# Supplementary material for: Exploration the Mechanism of Doxorubicin-Induced Heart Failure in Rats by Integration of Proteomics and Metabolomics Data
Source: Front Pharmacol. 2020 Dec 10;11:600561. doi: 10.3389/fphar.2020.600561 (PMC7758990; doi:10.3389/fphar.2020.600561)
Supplement: Supplementary file 2 [file datasheet2.xlsx]

## Sheet: Peptides
Sequence	PSMs	Protein Group Accessions	Modifications	PEP	IonScore	Exp Value	Charge	MH+ [Da]	ΔM [ppm]	Missed Cleavages	A-1/REF	A-1/REF Count	A-1/REF Variability [%]	A-2/REF	A-2/REF Count	A-2/REF Variability [%]	A-3/REF	A-3/REF Count	A-3/REF Variability [%]	B-1/REF	B-1/REF Count	B-1/REF Variability [%]	B-2/REF	B-2/REF Count	B-2/REF Variability [%]	B-3/REF	B-3/REF Count	B-3/REF Variability [%]
lVQDVANNTNEEAGDGTTTATVLAR	28	ENSRNOP00000063666	N-Term(TMT6plex)	5.226e-21	181.53	1.20225e-17	2	2789.42	2.13119	0	1.06935	28	5.44173	1.11206	28	12.5606	1.01104	28	9.21368	0.985235	25	4.42966	0.933991	28	5.17205	0.949565	28	6.27097
dcVGSEVENAcANPAAGTVILLENLR	15	ENSRNOP00000073523	N-Term(TMT6plex); C2(Carbamidomethyl); C11(Carbamidomethyl)	4.591e-24	172.36	8.24685e-17	2	3001.48	-3.4797	0	1.02998	15	8.73135	1.05917	15	14.5694	0.969787	15	4.75448	1.00295	15	8.10921	0.955023	15	7.95427	0.983719	15	6.14783
nMGGPYGGGNYGPGGSGGSGGYGGR	4	ENSRNOP00000015152	N-Term(TMT6plex)	7.87e-19	170.83	1.32166e-17	2	2419.07	0.611193	0	0.810918	4	26.2196	0.667054	4	38.9442	1.15825	4	3.14816	0.906255	4	9.91986	1.11326	4	7.79692	1.13182	4	19.7827
tASEMVLADDNFSTIVAAVEEGR	122	ENSRNOP00000024347;ENSRNOP00000001738	N-Term(TMT6plex)	1.788e-18	169.93	1.52945e-16	2	2654.32	-0.110992	0
sINPDEAVAYGAAVQAAILSGDk	24	ENSRNOP00000058593;ENSRNOP00000065828;ENSRNOP00000042159	N-Term(TMT6plex); K23(TMT6plex)	8.181e-19	160.2	2.60713e-15	2	2718.47	0.785408	0
yFAGNLASGGAAGATSLcFVYPLDFAR	62	ENSRNOP00000015913;ENSRNOP00000014704	N-Term(TMT6plex); C18(Carbamidomethyl)	3.56817e-24	152.27	1.01687e-14	2	3025.51	1.62609	0
aVLDVDETGTEGAAATAVTAALk	6	ENSRNOP00000013896	N-Term(TMT6plex); K23(TMT6plex)	3.174e-22	152	1.56477e-14	2	2632.45	1.28031	0	1.29982	6	14.7698	1.73711	6	20.911	1.0008	6	4.01022	0.725036	6	22.8206	0.662693	6	33.2107	0.774661	6	5.12155
gDFANANNFDNTFGQVSEDLR	7	ENSRNOP00000060007	N-Term(TMT6plex)	2.419e-19	151.49	3.1931e-15	2	2560.19	0.552572	0	0.919706	7	9.23449	1.06595	7	8.58072	0.836017	7	18.3998	0.977417	7	7.22596	1.14352	7	22.5558	0.857211	7	23.8623
gTGGVDTAAVADVYDISNIDR	120	ENSRNOP00000069574	N-Term(TMT6plex)	2.129e-19	149.75	1.40351e-14	2	2338.18	2.04877	0	1.07918	108	8.53299	1.2103	110	10.9823	0.977724	111	9.92558	0.954117	111	14.5402	0.929513	110	10.1363	0.949935	109	8.91551
aEGSDVANAVLDGADcIMLSGETAk	21	ENSRNOP00000015331;ENSRNOP00000069474	N-Term(TMT6plex); C16(Carbamidomethyl); K25(TMT6plex)	3.709e-21	148.98	2.14373e-14	2	2952.48	1.87502	0
tASEmVLADDNFSTIVAAVEEGR	11	ENSRNOP00000024347;ENSRNOP00000001738	N-Term(TMT6plex); M5(Oxidation)	4.95e-15	146.84	2.99135e-14	2	2670.32	3.71391	0
nLQEEISDLTEQLGSTGk	80	ENSRNOP00000024186	N-Term(TMT6plex); K18(TMT6plex)	4.89e-16	143.04	1.15706e-13	2	2420.3	1.76797	0	0.854146	75	15.1104	0.767754	76	35.7173	1.00109	76	11.8381	0.964913	76	10.8615	1.13294	77	10.9386	1.22036	76	18.8504
vAMQDATAQMAMLQFISSGLPk	18	ENSRNOP00000029144	N-Term(TMT6plex); K22(TMT6plex)	6.089e-18	142.6	1.3821e-13	2	2796.49	0.523967	0	0.965777	18	9.53616	0.848181	18	15.1348	1.12834	18	6.62413	0.880877	18	8.26083	1.13117	18	5.46003	0.924596	18	10.0757
sLDLSGQAFDEAYAEFQQLk	54	ENSRNOP00000015908	N-Term(TMT6plex); K20(TMT6plex)	1.76e-17	140.74	1.50535e-13	2	2718.41	1.56515	0	1.07161	53	7.16962	1.05559	54	12.8737	0.974394	54	8.92305	1.01943	54	7.07272	0.975788	54	8.33379	0.942446	54	7.60246
vIISAPSADAPMFVMGVNHEk	47	ENSRNOP00000064899	N-Term(TMT6plex); K21(TMT6plex)	1.745e-13	140.28	2.6908e-13	2	2671.44	0.287282	0	1.03547	47	12.3307	1.06893	47	12.3151	0.990135	47	7.20592	0.969183	47	11.3256	0.980693	47	8.22612	0.932971	47	12.0485
gAGAYIcGEETALIESIEGk	42	ENSRNOP00000024517	N-Term(TMT6plex); C7(Carbamidomethyl); K20(TMT6plex)	3.011e-19	140.26	2.02977e-13	2	2526.33	4.03127	0	1.09346	42	5.47304	1.24989	42	12.8036	0.941965	42	8.33572	1.00686	41	8.14782	0.912441	42	6.94617	0.819785	41	9.49394
lIVDEAINEDNSVVSLSQPk	8	ENSRNOP00000040121	N-Term(TMT6plex); K20(TMT6plex)	6.637e-12	139.68	2.77728e-13	2	2628.46	4.00135	0	1.04728	8	6.78844	1.15562	8	15.1718	0.925071	8	11.2025	1.02605	8	2.18889	0.914697	8	2.32305	1.00778	8	9.45109
iALTMDLAPLLLAAPPP	3	ENSRNOP00000021775	N-Term(TMT6plex)	1.084e-10	139.44	2.44021e-13	2	1946.17	5.43347	0	1.1326	3	5.03362	0.996862	3	2.06366	0.814175	3	10.4891	0.960781	3	6.80926	1.00473	3	20.2861	0.937199	3	52.1138
dATNVGDEGGFAPNILENNEALELLk	7	ENSRNOP00000005612	N-Term(TMT6plex); K26(TMT6plex)	1.2e-15	138.82	3.0115e-13	2	3201.67	0.0484714	0	1.15663	7	5.7235	1.05194	7	11.7228	1.12093	7	10.3967	0.941636	7	4.73892	0.834733	7	4.98907	0.961394	7	9.55285
aLMLQGVDLLADAVAVTMGPk	29	ENSRNOP00000063666	N-Term(TMT6plex); K21(TMT6plex)	2.2e-17	137.92	3.74531e-13	2	2571.48	4.20018	0	1.08554	29	6.37995	1.207	29	6.84285	0.989791	29	9.43376	0.939417	29	6.33108	0.949397	29	5.81445	0.85513	29	7.20526
nQVTATTADGSTQVIGTk	28	ENSRNOP00000008980	N-Term(TMT6plex); K18(TMT6plex)	2.594e-17	137.71	4.53235e-13	2	2250.24	0.734209	0	0.904334	28	7.22922	0.632813	28	19.8151	1.36721	28	11.4578	0.657744	28	26.5174	1.10446	28	3.54153	1.19324	28	8.46947
lELQSALEEAEASLEHEEGk	68	ENSRNOP00000024186;ENSRNOP00000023301	N-Term(TMT6plex); K20(TMT6plex)	1.057e-17	137.27	4.43436e-13	2	2670.4	5.56322	0
aVLDVDETGTEATAATGVATVIR	8	ENSRNOP00000070684	N-Term(TMT6plex)	4.044e-13	136.84	5.23746e-13	2	2489.34	3.77836	0	1.12075	8	16.0599	1.15254	8	32.9086	1.04541	8	10.2593	0.904361	8	12.8595	0.850241	8	15.4788	0.952716	8	14.2154
wNTDNTLGTEITVEDQLAR	56	ENSRNOP00000008477	N-Term(TMT6plex)	4.313e-17	136.76	3.03642e-13	2	2405.22	1.50341	0	1.03557	56	10.7031	1.05581	56	23.6748	1.00599	56	16.2307	0.958408	56	10.6325	0.988633	56	10.6614	0.969472	56	7.40305
gTGGVDTAAVGAVFDISNADR	158	ENSRNOP00000022895	N-Term(TMT6plex)	2.658e-19	136.66	3.37687e-13	2	2222.13	0.932244	0	1.0727	158	8.54836	1.13298	158	11.9672	1.00272	158	7.28283	0.965864	157	8.96321	0.943948	158	6.90608	0.950545	157	10.3757
aPSYGAGELLDFSLADAVNQEFLATR	66	ENSRNOP00000026860	N-Term(TMT6plex)	7.294e-15	135.72	4.46082e-13	3	2984.52	-0.549956	0	1.03126	58	18.1387	1.10177	61	17.445	0.959505	61	14.2983	1.06521	60	14.792	0.994007	66	15.9667	0.985981	59	14.601
sSGSPYGGGYGSGGGSGGYGSR	2	ENSRNOP00000069876;ENSRNOP00000061650	N-Term(TMT6plex)	2.163e-15	135.6	5.50846e-14	2	2139.95	-0.819564	0
aGGAGVPAFYTSTGYGTLVQEGGSPIk	27	ENSRNOP00000063646	N-Term(TMT6plex); K27(TMT6plex)	2.37e-19	135.56	6.60182e-13	2	3043.61	-1.56482	0	0.958213	27	5.84022	1.07606	27	6.39105	1.05259	27	4.8557	0.935332	27	4.37819	1.03068	27	5.45255	0.949733	27	7.18408
gAEAANVTGPGGVPVQGSk	1	ENSRNOP00000015875	N-Term(TMT6plex); K19(TMT6plex)	9.959e-15	134.65	1.00088e-12	2	2154.19	-1.84265	0	1.14256	1		1.13719	1		0.933655	1		1.08147	1		0.896995	1		0.918348	1
sSLSSAQADFNQLAELDR	9	ENSRNOP00000068710;ENSRNOP00000072038	N-Term(TMT6plex)	5.351e-17	134.32	6.60143e-13	2	2181.1	0.711547	0
dLYANNVLSGGTTMYPGIADR	158	ENSRNOP00000011773	N-Term(TMT6plex)	4.335e-17	134.24	5.46221e-13	2	2457.22	-1.7535	0	0.975782	156	10.2328	1.03047	156	13.5605	0.994823	156	8.71242	0.972283	156	9.58618	1.00723	156	8.31904	1.01355	156	11.3894
aAQSQLSQGDLVVAIDGVNTDTMTHLEAQNk	17	ENSRNOP00000070984;ENSRNOP00000070370	N-Term(TMT6plex); K31(TMT6plex)	1.275e-18	134.08	7.8559e-13	3	3712.92	0.315506	0
aVAAIAGGLVDAEALVALk	90	ENSRNOP00000015851	N-Term(TMT6plex); K19(TMT6plex)	1.337e-16	133.67	5.2833e-13	2	2210.35	0.0187125	0	1.051	90	7.53653	1.09513	90	9.22779	1.02291	90	6.17013	0.956566	89	7.70839	0.985998	90	7.35199	0.909272	90	7.62319
nDLQLQVQAEQDNLADAEER	174	ENSRNOP00000024186;ENSRNOP00000023301	N-Term(TMT6plex)	1.762e-15	133.25	4.89712e-13	2	2528.24	-1.34793	0
dGGQYALVAAcAAGGQGHAMIVEAYPk	6	ENSRNOP00000014637	N-Term(TMT6plex); C11(Carbamidomethyl); K27(TMT6plex)	7.227e-15	131.48	1.23396e-12	3	3163.61	-0.154507	0	0.945359	6	5.17571	0.793936	6	4.88786	1.27625	6	11.3953	0.90868	6	8.58602	1.08173	6	4.61278	0.856027	6	3.02099
lLGTIYTAAEEIEAAGGk	19	ENSRNOP00000056213	N-Term(TMT6plex); K18(TMT6plex)	6.569e-16	131.08	2.26931e-12	2	2265.27	0.275747	0	1.04533	19	5.69926	0.823058	19	9.15949	1.08961	19	4.46228	0.897733	19	5.9541	1.07341	19	2.5971	0.989754	19	9.35342
vSDAISTQYPVVDHEFDAVVVGAGGAGLR	33	ENSRNOP00000018336	N-Term(TMT6plex)	1.831e-17	130.43	1.87487e-12	3	3158.63	0.757068	0	1.03073	33	13.2369	1.06474	33	12.4634	1.03465	33	7.14092	1.02186	32	9.02275	0.954753	33	7.14709	0.912127	33	11.5515
vLLFSDGNSQGATAEAIEk	26	ENSRNOP00000001679	N-Term(TMT6plex); K19(TMT6plex)	1.824e-17	130.35	2.61549e-12	2	2408.3	-2.63767	0	1.01537	26	6.21679	0.985374	26	16.5564	0.951016	26	2.34027	1.10114	26	7.04398	0.940948	26	8.66418	1.03463	26	7.24519
sSIGTGYDLSASTFSPDGR	1	ENSRNOP00000010753	N-Term(Acetyl)	2.819e-11	129.6	1.80919e-13	2	1959.88	-4.85936	0
iTVVGVGQVGMAcAISILGk	55	ENSRNOP00000017965	N-Term(TMT6plex); C13(Carbamidomethyl); K20(TMT6plex)	1.548e-17	129.44	2.07617e-12	2	2431.43	2.83666	0	0.910426	55	5.99187	0.924495	55	9.89962	1.037	55	5.42781	0.872196	55	7.42975	1.12025	55	5.12941	1.03958	55	6.93946
qYFIGVLDIAGFEIFDFNSFEQLcINFTNEk	13	ENSRNOP00000024186;ENSRNOP00000023301	N-Term(TMT6plex); C24(Carbamidomethyl); K31(TMT6plex)	1.602e-15	128.88	2.03189e-12	3	4177.11	1.03706	0
dVGGIVLANAcGPcIGQWDR	40	ENSRNOP00000029144	N-Term(TMT6plex); C11(Carbamidomethyl); C14(Carbamidomethyl)	1.518e-15	128.47	1.61434e-12	2	2387.18	-0.159327	0	1.02371	40	9.89936	0.97705	40	8.31523	1.04153	40	4.60131	0.946964	40	7.44508	1.03529	40	5.33804	0.957136	40	12.2079
aASGSGAQVGGSISSGSSASSVTVTR	1	ENSRNOP00000026705	N-Term(TMT6plex)	1.486e-16	128.25	2.35657e-12	3	2497.27	-0.221198	0	1.07746	1		0.973034	1		1.08146	1		1.05015	1		1.00856	1		0.815703	1
aLIGMTAGATGAFVGTPAEVALIR	6	ENSRNOP00000005144	N-Term(TMT6plex)	1.671e-19	128.18	3.68733e-12	2	2516.41	1.35548	0	0.997403	6	4.80543	0.97779	6	17.8471	1.03174	6	7.4695	0.944731	6	6.92535	1.05882	6	7.35664	0.905175	6	12.7652
vIPAADLSQQISTAGTEASGTGNMk	7	ENSRNOP00000010158	N-Term(TMT6plex); K25(TMT6plex)	1.683e-18	127.79	4.092e-12	2	2905.54	1.08958	0	1.02872	7	6.51761	0.954633	7	3.76349	0.994802	7	4.52134	0.967712	7	4.64834	1.02817	7	1.86423	1.03832	7	6.71441
dLYANNVLSGGTTmYPGIADR	59	ENSRNOP00000011773	N-Term(TMT6plex); M14(Oxidation)	9.37e-12	127.76	2.29467e-12	2	2473.23	2.48555	0	1.00299	59	6.46379	0.971511	59	10.8373	1.01532	59	6.49731	0.959019	59	5.74735	1.01632	59	6.90692	1.02973	59	9.24713
iLAQMTGTEYMQDPDEEALR	24	ENSRNOP00000070984;ENSRNOP00000070370	N-Term(TMT6plex)	1.347e-13	126.22	2.10127e-12	2	2540.22	1.10276	0
sLLSGEETGNLSGNYMVPIYSGR	6	ENSRNOP00000073506	N-Term(TMT6plex)	7.699e-15	125.84	3.96135e-12	2	2673.34	1.24698	0	0.989003	6	10.3116	0.956449	6	10.9077	1.01754	6	5.36812	0.976792	6	6.79675	0.966151	6	5.04516	1.05699	6	4.9065
vPPETIDSVIVGNVMQSSSDAAYLAR	40	ENSRNOP00000060140	N-Term(TMT6plex)	3.014e-15	125.69	5.4899e-12	2	2948.52	-1.75716	0	1.10805	40	8.69117	1.05537	40	5.65851	1.03309	40	8.94796	0.956267	40	9.24703	0.965701	40	6.8526	0.930269	40	10.3893
tALLDAAGVASLLTTAEAVVTEIPk	22	ENSRNOP00000063666	N-Term(TMT6plex); K25(TMT6plex)	2.649e-19	125.62	3.64629e-12	2	2912.7	1.8259	0	0.944363	22	12.466	0.854826	22	37.2548	1.15289	22	19.7516	0.795043	22	19.5699	1.09228	22	10.0828	1.11523	22	14.8104
qAFDDAIAELDTLNEDSYk	7	ENSRNOP00000075701	N-Term(TMT6plex); K19(TMT6plex)	9.08e-15	124.96	4.22879e-12	2	2616.31	0.166666	0	1.06284	7	6.08495	0.978679	7	4.59797	0.989517	7	3.98333	1.01252	7	2.1991	0.978653	7	5.18929	0.97654	7	5.25233
nDANPETHAFVTSPEIVTALAIAGTLk	25	ENSRNOP00000029144	N-Term(TMT6plex); K27(TMT6plex)	1.17e-12	124.58	9.0916e-12	3	3238.77	0.0941609	0	1.00452	25	9.52446	0.968221	25	22.5948	1.11837	25	11.6463	0.899964	25	11.2677	1.06347	25	5.39401	0.924626	25	15.5214
lcYVALDFENEMATAASSSSLEk	511	ENSRNOP00000011773;ENSRNOP00000024084	N-Term(TMT6plex); C2(Carbamidomethyl); K23(TMT6plex)	2.832e-19	124.48	4.52693e-12	2	2994.48	0.0879279	0
eVAAFAQFGSDLDAATQQLLSR	140	ENSRNOP00000022892;ENSRNOP00000071359	N-Term(TMT6plex)	2.613e-19	123.92	8.94146e-12	2	2567.33	-0.492394	0
iQVAPQLDNPDAPQQISVSNSEAR	5	ENSRNOP00000070049	N-Term(TMT6plex)	2.7e-16	123.65	9.6876e-12	2	2806.46	0.794848	0	0.957356	5	0.96781	0.856367	5	18.9185	1.00318	5	5.42388	1.06459	5	6.42363	1.004	5	10.6718	1.03744	5	3.57586
kDLYANNVLSGGTTMYPGIADR	74	ENSRNOP00000011773	N-Term(TMT6plex); K1(TMT6plex)	1.302e-17	123.58	1.05905e-11	2	2814.48	-1.30249	1	0.989413	73	8.20683	0.949046	73	12.4996	1.04486	73	6.35035	0.973235	73	6.80595	1.04505	73	8.75399	0.989661	73	6.61684
gTGGVDTAAVGGVFDVSNADR	22	ENSRNOP00000015122	N-Term(TMT6plex)	1.822e-15	123.48	6.32731e-12	2	2194.09	-0.702133	0	0.991489	22	6.34854	1.23701	22	18.3548	0.963086	22	6.25698	1.01021	22	13.5401	0.932661	22	6.01329	0.965886	22	7.50279
eDVPAADLSDQVPDTDSETR	8	ENSRNOP00000066934	N-Term(TMT6plex)	1.301e-11	123.47	1.91156e-12	3	2389.12	0.478803	0	1.18675	8	6.32293	1.23287	8	5.96104	0.930492	8	5.21539	0.920022	8	6.96896	0.892657	8	9.87583	1.03153	8	7.33289
wGDAGAEYVVESTGVFTTMEk	271	ENSRNOP00000074263	N-Term(TMT6plex); K21(TMT6plex)	2.65e-17	123.22	7.24175e-12	2	2735.37	2.26642	0	1.09339	271	7.0645	1.03647	271	10.6521	1.03969	271	7.8121	0.959815	271	8.20801	0.976045	271	6.25831	0.926586	271	7.60067
iPSAVGYQPTLATDMGTMQER	64	ENSRNOP00000003965	N-Term(TMT6plex)	2.13e-16	122.87	7.48804e-12	2	2495.24	-1.52991	0	1.04374	64	8.79889	1.04895	64	9.19956	0.981165	64	7.02895	0.978715	64	8.73228	0.99085	64	7.21667	0.967297	64	9.24119
gVVPLAGTNGETTTQGLDGLSER	22	ENSRNOP00000069540	N-Term(TMT6plex)	5.024e-19	122.79	1.12042e-11	2	2501.31	0.642321	0	0.98858	22	11.2082	1.11747	22	15.3607	0.924708	22	7.95877	1.01348	22	8.70316	0.972459	22	11.6067	0.976831	22	6.95082
vGAGGLDGYSVEYcQEGcSEWVTALQGLTER	34	ENSRNOP00000016652	N-Term(TMT6plex); C14(Carbamidomethyl); C18(Carbamidomethyl)	3.646e-16	122.59	2.89174e-12	3	3620.68	-0.824188	0	1.00546	27	16.2628	1.14607	29	22.4559	0.944663	30	19.1678	1.07995	30	20.8476	0.944783	31	12.6709	0.968613	27	17.1697
nMIPFDQMTIDDLNEVFPETk	18	ENSRNOP00000004836	N-Term(TMT6plex); K21(TMT6plex)	2.393e-15	122.5	9.5598e-12	2	2955.48	-2.21761	0	0.987761	18	7.8513	0.845439	18	9.6747	1.13514	18	5.88552	0.88089	18	5.75394	1.03539	18	5.36178	1.09319	18	8.02106
gFLFGPSLAQELGVGcVLIR	2	ENSRNOP00000061449	N-Term(TMT6plex); C16(Carbamidomethyl)	1.353e-16	122.45	1.52737e-11	2	2362.32	2.13643	0	0.994663	2	0.112479	1.21273	2	20.6167	0.944113	2	13.0739	0.957045	2	2.55379	1.00268	2	1.70914	0.882355	2	11.9639
eTATATETPESTEASPSV	3	ENSRNOP00000044454	N-Term(TMT6plex)	1.777e-08	122.28	3.57895e-12	2	2036.97	-2.15171	0	1.13841	3	3.06426	1.1199	3	1.78427	0.899672	3	1.48334	1.05719	3	2.8727	0.937231	3	1.55957	1.07422	3	3.868
iFPVETLVEEAIQcAEk	50	ENSRNOP00000025446	N-Term(TMT6plex); C14(Carbamidomethyl); K17(TMT6plex)	8.449e-16	122.14	1.75035e-11	2	2434.33	-0.44201	0	1.06558	50	7.9408	1.04835	50	7.75589	1.00942	50	6.12633	0.961184	50	7.23666	0.97973	50	4.51632	0.9617	50	4.19031
gHQDVEAAQAEYVEk	12	ENSRNOP00000021657	N-Term(TMT6plex); K15(TMT6plex)	9e-14	121.94	1.08755e-11	2	2132.1	0.276554	0	1.07839	12	3.40951	1.13624	12	7.02255	0.97105	12	4.28096	0.911115	12	4.40443	0.998802	12	4.44334	0.93026	12	11.7171
aSAFALQEQPVVNAVIDDATk	21	ENSRNOP00000007298	N-Term(TMT6plex); K21(TMT6plex)	1.692e-17	121.7	1.73415e-11	2	2645.46	0.815621	0	1.06022	21	5.4369	1.18697	21	3.51288	0.958191	21	3.47961	0.97268	21	6.06849	0.960439	21	4.56166	0.918519	21	5.20046
vDSDTLcTEEIFPNEGAGTDLR	17	ENSRNOP00000015851	N-Term(TMT6plex); C7(Carbamidomethyl)	9.651e-16	121.56	4.57342e-12	2	2668.25	-3.2187	0	1.01858	17	6.99856	1.02594	17	8.77227	1.0225	17	7.94538	0.98312	17	7.44434	0.994976	17	5.77335	0.958372	17	9.4056
vAVLGASGGIGQPLSLLLk	32	ENSRNOP00000001958	N-Term(TMT6plex); K19(TMT6plex)	1.295e-15	121.21	4.12474e-12	2	2251.42	-0.0597394	0	0.98048	32	6.99179	0.943138	32	6.01521	1.08985	32	4.67634	0.881407	32	12.048	1.09744	32	4.2636	0.917212	32	10.1695
lGLGIDEDDPTVDDTSAAVTEEMPPLEGDDDTSR	3	ENSRNOP00000009556	N-Term(TMT6plex)	2.35e-17	120.87	3.39663e-12	3	3804.73	-0.431376	0	0.941209	3	0.694178	0.938259	3	2.78832	1.04068	3	0.531931	1.12536	3	2.40368	0.972618	3	9.64027	1.10527	3	4.73329
aSAGPPPGAPEDAGADEEWVFDk	50	ENSRNOP00000016652	N-Term(TMT6plex); K23(TMT6plex)	6.37e-14	120.76	1.02414e-11	2	2771.36	0.840388	0	0.99854	50	4.38974	1.08139	50	7.76753	0.958541	50	6.31932	1.04198	50	5.56356	0.982483	50	5.32957	0.962535	50	6.57106
aQDMLQEEDLIDEDDILVR	1	ENSRNOP00000069699	N-Term(TMT6plex)	2.417e-13	120.71	1.0912e-11	2	2489.23	2.38669	0	1.0808	1		1.14036	1		1.05229	1		0.940055	1		0.849225	1		1.02296	1
iLIVGGGVAGLASAGAAk	16	ENSRNOP00000029578	N-Term(TMT6plex); K18(TMT6plex)	2.013e-15	120.57	9.51546e-12	2	1983.23	-1.12474	0	1.0076	16	5.32529	0.858279	16	13.9509	1.03841	16	5.99319	0.996905	16	11.8215	1.08025	16	6.3473	0.972922	16	4.26873
eVVTSDDGSDcGDGMDLGLTHSFSGR	2	ENSRNOP00000060007	N-Term(TMT6plex); C11(Carbamidomethyl)	2.65e-17	120.47	1.5705e-12	3	2943.3	2.97045	0	1.0304	2	9.36005	1.26505	2	23.5269	0.826873	2	27.8114	1.06604	2	3.4989	1.03408	2	3.94045	0.765362	2	26.5368
nYDGDVQSDILAQGFGSLGLMTSVLVcPDGk	52	ENSRNOP00000019059	N-Term(TMT6plex); C27(Carbamidomethyl); K31(TMT6plex)	4.253e-14	120.38	1.71333e-11	3	3714.88	0.359426	0	0.892633	50	10.2489	0.833712	52	9.15214	1.19456	52	6.91753	0.846949	52	14.054	1.07556	52	6.94798	1.06154	52	9.29751
tSGGQALAELIVQEk	25	ENSRNOP00000016652	N-Term(TMT6plex); K15(TMT6plex)	2.666e-14	119.98	2.79283e-11	2	2002.16	0.3966	0	0.84037	25	11.6182	0.70046	25	21.9131	1.18791	25	11.4474	0.822968	25	13.0439	1.12923	25	6.30991	1.15151	25	7.23709
scSGVEFSTSGSSNTDTGk	17	ENSRNOP00000018462	N-Term(TMT6plex); C2(Carbamidomethyl); K19(TMT6plex)	3.438e-16	119.9	4.60482e-12	2	2366.12	-1.26677	0	0.962605	17	5.31351	0.872823	17	8.65529	1.16739	17	3.54006	0.877004	17	7.20324	1.05785	17	3.0731	1.03619	17	9.58103
vTIAQGYDALSSMANISGYk	14	ENSRNOP00000029578	N-Term(TMT6plex); K20(TMT6plex)	7.679e-19	119.68	2.48125e-11	2	2547.35	-0.152566	0	0.975808	14	6.73177	0.946764	14	12.4576	1.02117	14	5.05224	0.967393	14	5.01353	1.13061	14	5.93086	0.931645	14	7.69795
fVGGSGQVSEQIMGLLGDk	13	ENSRNOP00000063784	N-Term(TMT6plex); K19(TMT6plex)	1.045e-16	119.6	3.03724e-11	2	2380.3	1.62428	0	1.01631	13	3.43927	0.981949	13	5.89313	0.979662	13	6.42536	0.971234	13	6.60243	1.07207	13	6.61704	0.934738	13	6.44055
qAADMILLDDNFASIVTGVEEGR	16	ENSRNOP00000054947;ENSRNOP00000027497;ENSRNOP00000045650	N-Term(TMT6plex)	4.463e-18	119.46	1.77787e-11	2	2693.36	-0.35411	0
eSFGVDPVTSQNVQYFLDR	5	ENSRNOP00000002072	N-Term(TMT6plex)	6.55e-16	119.38	1.71865e-11	2	2430.21	0.0846127	0	1.02554	5	4.76387	0.95121	5	7.54543	1.09024	5	10.527	0.943859	5	14.5572	0.987811	5	1.54775	0.990855	5	5.68439
lTQAAVETHLQNLGLGGELILAAR	5	ENSRNOP00000036948	N-Term(TMT6plex)	2.072e-18	119.13	2.87123e-11	2	2717.55	-1.41393	0	0.944281	5	11.8708	0.895228	5	13.3883	1.13463	5	2.94411	0.93015	5	9.41785	1.11754	5	1.04429	0.968697	5	3.64449
cIGAIAMTEPGAGSDLQGVR	27	ENSRNOP00000017686	N-Term(TMT6plex); C1(Carbamidomethyl)	9.637e-12	119.11	1.87184e-11	2	2232.13	-0.0591565	0	0.929942	27	9.50979	0.831229	27	22.5382	1.15102	27	20.7159	0.851307	27	22.9966	1.09607	27	8.71767	1.12114	27	6.7521
vLNNMEIGTSLYDEEGAk	26	ENSRNOP00000073523	N-Term(TMT6plex); K18(TMT6plex)	5.992e-15	119.07	2.5767e-11	2	2441.26	-1.11234	0	1.02271	26	2.73351	0.980212	26	8.29947	1.0488	26	3.80855	0.939048	26	7.4052	1.01868	26	4.53871	0.985131	26	4.63463
aVLDVAETGTEAAAATGVk	11	ENSRNOP00000014073;ENSRNOP00000070684	N-Term(TMT6plex); K19(TMT6plex)	9.423e-16	118.98	3.61082e-11	2	2232.25	-0.668944	0
aSSSGNDDDLTIPR	2	ENSRNOP00000000080	N-Term(Acetyl)	2.938e-07	118.92	2.17996e-12	2	1489.68	2.12045	0
aFLEVNEEGSEAAASTSVVITGR	3	ENSRNOP00000003748	N-Term(TMT6plex)	4.164e-17	118.86	2.87988e-11	2	2566.33	3.78912	0	1.13554	3	2.2191	1.17687	3	1.56319	0.968883	3	1.20776	1.05567	3	5.22472	0.890839	3	8.695	0.919496	3	14.4917
lTLYDIAHTPGVAADLSHIETR	52	ENSRNOP00000001958	N-Term(TMT6plex)	6.895e-15	118.83	3.73771e-11	2	2622.41	0.934732	0	1.12847	52	9.88848	1.12822	52	11.5224	0.950105	52	7.04083	1.03783	52	5.07973	0.913296	52	7.24496	0.919665	52	12.5067
eLGAFGLQVPSELGGLGLSNTQYAR	6	ENSRNOP00000024973	N-Term(TMT6plex)	5.496e-16	118.76	3.39266e-11	2	2806.49	-0.207248	0	0.978962	6	8.7465	0.984769	6	7.42031	1.05609	6	2.11895	0.957519	6	5.18081	1.0198	6	6.95191	0.977396	6	6.22272
lASGGPVDTGPEYQQEVDR	27	ENSRNOP00000002116	N-Term(TMT6plex)	6.164e-14	118.62	1.40152e-11	2	2247.11	-1.07972	0	1.04081	27	6.07872	0.907826	27	12.4758	1.06927	27	7.91771	0.889213	27	16.7977	1.00984	27	7.3355	1.06841	27	11.1064
eGTVTAGNASGMSDGAGVVIIASEDAVk	21	ENSRNOP00000060140	N-Term(TMT6plex); K28(TMT6plex)	2.025e-14	118.51	2.93132e-11	3	3064.59	0.800304	0	1.15209	21	6.53586	1.00156	21	8.95764	1.12988	21	9.45452	0.841986	21	10.1493	0.975994	21	6.24588	0.896833	21	1.94681
tLTISQcSLADDAAYQcVVGGEk	18	ENSRNOP00000016652	N-Term(TMT6plex); C7(Carbamidomethyl); C17(Carbamidomethyl); K23(TMT6plex)	1.567e-19	118.38	2.06926e-11	2	2944.47	-2.30442	0	0.909791	18	7.10042	0.843087	18	15.7476	1.15803	18	8.96303	0.872914	18	4.18196	1.05394	18	10.3879	1.01789	18	10.9915
lPADTEVVcAPPTAYIDFAR	23	ENSRNOP00000020647	N-Term(TMT6plex); C9(Carbamidomethyl)	1.944e-14	118.36	2.80092e-11	2	2435.25	-1.03003	0	1.0544	22	7.10494	1.0783	22	8.79218	0.998962	22	4.00121	0.996782	22	7.46087	0.932094	22	7.29314	0.982469	22	8.30939
lEGGSSNVFSmFEQTQIQEFk	41	ENSRNOP00000039707	N-Term(TMT6plex); M11(Oxidation); K21(TMT6plex)	7.524e-13	118.32	2.53238e-11	2	2880.45	0.993454	0	0.998108	40	5.10339	0.875078	41	13.8647	1.06077	41	6.44917	0.985381	39	5.61183	1.03467	41	5.04197	1.07641	41	7.82054
vIPAADLSEQISTAGTEASGTGNMk	26	ENSRNOP00000028636	N-Term(TMT6plex); K25(TMT6plex)	8.97e-19	117.65	3.83953e-11	2	2906.52	0.119382	0	1.00379	26	6.58759	1.06172	26	5.16519	0.980577	26	5.14563	0.965239	26	4.12035	0.984734	26	5.28683	0.99832	26	6.15509
vVIVDDLLATGGTMcAAcELLSQLR	1	ENSRNOP00000061449	N-Term(TMT6plex); C15(Carbamidomethyl); C18(Carbamidomethyl)	1.561e-15	117.47	4.03782e-11	3	2934.53	-0.0923338	0	0.93521	1		1.02444	1		0.966814	1		0.993285	1		1.07998	1		0.969036	1
nAVSQFVSSMSASADVLAMSk	10	ENSRNOP00000024609	N-Term(TMT6plex); K21(TMT6plex)	7.737e-18	117.26	3.65527e-11	2	2588.34	-1.72183	0	1.01611	10	9.11957	0.914926	10	16.2886	1.07816	10	15.9839	0.880183	10	14.3674	1.04317	10	8.05978	0.997796	10	20.8983
aLkPPcDLSMQSVEVTGTTEGVR	21	ENSRNOP00000014235	N-Term(TMT6plex); K3(TMT6plex); C6(Carbamidomethyl)	3.444e-15	117.25	4.31356e-11	3	2933.55	0.161111	0	1.07711	21	3.92745	1.21458	21	8.27268	1.00018	21	3.14422	0.968031	21	8.29342	0.969274	21	4.04258	0.862051	21	10.6204
gAGTGGLGLTVEGPcEAk	9	ENSRNOP00000027237;ENSRNOP00000061198	N-Term(TMT6plex); C15(Carbamidomethyl); K18(TMT6plex)	2.289e-11	117.09	4.39726e-11	2	2132.15	1.53653	0
gTLEDQIIQANPALEAFGNAk	158	ENSRNOP00000024186;ENSRNOP00000023301	N-Term(TMT6plex); K21(TMT6plex)	2.078e-13	117.04	5.50586e-11	2	2658.45	0.0269901	0
gNDISSGTVLSEYVGSGPPk	22	ENSRNOP00000001500	N-Term(TMT6plex); K20(TMT6plex)	4.445e-17	116.81	4.83602e-11	2	2422.28	-3.53037	0	1.02193	22	4.23563	1.05854	22	5.96416	0.972448	22	5.1338	1.00748	22	4.54973	0.981465	22	3.28422	1.01307	22	5.84375
vEQIAAIAQELNELDYHDAVNVNDR	37	ENSRNOP00000024098	N-Term(TMT6plex)	1.494e-15	116.76	3.13131e-11	3	3068.56	3.5395	0	1.01232	36	10.6152	1.02934	36	17.7195	0.95358	36	9.01519	1.0168	36	9.71646	1.01117	36	8.45734	1.00494	36	8.92963
dAEVVLcGGTESMSQSPYSVR	12	ENSRNOP00000060140	N-Term(TMT6plex); C7(Carbamidomethyl)	3.714e-17	116.59	1.27183e-11	2	2501.18	-0.468502	0	1.14631	12	8.38847	1.05195	12	7.41881	1.05616	12	14.4242	0.960478	12	14.3708	0.928922	12	5.56858	0.875082	12	13.6105
aAFGLSEAGFNTAcLTk	26	ENSRNOP00000018336	N-Term(TMT6plex); C14(Carbamidomethyl); K17(TMT6plex)	3.707e-16	116.46	4.62055e-11	2	2216.18	-0.171035	0	1.02985	26	8.11777	1.09716	26	4.90261	1.00396	26	5.11968	0.985025	26	6.20216	1.00917	26	5.11542	0.900596	26	8.33347
aGSGIAESQSSGLGGQLSEVSGR	4	ENSRNOP00000011956	N-Term(TMT6plex)	2.121e-15	116.45	3.48755e-11	2	2363.21	3.04658	0	0.933617	4	11.6588	1.01112	4	16.4611	0.994985	4	1.57937	0.996753	4	6.91189	1.02105	4	11.5467	0.973352	4	5.88745
mSINAEDVVVGDLVEVk	5	ENSRNOP00000045650	N-Term(TMT6plex); K17(TMT6plex)	5.823e-15	116.37	5.813e-11	2	2275.27	2.01465	0	1.04112	5	6.98422	0.87733	5	6.2255	1.0647	5	3.4982	1.01229	5	1.22443	1.00182	5	1.62286	0.99905	5	1.90129
qAAAAATQTIAASQNAAISNk	3	ENSRNOP00000024885	N-Term(TMT6plex); K21(TMT6plex)	4.648e-18	116.18	6.90438e-11	2	2459.37	2.65942	0	0.787441	3	5.70496	0.719166	3	16.4579	1.26679	3	2.59314	0.799573	3	6.24476	1.12772	3	0.62424	1.19898	3	8.27026
dPEAPIFQVADYGIVADLFk	44	ENSRNOP00000020544	N-Term(TMT6plex); K20(TMT6plex)	9.539e-14	116.07	6.69837e-11	2	2666.46	3.3894	0	1.04933	44	8.00171	1.08123	44	11.1163	0.976282	44	7.377	0.972215	44	10.9088	0.993752	44	7.10265	0.96112	44	9.07327
qGQYSPMAIEEQVAVIYAGVR	57	ENSRNOP00000022892;ENSRNOP00000071359	N-Term(TMT6plex)	4.613e-19	116.01	5.31295e-11	2	2538.32	0.514027	0
gIVDQSQQAYQEAFEISk	22	ENSRNOP00000030885	N-Term(TMT6plex); K18(TMT6plex)	4.768e-16	115.73	5.7336e-11	2	2499.31	-1.1463	0	0.990892	22	3.57104	1.04995	22	5.14381	0.971258	22	7.40674	1.05934	22	5.10676	0.963951	22	3.68099	0.996018	22	3.9606
qAEEAEEQANTNLSk	136	ENSRNOP00000024186;ENSRNOP00000023301	N-Term(TMT6plex); K15(TMT6plex)	1.715e-13	115.61	4.21802e-11	2	2120.09	-0.474538	0
iHLDcPGSTPDTIVVVAGNk	49	ENSRNOP00000016652	N-Term(TMT6plex); C5(Carbamidomethyl); K20(TMT6plex)	1.536e-09	115.61	7.11705e-11	2	2551.4	2.49814	0	1.09361	49	6.94269	1.07473	49	7.08242	0.937926	49	4.96629	1.09392	49	9.6788	0.94287	49	6.40064	0.896116	49	5.1338
gAVVGIDLGTTNScVAVMEGk	7	ENSRNOP00000026696	N-Term(TMT6plex); C14(Carbamidomethyl); K21(TMT6plex)	3.933e-13	115.57	7.07197e-11	2	2536.35	-1.74414	0	1.03725	7	7.65196	1.07035	7	3.11866	0.972811	7	6.64381	0.970238	7	5.43398	1.00001	7	4.1121	0.967515	7	5.67522
lVGQGATAVLLDVPNSEGETEAk	20	ENSRNOP00000043608	N-Term(TMT6plex); K23(TMT6plex)	2.049e-15	115.56	6.8103e-11	2	2756.5	-2.03234	0	1.01563	20	4.48877	0.999551	20	14.3932	1.02426	20	9.37268	0.983494	20	5.90998	0.99578	20	2.75809	0.975982	20	6.51587
lEGGSSNVFSMFEQTQIQEFk	201	ENSRNOP00000039707	N-Term(TMT6plex); K21(TMT6plex)	2.501e-20	115.53	5.16412e-11	2	2864.45	-0.776206	0	0.980902	200	7.50639	0.848651	201	15.8858	1.05092	201	7.79315	0.96407	201	8.98649	1.04832	201	6.06244	1.08457	201	9.13015
vEFEcEVSEEGAQVk	41	ENSRNOP00000016652	N-Term(TMT6plex); C5(Carbamidomethyl); K15(TMT6plex)	3.558e-14	115.52	3.91358e-11	2	2198.11	1.69465	0	1.02506	41	6.79611	1.02861	41	6.00519	0.996591	41	4.35206	1.05093	41	3.38414	0.989324	41	4.28671	0.95262	41	4.034
eILVGDVGQTVDDPYTTFVk	9	ENSRNOP00000059624	N-Term(TMT6plex); K20(TMT6plex)	3.265e-14	115.46	7.58049e-11	2	2654.42	-3.2592	0	1.03311	9	3.59279	1.07642	9	5.0698	0.972112	9	8.52196	1.04897	9	5.70914	0.976168	9	5.34204	0.936254	9	6.70382
sTGEALVQGLMGAAVTLk	10	ENSRNOP00000021716	N-Term(TMT6plex); K18(TMT6plex)	4.014e-16	115.39	8.2818e-11	2	2204.27	-1.57636	0	1.01888	10	6.74202	0.942029	10	21.5154	1.1022	10	9.52436	0.849254	10	12.2511	1.03115	10	5.69684	1.00443	10	5.58
dQTNDQVTIDSALATQk	77	ENSRNOP00000019059	N-Term(TMT6plex); K17(TMT6plex)	1.471e-15	115.21	7.47225e-11	2	2306.22	0.256555	0	0.992118	77	7.03774	1.02822	77	8.73806	1.04281	73	6.08292	1.00633	77	5.79335	0.962152	77	5.45966	0.989572	77	6.25233
qYGQTVATYEScSTAAFk	14	ENSRNOP00000016954	N-Term(TMT6plex); C12(Carbamidomethyl); K18(TMT6plex)	3.908e-13	115.07	4.9943e-11	2	2470.24	3.8424	0	0.920956	14	6.73032	0.770314	14	18.6617	1.15004	14	8.87496	0.855311	14	16.9532	1.10983	14	7.89764	1.06989	14	6.94543
vNAGDQPGADLGPLITPQAk	42	ENSRNOP00000015545	N-Term(TMT6plex); K20(TMT6plex)	5.532e-16	115.05	8.64361e-11	2	2420.36	0.190488	0	0.982076	42	6.19134	0.869716	42	6.78172	1.1281	42	8.44225	0.921173	42	8.34525	1.01535	42	4.52385	1.0436	42	4.85204
dLYANTVLSGGTTMYPGIADR	23	ENSRNOP00000044296;ENSRNOP00000072273	N-Term(TMT6plex)	1.726e-16	115.05	4.57971e-11	2	2444.24	1.08828	0
qGQYSPmAIEEQVAVIYAGVR	13	ENSRNOP00000022892;ENSRNOP00000071359	N-Term(TMT6plex); M7(Oxidation)	2.958e-12	115.02	6.12237e-11	2	2554.31	-0.939311	0
gITWGEDTLMEYLENPk	61	ENSRNOP00000041521	N-Term(TMT6plex); K17(TMT6plex)	2.971e-12	114.95	6.98959e-11	2	2454.27	3.86636	0	1.13452	61	5.48168	1.19701	61	7.33969	0.979139	61	4.75751	0.909925	61	7.03157	0.917696	61	6.47432	0.942357	61	5.55301
aVNAAGLSEYSQDSEAIEVk	19	ENSRNOP00000073506	N-Term(TMT6plex); K20(TMT6plex)	3.322e-18	114.8	7.05309e-11	2	2539.33	-0.914969	0	1.04201	19	7.33598	1.13322	19	6.7241	0.93309	19	7.446	1.05639	19	2.81264	0.937174	19	6.52807	0.912208	19	8.82266
lGALSGAGALSLATYGAHGAQFPDAYGk	1	ENSRNOP00000053711	N-Term(TMT6plex); K28(TMT6plex)	2.525e-17	114.79	8.59607e-11	3	3122.67	1.23503	0	1.10626	1		1.0895	1		0.972944	1		1.07368	1		0.915557	1		0.927426	1
dLYANNVMSGGTTMYPGIADR	29	ENSRNOP00000024084	N-Term(TMT6plex)	4.733e-17	114.68	2.55306e-11	2	2475.19	1.26392	0	1.00856	29	6.13922	0.909575	29	16.9219	0.971924	29	9.57799	1.03236	29	4.31356	1.0467	29	9.41681	1.04783	29	14.1656
mLISSEDVLHSWAVPSLGLk	10	ENSRNOP00000046414	N-Term(TMT6plex); K20(TMT6plex)	1.654e-14	114.66	9.52413e-11	2	2640.46	-7.83464	0	1.17521	10	9.51837	1.6259	10	31.7474	0.760456	10	10.0243	1.11952	10	29.7475	0.817328	10	6.97352	0.750076	10	20.4515
eNQSILITGESGAGk	157	ENSRNOP00000024186;ENSRNOP00000004147;ENSRNOP00000054082;ENSRNOP00000071422;ENSRNOP00000072943;ENSRNOP00000023301;ENSRNOP00000004236	N-Term(TMT6plex); K15(TMT6plex)	1.322e-12	114.56	9.72848e-11	2	1962.09	-0.309741	0
sFQGPVLIGSSQGGVNIEDVAAENPEAIVk	8	ENSRNOP00000060229	N-Term(TMT6plex); K30(TMT6plex)	2.886e-15	114.38	7.87869e-11	3	3483.88	2.53917	0	1.01598	8	2.64361	0.955534	8	5.85909	1.04632	8	4.83066	0.941154	8	3.91787	1.02959	8	6.19576	1.0169	8	5.92069
eAQLALGNAAADATEAk	13	ENSRNOP00000003605	N-Term(TMT6plex); K17(TMT6plex)	1.699e-12	114.17	9.37921e-11	2	2102.15	1.04352	0	0.980007	13	3.22243	0.907687	13	6.64101	1.03322	13	5.05807	1.06492	13	3.28746	1.00352	13	2.99395	1.01055	13	3.63704
sLPSVETLGcTSVIcSDk	44	ENSRNOP00000024347;ENSRNOP00000001738	N-Term(TMT6plex); C10(Carbamidomethyl); C15(Carbamidomethyl); K18(TMT6plex)	1.115e-15	114.14	7.80594e-11	2	2411.26	0.0381357	0
nLQEEISDLTEQLGEGGk	55	ENSRNOP00000023301	N-Term(TMT6plex); K18(TMT6plex)	5.999e-16	114.03	9.09343e-11	2	2418.27	-0.647303	0	1.00692	53	9.49501	0.933158	53	14.1184	1.50261	55	13.5672	0.615247	51	19.1713	1.09308	54	9.14505	0.709759	53	15.6196
kMEGDLNEMEIQLSQANR	46	ENSRNOP00000023301	N-Term(TMT6plex); K1(TMT6plex)	3.786e-12	113.95	7.77244e-11	3	2564.32	-0.57555	1	1.16172	46	7.70576	1.4378	46	12.6255	1.19382	46	7.24246	0.758822	46	19.395	0.8892	46	4.54959	0.559003	46	32.812
yFYDQcPAVAGYGPIEQLSDYNR	9	ENSRNOP00000044696	N-Term(TMT6plex); C6(Carbamidomethyl)	9.112e-17	113.85	2.9465e-11	2	2955.38	0.323795	0	1.02471	9	5.03096	0.995107	9	3.04413	0.988401	9	3.91911	0.988489	9	11.0351	1.00537	9	1.93493	1.01378	9	6.73841
aGDTVGEGDLLVELE	3	ENSRNOP00000072844	N-Term(TMT6plex)	1.959e-08	113.7	6.46268e-11	2	1745.91	4.935	0	1.09148	3	0.0616907	1.20645	3	0.136694	0.933964	3	1.29571	1.07725	3	6.68345	0.836593	3	1.82346	0.895468	3	14.8009
lEGDHQLIQEALVFDNk	38	ENSRNOP00000024098	N-Term(TMT6plex); K17(TMT6plex)	5.805e-14	113.64	1.13535e-10	2	2427.33	-0.732306	0	0.979053	38	5.19889	1.00441	38	4.97632	0.910155	38	4.73417	1.04492	38	5.93788	1.03541	38	3.5668	1.0411	38	5.13642
dLEEATLQHEATAAALR	120	ENSRNOP00000024186;ENSRNOP00000072943;ENSRNOP00000023301	N-Term(TMT6plex)	1.923e-15	113.45	1.02119e-10	2	2068.09	-0.401299	0
mDADLSQLQTEVEEAVQEcR	101	ENSRNOP00000024186;ENSRNOP00000023301	N-Term(TMT6plex); C19(Carbamidomethyl)	7.095e-13	113.33	2.04387e-11	3	2580.21	0.635567	0
lMAGQEDSNGcINYEAFVk	197	ENSRNOP00000028458	N-Term(TMT6plex); C11(Carbamidomethyl); K19(TMT6plex)	9.604e-17	113.07	5.79479e-11	2	2604.28	-0.260562	0	1.05178	197	6.75402	0.997252	197	11.5868	0.959114	197	7.21595	0.956219	197	7.69984	0.995821	197	7.82867	1.05835	195	8.90588
aLINADELANDVAGAEALLDR	11	ENSRNOP00000068710;ENSRNOP00000072038	N-Term(TMT6plex)	4.874e-12	113.05	1.38974e-10	3	2383.27	2.43062	0
qGAIVAVTGDGVNDSPALk	19	ENSRNOP00000054947;ENSRNOP00000027497;ENSRNOP00000045650	N-Term(TMT6plex); K19(TMT6plex)	3.468e-16	113.05	1.38231e-10	2	2270.27	-1.42131	0
gAGTGGLGLAIEGPSEAk	15	ENSRNOP00000027237	N-Term(TMT6plex); K18(TMT6plex)	2.613e-15	112.98	1.31917e-10	2	2043.15	0.828585	0	0.866322	15	13.5868	0.875786	15	9.28202	0.853972	15	5.23824	1.26264	15	8.99778	1.0978	15	6.90084	1.04432	15	4.53067
lGSSEVEQVQLVVDGVk	105	ENSRNOP00000022895	N-Term(TMT6plex); K17(TMT6plex)	6.296e-16	112.94	1.25515e-10	2	2244.28	-2.4028	0	1.05553	104	7.12941	0.923359	104	14.0817	1.06098	104	5.54067	0.936362	103	8.16176	0.996078	104	5.06133	1.04528	103	7.16718
gEVPcTVTTAFPLDEAVLSELk	57	ENSRNOP00000002732	N-Term(TMT6plex); C5(Carbamidomethyl); K22(TMT6plex)	2.156e-15	112.69	1.46679e-10	2	2834.53	1.68076	0	1.04609	57	8.71284	1.16845	57	8.95772	0.978886	57	6.67316	0.990438	56	6.64536	0.947852	57	6.4555	0.920003	57	8.58669
eSVNAAFEMTLTEGNk	63	ENSRNOP00000025446	N-Term(TMT6plex); K16(TMT6plex)	3.528e-14	112.44	1.01489e-10	2	2199.13	-1.70115	0	1.06551	63	4.80824	1.08625	63	7.36714	0.977853	63	4.9222	0.981523	63	5.45885	0.958886	63	4.19325	0.977336	63	6.23004
lASVPAGGAVAVSAAPGSAAPAAGSAPAAAEEk	11	ENSRNOP00000053863	N-Term(TMT6plex); K33(TMT6plex)	1.105e-14	112.4	1.50478e-10	3	3232.75	-1.30168	0	1.02756	11	3.84077	0.83428	11	6.33686	1.05603	11	4.25437	0.898183	11	12.2951	1.03329	11	5.16827	1.10651	11	5.02134
vNQIGSVTESIQAck	92	ENSRNOP00000005612;ENSRNOP00000064663	N-Term(TMT6plex); C14(Carbamidomethyl); K15(TMT6plex)	4.528e-14	112.04	1.60357e-10	2	2092.15	-0.84788	0
yAELLVSQGVVNQPEYEEEISk	18	ENSRNOP00000068674	N-Term(TMT6plex); K22(TMT6plex)	2.129e-14	111.96	1.47737e-10	2	2982.57	-1.13211	0	1.02867	18	1.58972	0.94945	18	8.48359	1.12585	18	3.44688	0.865612	18	11.8088	1.05569	18	5.22553	0.983586	18	4.11955
gLETIASDVVSLASk	30	ENSRNOP00000032890	N-Term(TMT6plex); K15(TMT6plex)	3.911e-13	111.87	1.83987e-10	2	1948.14	1.63483	0	1.07954	30	5.47566	1.156	30	5.14997	0.983717	30	8.41098	0.966154	30	7.23516	0.966094	30	6.30188	0.899968	30	5.88377
gADYLVTEVENGGSLGSk	17	ENSRNOP00000015331;ENSRNOP00000069474	N-Term(TMT6plex); K18(TMT6plex)	1.4e-13	111.83	1.43368e-10	2	2254.2	-0.528375	0
eALQDVEDENQ	18	ENSRNOP00000007100	N-Term(TMT6plex)	1.859e-06	111.82	2.43333e-11	2	1518.71	0.98593	0	1.0277	18	16.7181	0.993759	18	16.5412	1.0414	18	11.2652	1.00846	18	20.7793	0.94212	18	4.33313	0.985476	18	14.7758
dLDEDEILGALTEEELR	3	ENSRNOP00000013228	N-Term(TMT6plex)	1.473e-12	111.81	8.20671e-11	2	2189.1	-0.455594	0	1.43033	3	15.1855	2.17982	3	37.3627	0.639102	3	42.1322	0.972587	3	2.14845	0.523197	3	21.9818	0.489259	3	90.4447
eIVIYQDDLEGDVQIPGPPTNVQASEVSR	9	ENSRNOP00000015908	N-Term(TMT6plex)	2.85e-16	111.78	1.4536e-10	3	3397.73	-0.456505	0	1.12082	5	11.7279	1.26529	8	16.1151	0.974429	8	17.067	1.05282	7	29.0449	0.908401	9	6.8656	0.992926	7	14.4771
lQDAEEAVEAVNAk	211	ENSRNOP00000024186;ENSRNOP00000023301	N-Term(TMT6plex); K14(TMT6plex)	5.171e-12	111.76	1.57366e-10	2	1945.06	0.0901892	0
eSPSSQSASSLEVLSEDTk	6	ENSRNOP00000066181	N-Term(TMT6plex); K19(TMT6plex)	9.754e-13	111.76	1.20025e-10	2	2439.25	-1.62337	0	1.10883	6	1.6554	1.24055	6	7.07518	0.886934	6	11.2635	1.01188	6	10.5213	0.906541	6	3.95378	0.937347	6	12.4811
aLQEAHQQALDDLQAEEDk	44	ENSRNOP00000024186;ENSRNOP00000023301	N-Term(TMT6plex); K19(TMT6plex)	5.297e-16	111.76	1.39363e-10	2	2610.35	2.1001	0
tGQATVASGIPAGWMGLDcGTESSk	9	ENSRNOP00000073523	N-Term(TMT6plex); C19(Carbamidomethyl); K25(TMT6plex)	3.094e-13	111.75	9.18973e-11	3	2939.46	-0.0203026	0	0.927167	9	13.3159	0.812999	9	11.1754	1.17269	9	7.85361	0.853156	9	11.8593	1.0641	9	10.0789	1.11102	9	7.71309
mATQASTLYSNNITk	22	ENSRNOP00000029578	N-Term(TMT6plex); K15(TMT6plex)	2.067e-13	111.7	1.4502e-10	2	2101.13	-2.04063	0	0.857442	22	5.00386	0.594526	22	20.4029	1.18918	22	6.61617	0.794482	22	7.87025	1.23892	22	6.39631	1.11584	22	4.86586
iGcFALSEPGNGSDAGAASTTAR	7	ENSRNOP00000001556	N-Term(TMT6plex); C3(Carbamidomethyl)	6.142e-15	111.62	6.02571e-11	2	2439.18	0.402986	0	1.04627	7	6.6308	1.03337	7	16.5974	0.97702	7	6.66934	0.905653	7	14.0859	1.1084	7	12.1289	0.928406	7	8.78074
dPATEGIVLIGEIGGHAEENAAEFLk	31	ENSRNOP00000007624	N-Term(TMT6plex); K26(TMT6plex)	2.309e-16	111.59	1.83411e-10	3	3138.68	3.34255	0	1.05323	31	6.27495	1.14322	31	8.25039	0.955502	31	11.9085	1.01638	31	7.95777	0.96385	31	7.02588	0.930386	31	7.04106
vNNININQGSITFAGGPGR	3	ENSRNOP00000028929	N-Term(TMT6plex)	1.107e-13	111.43	1.62955e-10	2	2158.15	-1.21538	0	0.837602	3	11.143	0.758477	3	38.7987	1.16415	3	7.1564	0.860332	3	3.03629	1.20746	3	7.23938	1.0574	3	3.79971
aIPDLTAPVAAVQAAVSNLVR	5	ENSRNOP00000015179	N-Term(TMT6plex)	5.932e-17	111.38	1.73212e-10	2	2305.34	-0.180321	0	1.06707	5	11.7492	1.00825	5	16.0945	0.933463	4	5.32517	1.12057	5	13.7402	1.02609	5	10.0824	1.03552	4	13.2088
dQAQEDAQVAAEILEIADTPSGDk	9	ENSRNOP00000014464	N-Term(TMT6plex); K24(TMT6plex)	3.537e-18	111.23	1.61595e-10	2	2972.51	1.43198	0	1.06101	9	11.5977	0.974448	9	8.67245	0.994884	9	7.05929	1.02727	9	6.95971	0.941622	9	7.02397	1.01885	9	10.9938
lNDHFPLVVWQTGSGTQTNMNVNEVISNR	4	ENSRNOP00000004917	N-Term(TMT6plex)	1.037e-16	111.22	1.24213e-10	3	3499.76	0.251327	0	1.01077	4	3.41368	0.99358	4	21.1209	1.05161	4	4.13472	0.936545	4	8.00019	1.0696	4	2.68237	0.905979	4	6.42526
eMEENFALEAANYQDTIGR	5	ENSRNOP00000024430	N-Term(TMT6plex)	4.018e-15	111.19	5.1322e-11	2	2430.15	0.20321	0	1.05374	5	8.8999	1.07128	5	4.54415	0.996515	5	9.42692	1.07841	5	7.52761	0.911297	5	5.57559	0.976134	5	1.87458
qAEMEGAVQSIQGELSk	23	ENSRNOP00000026783	N-Term(TMT6plex); K17(TMT6plex)	2e-12	111.08	1.80921e-10	2	2263.2	0.634762	0	0.950173	23	9.44872	0.867318	23	16.35	1.01787	23	3.72295	1.03766	23	4.26852	1.04711	23	5.01479	1.09855	23	10.5979
vFNNDADLSGITEDAPLk	11	ENSRNOP00000070499	N-Term(TMT6plex); K18(TMT6plex)	2.258e-14	111.02	2.03204e-10	2	2377.27	3.26909	0	1.23039	11	5.15124	1.39622	11	8.60863	1.03449	11	5.24238	0.892857	11	4.7132	0.72734	11	3.00213	0.958791	11	2.95449
aQFGQPEILLGTIPGAGGTQR	15	ENSRNOP00000025446	N-Term(TMT6plex)	3.311e-16	110.99	1.95059e-10	2	2340.29	-0.218121	0	1.07162	15	11.1674	1.06564	15	13.0033	1.02615	15	10.3854	0.934459	15	14.5908	1.03031	12	7.80431	1.03553	15	17.8044
lLGDASVSFTENcVVGIQANTER	53	ENSRNOP00000004917	N-Term(TMT6plex); C13(Carbamidomethyl)	3.65e-12	110.83	1.43318e-10	3	2709.39	5.62772	0	1.0608	51	11.4328	1.15092	53	10.2005	0.965033	53	14.3791	1.0505	53	9.35902	0.945802	53	9.03297	0.904716	51	13.4988
yFDSFGDLSSASAIMGNPk	89	ENSRNOP00000070324	N-Term(TMT6plex); K19(TMT6plex)	8.043e-14	110.72	1.38945e-10	2	2465.25	3.50831	0	0.901392	89	10.1452	1.0691	89	11.8543	1.21939	89	7.90557	0.648921	88	21.8257	1.15907	89	7.34764	0.836338	89	16.5302
eHINLGcDVDFDIAGPSIR	30	ENSRNOP00000008477	N-Term(TMT6plex); C7(Carbamidomethyl)	5.224e-12	110.58	1.2381e-10	3	2357.18	-0.156165	0	1.09024	30	9.91685	1.11755	30	13.1076	0.961517	30	9.68055	1.01602	30	9.68547	0.928723	30	13.5888	0.924516	29	16.1251
nTNAGAPPGTAYQSPLSLSR	9	ENSRNOP00000068674	N-Term(TMT6plex)	2.839e-10	110.53	1.88972e-10	2	2231.16	0.245529	0	0.810279	9	10.6973	0.818864	9	40.0992	1.24114	9	22.6135	0.830421	9	19.0542	1.12116	9	6.95422	1.08737	9	11.5828
gTSFEAAAASGGSASSEk	47	ENSRNOP00000020544	N-Term(TMT6plex); K18(TMT6plex)	5.34e-16	110.51	1.24933e-10	2	2073.05	1.74778	0	1.08179	47	3.67605	1.17886	47	5.92657	0.996983	47	4.32264	0.947643	47	5.15067	0.942463	47	4.48803	0.902895	47	6.04967
aVNAVGTSENSQESEVIk	24	ENSRNOP00000015908	N-Term(TMT6plex); K18(TMT6plex)	1.209e-16	110.45	2.10066e-10	2	2320.24	-0.496635	0	1.04312	24	5.79703	1.14897	24	7.04824	0.989107	24	3.71709	1.01568	24	6.13753	0.946785	24	5.31672	0.897333	24	5.80223
tAFFTISGVSTADSGk	7	ENSRNOP00000073506	N-Term(TMT6plex); K16(TMT6plex)	1.821e-12	110.29	2.22159e-10	2	2047.11	0.292463	0	0.88288	7	4.82042	0.756105	7	10.6514	1.22238	7	1.79336	0.882158	7	3.20385	1.22391	7	5.70351	0.891909	7	6.5444
fAAEHTIFASNTSSLQITNIANATTR	6	ENSRNOP00000014658	N-Term(TMT6plex)	1.681e-16	110.23	2.02013e-10	3	3008.57	0.55297	0	1.06649	6	8.02475	1.12806	6	13.8453	1.01561	6	6.83573	0.895269	6	16.3119	1.01516	6	9.17349	0.942533	6	22.2875
iGGSEEMAWLQIcEPTEk	12	ENSRNOP00000015908	N-Term(TMT6plex); C13(Carbamidomethyl); K18(TMT6plex)	1.746e-14	110.16	1.85055e-10	2	2536.29	1.10904	0	0.995414	12	3.1511	0.934153	12	11.9259	1.06337	12	4.00429	0.957293	12	7.0462	1.0184	12	4.8197	1.00639	12	3.83231
sGETEDTFIADLVVGLcTGQIk	68	ENSRNOP00000064663;ENSRNOP00000005612;ENSRNOP00000005535	N-Term(TMT6plex); C17(Carbamidomethyl); K22(TMT6plex)	7.406e-17	110.13	2.4651e-10	2	2811.48	-1.12685	0
dMAIATGGAVFGEEGLNLNLEDVQAHDLGk	13	ENSRNOP00000063666	N-Term(TMT6plex); K30(TMT6plex)	2.051e-15	109.95	2.0788e-10	3	3542.82	0.169545	0	1.10997	12	15.9342	1.19441	13	17.2784	0.923307	12	9.32114	0.941087	12	14.7822	0.970057	13	12.1624	0.9544	13	16.769
aANEAGYFNEEMAPIEVk	32	ENSRNOP00000060140	N-Term(TMT6plex); K18(TMT6plex)	4.535e-15	109.84	2.03356e-10	2	2441.24	0.0384801	0	1.15765	32	7.51178	1.19162	32	5.09284	1.06627	32	7.03584	0.828858	32	12.4319	0.924872	32	5.18254	0.838718	32	7.26036
iLGAHILGPGAGEMVNEAALALEYGAScEDVAR	5	ENSRNOP00000008980	N-Term(TMT6plex); C28(Carbamidomethyl)	4.8e-17	109.81	1.85438e-10	3	3583.81	-0.850506	0	1.00241	5	7.38024	1.19447	5	4.14801	0.906821	5	4.39472	1.09202	5	8.35498	0.933959	5	3.82001	0.930257	5	5.20281
sVPLAATSMLITQGLISk	4	ENSRNOP00000002996	N-Term(TMT6plex); K18(TMT6plex)	1.515e-16	109.71	1.92964e-10	2	2288.37	0.127391	0	0.917637	4	5.89352	0.874821	4	1.84778	1.05916	4	5.92128	0.886883	4	4.38453	1.1288	4	2.73592	1.04883	4	1.94516
lHGGTPANFLDVGGGATVHQVTEAFk	13	ENSRNOP00000060229	N-Term(TMT6plex); K26(TMT6plex)	1.299e-16	109.7	2.47521e-10	3	3081.66	1.14925	0	1.05362	12	5.26605	0.949719	13	14.8127	1.1115	12	9.0595	0.942531	13	5.11085	0.997735	13	5.02604	0.953332	13	9.55794
lPAGLPTSLLTLYLDNNk	6	ENSRNOP00000006109	N-Term(TMT6plex); K18(TMT6plex)	4.659e-15	109.69	2.25001e-10	2	2401.41	0.282855	0	0.937009	6	3.20247	0.971552	6	5.36231	0.916543	6	10.1296	1.17532	6	19.2752	0.990791	6	4.44429	1.0241	6	6.72581
fTATAGIQVVGDDLTVTNPk	66	ENSRNOP00000064663	N-Term(TMT6plex); K20(TMT6plex)	8.029e-14	109.63	2.83122e-10	2	2505.39	-0.991753	0	0.922168	65	12.0149	0.940149	64	13.8817	1.04869	66	7.44451	0.947739	65	9.54079	1.06026	66	8.41843	1.06525	66	9.71236
gVIINTASVAAFEGQVGQAAYSASk	9	ENSRNOP00000043608	N-Term(TMT6plex); K25(TMT6plex)	6.227e-13	109.43	3.24971e-10	3	2897.59	5.61044	0	1.02127	9	7.53446	1.12579	9	4.16009	0.997423	9	3.17518	0.981511	9	10.4005	0.97994	9	9.25816	0.898913	9	11.2434
sQNIITDSSSLNAEAIR	11	ENSRNOP00000074766	N-Term(TMT6plex)	2.347e-14	109.39	2.52025e-10	2	2048.09	3.03854	0	0.937349	11	10.5277	0.993844	11	36.1678	1.09148	11	7.97843	0.961301	11	14.4264	1.02384	11	10.5799	1.05609	11	12.9308
aEGSDVANAVLDGADcImLSGETAk	8	ENSRNOP00000015331;ENSRNOP00000069474	N-Term(TMT6plex); C16(Carbamidomethyl); M18(Oxidation); K25(TMT6plex)	3.257e-14	109.26	1.55336e-10	3	2968.47	1.45559	0
sSGLPITSAVDLEDAAk	18	ENSRNOP00000060990	N-Term(TMT6plex); K17(TMT6plex)	1.991e-14	109.18	3.17655e-10	2	2132.19	0.540101	0	0.976639	18	6.08276	0.822956	18	13.7161	1.1545	18	10.1219	0.892945	18	8.2619	1.11719	18	3.32808	0.925274	18	3.84891
eGYNGYTGAFQcLVEk	6	ENSRNOP00000045637;ENSRNOP00000012725	N-Term(TMT6plex); C12(Carbamidomethyl); K16(TMT6plex)	1.162e-13	109.09	1.8065e-10	2	2294.16	0.992782	0
gVNLPGAAVDLPAVSEk	33	ENSRNOP00000015331;ENSRNOP00000069474	N-Term(TMT6plex); K17(TMT6plex)	4.005e-13	108.93	3.17926e-10	2	2095.22	0.0835394	0
aAVPSGASTGIYEALELR	46	ENSRNOP00000064663;ENSRNOP00000005612;ENSRNOP00000005535	N-Term(TMT6plex)	3.347e-14	108.79	3.4684e-10	2	2034.11	1.1441	0
gSYGDLGGPIITTQVTIPk	12	ENSRNOP00000025915	N-Term(TMT6plex); K19(TMT6plex)	5.093e-14	108.74	3.26798e-10	2	2375.36	1.53113	0	0.941331	12	3.0601	1.00512	12	4.03181	0.934375	12	4.34815	1.11127	12	3.559	1.01008	12	4.98286	1.00823	12	7.35994
gMSLNLEPDNVGVVVFGNDk	53	ENSRNOP00000022892;ENSRNOP00000071359	N-Term(TMT6plex); K20(TMT6plex)	6.234e-16	108.73	3.41618e-10	2	2562.36	-1.27695	0
mDENQFVAVTSTNAAk	8	ENSRNOP00000012996;ENSRNOP00000070679	N-Term(TMT6plex); K16(TMT6plex)	2.782e-14	108.69	2.72443e-10	2	2184.14	0.595216	0
vEGDTcSLNEFTITGSTYAPIGEVQk	43	ENSRNOP00000024347;ENSRNOP00000001738	N-Term(TMT6plex); C6(Carbamidomethyl); K26(TMT6plex)	1.851e-14	108.68	2.31737e-10	2	3274.66	0.852432	0
aFDQGADAVYDYINEGk	19	ENSRNOP00000074700	N-Term(TMT6plex); K17(TMT6plex)	4.01e-15	108.67	2.05784e-10	2	2334.17	1.18894	0	1.04224	18	3.74066	1.36352	19	4.96027	0.969646	19	4.15586	0.947054	19	4.1232	0.929788	19	5.18139	0.815178	19	5.46678
aAQIGAHTLSGAcLDPAAFk	8	ENSRNOP00000013262	N-Term(TMT6plex); C13(Carbamidomethyl); K20(TMT6plex)	2.528e-16	108.58	3.72344e-10	2	2457.33	-1.1809	0	1.31146	8	5.0479	1.49607	8	6.68692	0.770739	8	5.27939	1.23037	8	7.99166	0.752312	8	10.056	0.669605	8	9.56862
qVAEMAEcIGSALIQk	9	ENSRNOP00000014235	N-Term(TMT6plex); C8(Carbamidomethyl); K16(TMT6plex)	3.263e-14	108.5	3.21352e-10	2	2206.2	3.1539	0	1.08184	9	3.87436	1.01399	9	5.08073	1.02503	9	9.24824	0.980787	9	8.91818	0.97939	9	3.92268	0.909588	9	3.8171
gQNVQQVAYAIGALAk	11	ENSRNOP00000024186	N-Term(TMT6plex); K16(TMT6plex)	7.055e-14	108.36	3.3188e-10	2	2089.21	-1.04056	0	0.912031	11	5.06079	0.570971	11	22.64	0.871513	11	12.4399	1.27569	11	8.52778	1.15652	11	3.3908	1.22362	11	2.68298
gQSVQQVYYSIGALAk	23	ENSRNOP00000023301	N-Term(TMT6plex); K16(TMT6plex)	1.432e-13	108.33	3.58418e-10	2	2170.24	4.64326	0	1.15263	21	11.1948	1.21213	22	8.96248	1.24341	23	14.1956	0.724771	21	23.504	0.976942	23	5.40953	0.709775	23	42.8024
aVVVNAAQLASYSQSk	11	ENSRNOP00000005144	N-Term(TMT6plex); K16(TMT6plex)	4.093e-13	108.32	4.2329e-10	2	2094.2	0.517517	0	1.03308	11	9.74286	1.11916	11	13.2642	1.06878	11	3.7186	0.9421	11	8.26934	0.972899	11	7.87201	0.858629	11	18.4702
fQSAAIGALQEASEAYLVGLFEDTNLcAIHAk	6	ENSRNOP00000004329	N-Term(TMT6plex); C27(Carbamidomethyl); K32(TMT6plex)	6.9e-19	108.32	2.81948e-10	3	3896.03	0.37944	0	0.901243	6	19.1618	0.720068	6	25.5319	0.991552	6	4.77423	1.01958	6	9.96434	1.09079	6	8.60439	1.13111	6	16.1615
hVIHTVGPIAVGQPTASQAAELR	15	ENSRNOP00000028749	N-Term(TMT6plex)	3.355e-10	108.29	3.86196e-10	2	2581.44	0.91337	0	1.02588	15	11.6767	0.937342	15	14.0766	1.04842	15	7.45322	0.913964	15	17.5902	1.06112	15	5.16481	1.02754	15	15.859
iQEITEQLDITTSEYEk	37	ENSRNOP00000063666	N-Term(TMT6plex); K17(TMT6plex)	1.824e-13	108.23	3.32194e-10	2	2498.33	0.517891	0	1.12088	37	7.98751	1.07767	37	9.72625	0.952007	37	10.7356	1.05159	37	12.2697	0.95897	37	5.8891	0.928383	37	10.0847
aTLVLQIVDkPSPPLDIR	15	ENSRNOP00000016652	N-Term(TMT6plex); K10(TMT6plex)	6.18e-13	107.94	1.93636e-10	2	2433.49	1.22915	0	0.938578	15	6.69028	1.05875	15	4.35536	0.964818	15	3.13936	1.05582	15	4.51892	1.00579	15	5.9007	0.965278	15	4.14808
iMDQAITVGAPVIGLNDSGGAR	8	ENSRNOP00000021657	N-Term(TMT6plex)	1.391e-11	107.84	4.39869e-10	2	2384.28	0.172026	0	0.927057	8	5.72792	1.0723	8	7.69108	0.991497	8	4.95533	1.01728	8	10.5612	1.02127	8	3.83831	0.916187	8	6.4094
vIVVGNPANTNcLTASk	17	ENSRNOP00000011429	N-Term(TMT6plex); C12(Carbamidomethyl); K17(TMT6plex)	6.35e-12	107.78	5.15179e-10	2	2216.26	3.5128	0	1.03374	17	9.92591	0.995671	17	11.4989	1.02587	16	5.68562	0.955658	16	5.85335	0.988425	17	4.72693	1.07672	17	6.6586
gAMVTHQNIMNDcSGFIk	13	ENSRNOP00000014235	N-Term(TMT6plex); C13(Carbamidomethyl); K18(TMT6plex)	2.346e-13	107.78	2.42584e-10	2	2481.24	-1.36558	0	1.13886	13	4.6817	1.23839	13	10.3382	0.975005	13	3.87408	0.956799	13	4.36399	0.914136	13	6.08802	0.806753	13	8.78561
aYHEQLSVAEITNAcFEPANQMVk	14	ENSRNOP00000004797;ENSRNOP00000075232;ENSRNOP00000070868	N-Term(TMT6plex); C15(Carbamidomethyl); K24(TMT6plex)	2.426e-15	107.67	3.29178e-10	3	3208.62	1.45921	0
tAIHTAAMDMLGGAGVESQcR	11	ENSRNOP00000056213	N-Term(TMT6plex); C20(Carbamidomethyl)	1.185e-17	107.61	1.24834e-10	2	2405.16	-0.266685	0	0.944064	11	6.29183	0.874256	11	11.1673	1.05598	11	4.3561	0.974164	11	5.63399	1.03911	11	5.47144	1.09985	11	10.4091
vVDSLQLTASNPVATPVDWk	11	ENSRNOP00000030323	N-Term(TMT6plex); K20(TMT6plex)	9.005e-16	107.61	4.57724e-10	2	2598.46	1.0212	0	1.04687	11	6.43505	0.968256	11	5.02546	1.02613	11	9.38211	0.945806	11	4.05681	0.978184	11	5.19884	1.05925	11	2.80399
yQLYTGAEPTTSEFTVLMHGPk	18	ENSRNOP00000039064	N-Term(TMT6plex); K22(TMT6plex)	4.437e-12	107.5	3.95667e-10	3	2928.53	1.55916	0	0.979657	18	7.96402	0.900308	18	19.4959	0.99365	18	8.35802	1.05691	18	7.20191	1.01145	18	6.93546	1.03106	18	4.28411
iTNLAQLSAANHDAAIFPGGFGAAk	17	ENSRNOP00000001609	N-Term(TMT6plex); K25(TMT6plex)	2.471e-18	107.49	4.91045e-10	2	2913.59	-2.31216	0	1.22495	17	7.69353	1.27658	17	17.0524	0.911399	17	13.7215	1.08087	17	5.24945	0.822662	17	9.76243	0.795797	17	18.9975
gIHVEVPGAEAENLGPLQVAR	29	ENSRNOP00000024083	N-Term(TMT6plex)	2.738e-16	107.4	4.96778e-10	2	2385.31	0.713188	0	1.01831	29	6.25943	0.991737	29	12.7902	1.00077	29	5.99091	1.02576	29	9.05478	0.994305	29	5.79143	0.976277	29	11.1015
lEEAGGATSVQIEMNk	387	ENSRNOP00000024186;ENSRNOP00000023301	N-Term(TMT6plex); K16(TMT6plex)	3.58e-14	107.37	3.8387e-10	2	2135.14	-0.0196699	0
kDLYANNVMSGGTTMYPGIADR	30	ENSRNOP00000024084	N-Term(TMT6plex); K1(TMT6plex)	8.991e-16	107.29	3.09819e-10	3	2832.45	1.15435	1	0.996607	30	6.02677	0.89178	30	15.4494	1.01485	30	9.656	1.01963	30	7.28413	1.03261	30	9.5537	1.04893	30	8.69531
vQDDEVGDGTTSVTVLAAELLR	4	ENSRNOP00000029234	N-Term(TMT6plex)	3.647e-13	107.21	4.22039e-10	3	2517.32	-0.163029	0	0.999921	4	5.92215	1.34765	4	17.626	0.826484	4	8.03116	1.09768	4	2.04134	0.878111	4	7.40062	0.933769	4	7.9121
aSAFNSWFENAEEDLTDPVR	7	ENSRNOP00000068710;ENSRNOP00000072038	N-Term(TMT6plex)	1.562e-15	107.2	1.28619e-10	2	2527.19	-1.38336	0
vETGVLkPGMVVTFAPVNVTTEVk	5	ENSRNOP00000013608	N-Term(TMT6plex); K7(TMT6plex); K24(TMT6plex)	8.512e-11	107.05	2.21898e-10	3	3202.86	-4.28719	0	0.870737	5	3.13257	0.657167	5	8.7984	1.00935	5	2.3511	1.13083	5	3.45762	1.12415	5	2.52813	1.08604	5	7.68984
aPVYSGSSPVSGYFVDFk	6	ENSRNOP00000015908	N-Term(TMT6plex); K18(TMT6plex)	3.387e-12	106.99	4.88966e-10	2	2365.24	-1.64764	0	0.994333	6	5.13655	1.06691	6	20.962	0.9347	6	6.73318	0.971121	6	3.67314	1.01985	6	8.10313	0.983355	6	7.65763
aAGAAEAAEAAVAVVEVGSAR	20	ENSRNOP00000022406	N-Term(Acetyl)	1.557e-12	106.92	3.26193e-10	2	1911.98	1.81075	0
gSQQPFDVSAFNASYSDSGLFGIYTVSQAAAAGDVINAAYNQVk	15	ENSRNOP00000021514	N-Term(TMT6plex); K44(TMT6plex)	1.182e-13	106.88	2.31781e-10	4	4987.49	1.35686	0	1.0025	15	15.0886	1.17386	15	10.7423	0.880006	15	18.7131	0.958479	15	13.0713	1.05905	15	6.91964	0.877791	15	9.57282
iNMAHLcIAGSHAVNGVAR	4	ENSRNOP00000028636	N-Term(TMT6plex); C7(Carbamidomethyl)	4.819e-13	106.87	3.82396e-10	2	2220.15	-10.1125	0	0.889046	4	7.26964	0.694525	4	10.6894	1.21103	4	1.85866	0.706468	4	9.84623	1.21047	4	7.97938	1.15345	4	3.92258
fLFPFFDSAYQGFASGDLEk	2	ENSRNOP00000022309	N-Term(TMT6plex); K20(TMT6plex)	4.525e-16	106.87	4.00899e-10	2	2744.41	1.81179	0	0.958107	2	6.0741	1.04284	2	0.443591	0.845125	2	1.53517	0.893786	2	0.666502	1.27293	2	3.85753	0.884906	2	1.1984
aTcIGNNSAAAVSMLk	1	ENSRNOP00000018173	N-Term(TMT6plex); C3(Carbamidomethyl); K16(TMT6plex)	9.91e-15	106.82	4.7833e-10	2	2066.12	1.35884	0	0.974415	1		1.06888	1		0.932877	1		1.05779	1		1.00034	1		0.99337	1
ySPDcTIIVVSNPVDILTYVTWk	52	ENSRNOP00000017965	N-Term(TMT6plex); C5(Carbamidomethyl); K23(TMT6plex)	6.614e-17	106.65	5.45005e-10	2	3141.7	0.903354	0	0.977873	52	7.59467	1.03757	52	9.73718	0.943684	52	6.37928	0.96355	52	8.03772	1.04373	52	6.31431	1.0184	52	7.91589
gNNTTSLLSQSVAk	39	ENSRNOP00000021514	N-Term(TMT6plex); K14(TMT6plex)	1.412e-12	106.59	6.16178e-10	2	1878.07	0.148337	0	1.0117	39	7.96497	1.06016	39	10.8965	1.06164	39	5.15536	0.96103	39	5.47499	1.01033	39	5.62664	0.908609	39	8.238
sVTNEDVTQEQLGGAk	12	ENSRNOP00000021657	N-Term(TMT6plex); K16(TMT6plex)	2.717e-14	106.56	5.69665e-10	2	2134.14	0.197146	0	1.0658	12	4.46433	0.964311	12	10.6568	1.03697	12	8.17644	0.939177	12	5.61406	1.01007	12	5.98339	0.985871	12	3.16563
sQVFSTAADGQTQVEIk	22	ENSRNOP00000026696	N-Term(TMT6plex); K17(TMT6plex)	1.555e-14	106.56	5.74081e-10	2	2267.24	3.72202	0	0.979677	20	4.50309	0.917095	22	11.6087	1.08414	22	7.71927	0.93962	22	5.19831	1.07484	22	6.56655	1.03005	22	5.26685
iIGAVDQIQLTQAQLEER	31	ENSRNOP00000026783	N-Term(TMT6plex)	5.375e-14	106.52	5.61566e-10	2	2254.26	1.20123	0	1.02198	31	14.756	1.08822	31	30.6257	0.916516	31	10.2082	1.1035	31	8.74539	0.964114	31	14.0306	1.0229	31	17.7543
tFTTQETITNAETAk	17	ENSRNOP00000029515	N-Term(TMT6plex); K15(TMT6plex)	1.385e-13	106.35	5.52699e-10	2	2114.14	-0.675903	0	0.923127	17	5.5629	0.755548	17	22.826	1.18004	17	11.311	0.89132	17	10.7551	1.09619	17	5.49133	1.12205	17	7.80091
vPSTEAEALASSLMGLFEk	3	ENSRNOP00000024952	N-Term(TMT6plex); K19(TMT6plex)	7.298e-13	106.29	6.26177e-10	2	2438.33	2.14028	0	1.02614	3	3.73334	1.12817	3	5.4418	0.96026	3	4.51306	1.02255	3	11.0436	0.982355	3	9.27365	0.928194	3	4.32797
vAPEEHPVLLTEAPLNPk	37	ENSRNOP00000044296;ENSRNOP00000072273	N-Term(TMT6plex); K18(TMT6plex)	9.354e-13	106.26	5.76101e-10	2	2412.39	0.937005	0
lQVSSVLSQPLAQAAVk	3	ENSRNOP00000074071	N-Term(TMT6plex); K17(TMT6plex)	6.542e-11	106.24	4.50411e-10	2	2197.31	-9.12296	0	0.912405	3	7.81032	0.844118	3	1.9109	1.03994	3	6.80899	0.972994	3	11.0609	1.11966	3	12.1089	1.00312	3	2.6608
vSVVEPGNFIAATSLYSPER	4	ENSRNOP00000002366	N-Term(TMT6plex)	4.452e-13	106.22	6.23219e-10	2	2365.26	1.08217	0	1.03196	4	0.721603	0.979674	4	7.93134	1.10552	4	5.45639	0.960139	4	10.0651	0.984866	4	4.24154	0.95309	4	14.408
yFDSFGDLSSASAImGNPk	23	ENSRNOP00000070324	N-Term(TMT6plex); M15(Oxidation); K19(TMT6plex)	1.779e-08	106.16	3.59523e-10	2	2481.25	3.1736	0	0.925686	23	4.98305	1.06681	23	10.6857	1.13099	23	7.49539	0.810485	23	18.1084	1.10751	23	6.78531	0.868843	23	13.1521
sEAPPHIFSISDNAYQYMLTDR	23	ENSRNOP00000024186;ENSRNOP00000023301	N-Term(TMT6plex)	1.99e-14	106.09	2.21433e-10	3	2784.35	0.372118	0
tNISDEESEQATEMLVHNAQNLMQSVk	5	ENSRNOP00000015179	N-Term(TMT6plex); K27(TMT6plex)	2.412e-16	105.93	3.52273e-10	3	3504.73	-0.0704279	0	0.939825	5	3.6297	0.848334	5	12.032	1.00417	5	0.692071	1.02231	5	6.52324	1.0568	5	4.68266	1.12183	5	3.60725
lcGSGFQSIVSGcQEIcSk	24	ENSRNOP00000060140	N-Term(TMT6plex); C2(Carbamidomethyl); C13(Carbamidomethyl); C17(Carbamidomethyl); K19(TMT6plex)	6.518e-15	105.82	3.168e-10	2	2575.28	3.99834	0	1.03329	24	3.43826	0.905892	24	12.3528	1.18876	24	10.3143	0.816727	24	10.5642	1.01765	24	2.75715	0.982627	24	4.92026
nVSLNNLSAAEVTk	27	ENSRNOP00000023811	N-Term(TMT6plex); K14(TMT6plex)	8.052e-13	105.79	7.72445e-10	2	1918.1	-0.0133219	0	0.900382	27	11.0046	0.751252	27	26.9978	1.21734	27	11.9969	0.756958	27	19.1199	1.11727	27	8.24188	1.09869	27	7.83618
sSLSSSSPSAGDTVTEk	6	ENSRNOP00000008200	N-Term(TMT6plex); K17(TMT6plex)	8.324e-12	105.72	5.57267e-10	2	2098.09	0.676746	0	0.969885	6	1.36728	0.848266	6	4.83553	1.15705	6	6.52651	0.784033	6	7.38146	1.17679	6	4.31966	0.936426	6	2.09848
gPAVGIDLGTTYScVGVFQHGk	10	ENSRNOP00000058593;ENSRNOP00000065828;ENSRNOP00000042159	N-Term(TMT6plex); C14(Carbamidomethyl); K22(TMT6plex)	6.021e-18	105.55	6.4638e-10	3	2721.44	-0.165702	0
dIPNGATLLVGGFGLcGIPENLIGALLk	6	ENSRNOP00000063646	N-Term(TMT6plex); C16(Carbamidomethyl); K28(TMT6plex)	2.27e-17	105.55	3.7334e-10	3	3280.89	4.389	0	0.843516	6	5.11457	1.13115	6	9.77698	0.944147	6	10.777	0.900873	6	11.0233	1.13536	6	10.9023	0.803342	6	10.716
eADESLNFEEQILEAAk	4	ENSRNOP00000022401	N-Term(TMT6plex); K17(TMT6plex)	1.07e-13	105.5	4.97445e-10	2	2394.24	-2.22959	0	1.02445	4	16.2188	1.00668	4	11.008	0.939238	4	1.70225	1.08814	4	4.60602	1.04333	4	3.26506	0.969799	4	4.67095
iLGAHILGPGAGEmVNEAALALEYGAScEDVAR	3	ENSRNOP00000008980	N-Term(TMT6plex); M14(Oxidation); C28(Carbamidomethyl)	3.45e-16	105.5	4.5235e-10	3	3599.81	0.803222	0	1.05404	3	4.56433	0.975267	3	12.2141	1.06593	3	9.33613	0.942902	3	5.50115	0.989398	3	2.54204	1.02323	3	0.466475
eEIFGPVLVVLETETLDEAIk	23	ENSRNOP00000015545	N-Term(TMT6plex); K21(TMT6plex)	4.644e-16	105.47	6.86776e-10	2	2802.58	-0.603367	0	1.07281	23	6.38994	1.07785	23	5.61293	0.971535	23	6.93579	0.99238	23	3.20401	0.946445	23	7.44227	0.947402	23	8.67905
vALILQNVDLPN	3	ENSRNOP00000067909	N-Term(TMT6plex)	3.94e-07	105.43	7.26069e-10	2	1537.91	-1.48507	0	1.02792	3	2.25145	0.939445	3	1.05878	0.996532	3	17.5313	1.07031	3	6.25583	0.954995	3	10.8536	1.15855	3	2.06266
tVPPAVPGVTFLSGGQSEEEASINLNAINk	141	ENSRNOP00000069540	N-Term(TMT6plex); K30(TMT6plex)	4.664e-13	105.32	6.72722e-10	3	3497.9	2.31532	0	0.978132	125	10.8803	0.879666	130	13.1094	1.07009	137	6.95676	0.939696	133	13.4409	1.07882	136	8.97194	1.06642	135	12.5738
dTVTTGLTGAVNVVk	7	ENSRNOP00000065507	N-Term(TMT6plex); K15(TMT6plex)	1.944e-11	105.28	8.10881e-10	2	1933.14	1.28737	0	1.01057	7	7.41856	0.93728	7	4.6697	1.02854	7	3.04342	0.941177	7	4.04566	1.05795	7	2.47723	0.991117	7	3.31361
gAGTGGLGLAVEGPSEAk	4	ENSRNOP00000070703	N-Term(TMT6plex); K18(TMT6plex)	1.449e-14	105.16	7.1016e-10	2	2029.14	0.966946	0	1.03514	4	6.25853	1.09531	4	0.426327	0.932028	4	3.74455	1.06304	4	2.66749	0.958044	4	0.882389	0.972702	4	3.59154
vGVSGDSAGGNLAAALGQQFTYVESLk	1	ENSRNOP00000017805	N-Term(TMT6plex); K27(TMT6plex)	1.32e-13	105.15	7.14852e-10	3	3097.66	1.16682	0	1.00458	1		0.795995	1		1.07607	1		1.03722	1		1.08157	1		0.971394	1
qVYEEEYGSNLEDDVVGDTSGYYQR	2	ENSRNOP00000019552	N-Term(TMT6plex)	1.469e-12	105.03	7.3802e-11	4	3144.41	0.082321	0	0.952759	2	0.755771	0.963895	2	6.53678	1.26534	2	6.48702	1.01244	2	9.92446	1.05054	2	4.41252	0.657409	2	1.00444
yTDQSGEEEEDYESEEQIQHR	12	ENSRNOP00000021716	N-Term(TMT6plex)	3.62e-14	104.98	3.16935e-11	3	2830.22	2.11175	0	1.20449	11	21.172	1.07288	11	7.97772	1.00565	11	8.0266	0.94476	11	6.02353	0.925779	12	14.0668	1.00049	11	13.7182
sQSPAASDcSSSSSSASLPSSGR	1	ENSRNOP00000027616	N-Term(TMT6plex); C9(Carbamidomethyl)	4.926e-12	104.98	1.0166e-10	3	2429.1	-1.77771	0	1.26726	1		1.26459	1		1.11691	1		1.26434	1		0.90787	1		0.252004	1
iYDDDFFQNLDGVANALDNVDAR	5	ENSRNOP00000033950	N-Term(TMT6plex)	4.784e-13	104.94	3.35055e-10	3	2829.36	2.26406	0	1.08971	5	3.19157	1.23026	5	4.51544	0.935781	5	0.975855	1.01466	5	2.42423	0.956455	5	1.47571	0.833064	5	9.86604
aALAHSEEIATSQAAATk	8	ENSRNOP00000044096	N-Term(TMT6plex); K18(TMT6plex)	1.182e-15	104.93	8.90184e-10	2	2228.24	3.30588	0	1.00539	8	3.10855	1.17642	8	8.77772	0.953168	8	5.40623	1.08865	8	3.4748	0.937088	8	3.70496	0.888707	8	6.69344
vAGSVTELIQAAEAMk	6	ENSRNOP00000022401	N-Term(TMT6plex); K16(TMT6plex)	2.075e-13	104.9	9.59455e-10	2	2076.18	1.14823	0	0.934213	6	1.16063	0.839637	6	7.74171	1.00815	6	1.85919	1.01863	6	2.19649	1.10198	6	5.39264	1.0405	6	4.33265
aAFDDAIAELDTLSEESYk	19	ENSRNOP00000007100	N-Term(TMT6plex); K19(TMT6plex)	4.77e-16	104.81	6.22747e-10	2	2546.29	0.309716	0	1.06278	19	7.78537	1.11174	19	10.279	0.907098	19	6.46105	1.08226	19	5.59538	0.950324	19	4.18691	0.985455	19	8.83396
gFcHLcDGQEAccVGLEAGINPTDHLITAYR	7	ENSRNOP00000030279;ENSRNOP00000019797	N-Term(TMT6plex); C3(Carbamidomethyl); C6(Carbamidomethyl); C12(Carbamidomethyl); C13(Carbamidomethyl)	1.648e-13	104.77	1.10031e-10	3	3763.73	0.398673	0
lGIADGMLQTGVTVGTk	3	ENSRNOP00000000304	N-Term(TMT6plex); K17(TMT6plex)	1.371e-13	104.76	8.42172e-10	2	2119.22	-0.125178	0	0.966864	3	2.64907	0.891827	3	0.285456	1.03573	3	6.67028	0.979272	3	8.22559	1.08111	3	4.51463	1.02256	3	3.76596
dLTAVSNNAGVDNFGLGLLLR	33	ENSRNOP00000063646	N-Term(TMT6plex)	2.323e-17	104.62	1.00437e-09	2	2388.31	2.08133	0	0.943636	33	9.32871	0.98049	33	9.49295	1.03099	33	9.20419	0.924198	33	5.88251	1.02412	33	7.31701	1.01505	33	5.59038
iAQLEEELEEEQGNTELINDR	2	ENSRNOP00000035440	N-Term(TMT6plex)	6.385e-13	104.59	4.58748e-10	3	2701.34	-0.150471	0	1.03727	2	9.19512	1.24112	2	15.5253	0.891199	2	2.91124	1.11889	2	6.85015	0.876866	2	10.3336	0.928857	2	3.11245
qLNLNLLDNWDTLGSTVGR	4	ENSRNOP00000065206	N-Term(TMT6plex)	9.866e-15	104.54	8.50776e-10	2	2358.27	2.25165	0	0.780367	4	15.4316	0.786208	4	28.2436	0.781095	4	4.95501	0.840426	4	20.0663	1.52823	4	23.5232	0.948975	4	4.82044
iVEFLQSFDEITAMTGDGVNDAPALk	43	ENSRNOP00000024347;ENSRNOP00000001738	N-Term(TMT6plex); K26(TMT6plex)	2.244e-13	104.49	8.01949e-10	3	3239.7	1.72706	0
lGAGYPMGPFELLDYVGLDTTk	23	ENSRNOP00000014658	N-Term(TMT6plex); K22(TMT6plex)	4.95e-19	104.46	9.43584e-10	2	2815.5	-0.267287	0	1.05325	23	14.0054	0.993933	23	4.73596	1.08918	23	5.61947	0.864471	23	9.96339	1.02577	23	4.68559	0.930815	23	8.29973
eVENVAITALEGLk	122	ENSRNOP00000069574	N-Term(TMT6plex); K14(TMT6plex)	2.369e-12	104.45	8.41672e-10	2	1944.14	-0.163676	0	1.08303	121	6.2804	1.10799	122	8.33439	1.01515	121	5.94319	0.909565	121	8.87089	0.968245	122	5.83736	0.958652	120	6.41505
lSSVTEDEDQDAALTIVTVLDR	3	ENSRNOP00000010561	N-Term(TMT6plex)	8.768e-13	104.33	7.67473e-10	3	2619.35	-1.14022	0	1.06273	3	2.23727	1.09589	3	12.2342	0.993289	3	0.899684	0.997792	3	1.3229	0.892129	3	9.57092	0.957054	3	7.37828
tDLNPDNLQGGDDLDPNYVLSSR	16	ENSRNOP00000015122	N-Term(TMT6plex)	6.219e-12	104.2	3.72586e-10	2	2747.34	1.35833	0	0.940779	16	6.07949	1.13017	16	18.8261	1.06992	16	9.62602	0.923915	16	10.5268	0.931734	16	8.29028	1.02315	16	10.9568
tLFSNIVLSGGSTLFk	1	ENSRNOP00000026792;ENSRNOP00000022779	N-Term(TMT6plex); K16(TMT6plex)	3.214e-14	104.19	8.76451e-10	2	2142.26	0.379543	0
aSEEEEIGGPEDSEAVQPR	3	ENSRNOP00000020908	N-Term(TMT6plex)	4.096e-11	104.19	2.30545e-10	2	2258.06	-0.644219	0	1.02898	3	6.24616	0.987822	3	6.45584	0.938237	3	3.91111	0.984786	3	11.1069	0.967388	3	13.5648	1.0621	3	3.49039
nYTQEASLGALQNLTAGSGPIPTSVAR	2	ENSRNOP00000002498	N-Term(TMT6plex)	3.78e-14	104.19	9.62191e-10	3	2945.55	0.594259	0	0.874731	2	6.70093	0.967079	2	37.5505	1.05998	2	10.8066	0.962675	2	7.52425	1.03039	2	18.6257	1.0161	2	5.56063
aITSGGITYQDQPWHAEcFVcVTcSk	4	ENSRNOP00000049677	N-Term(TMT6plex); C18(Carbamidomethyl); C21(Carbamidomethyl); C24(Carbamidomethyl); K26(TMT6plex)	1.234e-11	104.14	3.52713e-10	3	3473.68	1.98503	0	0.89689	4	2.55791	1.01989	4	4.3773	0.822755	4	4.59109	1.5798	4	9.27174	0.893419	4	11.8105	0.872205	4	0.199952
vGLIGScTNSSYEDMGR	38	ENSRNOP00000029144	N-Term(TMT6plex); C7(Carbamidomethyl)	1.792e-14	104.13	1.64206e-10	2	2074.97	0.0448735	0	1.02585	38	4.50048	0.921763	38	15.2365	1.09539	38	8.70277	0.892334	38	9.45738	1.06906	38	7.2777	0.962249	38	5.53994
mMLQATGETITEDDIEELMk	37	ENSRNOP00000025606	N-Term(TMT6plex); K20(TMT6plex)	2.418e-13	104.12	6.38975e-10	2	2756.39	1.92744	0	1.06007	37	8.07466	0.921595	37	10.8485	1.05032	37	5.82332	0.95553	37	9.9819	0.987743	37	6.69091	1.03032	37	7.61201
sVSAFAPIcNPVLcPWGk	3	ENSRNOP00000013324	N-Term(TMT6plex); C9(Carbamidomethyl); C14(Carbamidomethyl); K18(TMT6plex)	7.158e-15	104.08	8.98934e-10	2	2461.31	-0.47361	0	0.936787	3	3.14331	0.887578	3	7.45239	1.0359	3	2.29065	0.869927	3	0.520077	1.226	3	5.04613	0.940409	3	2.04291
yILSDSSPVPEFPVAYLTSENR	1	ENSRNOP00000016954	N-Term(TMT6plex)	4.091e-14	104.08	7.05468e-10	2	2713.4	1.10488	0	1.00791	1		0.948051	1		1.03161	1		1.0618	1		1.01025	1		0.949245	1
iWcFGPDGTGPNILTDITk	2	ENSRNOP00000041821	N-Term(TMT6plex); C3(Carbamidomethyl); K19(TMT6plex)	1.591e-11	103.94	1.0192e-09	2	2563.36	0.347969	0	0.999188	2	0.0651169	0.904031	2	0.992732	1.00668	2	0.0350962	0.998067	2	1.45383	1.08247	2	4.2473	0.984109	2	6.74557
lADDVDLEQVANETHGHVGADLAALcSEAALQAIR	3	ENSRNOP00000040121	N-Term(TMT6plex); C26(Carbamidomethyl)	6.391e-15	103.92	6.06235e-10	4	3901.96	0.0301751	0	1.09944	3	8.44628	1.04345	3	1.79321	0.925254	3	1.10857	1.08287	3	1.97816	0.950164	3	6.69954	0.958229	3	4.96761
vYVGNASVAQDITQLQk	5	ENSRNOP00000052065	N-Term(TMT6plex); K17(TMT6plex)	1.569e-14	103.92	1.1192e-09	2	2292.3	2.87519	0	0.940147	5	4.56078	0.925528	5	7.75665	0.957769	5	8.17413	0.984786	5	11.1241	1.09229	5	13.6123	1.03911	5	8.63453
lAQGFGVDHGQVAEQSAGVLQLR	6	ENSRNOP00000019923	N-Term(TMT6plex)	4.801e-14	103.9	9.63454e-10	3	2609.4	0.741262	0	1.07079	6	4.12415	0.993375	6	5.09716	1.03925	6	3.92273	1.01064	6	1.34534	0.991048	6	4.66785	0.9461	6	5.00847
gAYGGGYGGYDDYGGYNDGYGFGSDR	1	ENSRNOP00000015518	N-Term(TMT6plex)	3.797e-15	103.78	4.17802e-11	3	2889.19	2.8201	0	0.90397	1		1.1439	1		0.810868	1		1.33408	1		0.959906	1		0.922746	1
aAVPTVSDQAAAMQLSQcAk	4	ENSRNOP00000024885	N-Term(TMT6plex); C18(Carbamidomethyl); K20(TMT6plex)	1.012e-15	103.73	1.08453e-09	2	2505.32	1.5372	0	0.96843	4	7.09186	0.967364	4	3.01226	1.0066	4	10.5096	0.989707	4	10.1504	1.03892	4	1.43001	1.02286	4	6.66616
aAFDIFVLGAEDGcISTk	291	ENSRNOP00000025606	N-Term(TMT6plex); C14(Carbamidomethyl); K18(TMT6plex)	2.896e-15	103.72	1.14647e-09	2	2372.26	1.57007	0	1.07545	291	6.09112	1.13387	291	7.37629	0.962217	291	6.78587	0.972442	291	7.20104	0.926217	291	6.68503	0.996248	291	6.82274
dINQEVYNFLATAGAk	59	ENSRNOP00000029144	N-Term(TMT6plex); K16(TMT6plex)	2.3e-13	103.65	9.75233e-10	2	2212.2	-1.77106	0	1.08256	58	6.22981	1.0176	58	6.95229	1.0067	59	4.49334	0.96691	59	6.54382	1.02713	59	4.91161	0.922437	58	5.81002
aVAQGNLSSADVQAAk	35	ENSRNOP00000021514	N-Term(TMT6plex); K16(TMT6plex)	2.106e-14	103.64	1.1267e-09	2	1988.11	-2.65626	0	1.04525	35	6.89739	1.10582	35	8.35959	1.00584	35	5.39794	0.936914	35	4.48401	0.995986	35	2.53305	0.892548	35	7.26299
sVQEDIGHQPLQPTGPGSGESR	10	ENSRNOP00000028116	N-Term(TMT6plex)	2.626e-14	103.42	6.07409e-10	2	2505.26	1.17266	0	1.10969	10	11.2078	1.35338	10	23.5321	0.912145	10	30.4967	0.990728	10	20.4972	0.809469	10	13.6689	0.914568	10	14.8716
dATNVGDEGGFAPNILENk	23	ENSRNOP00000064663	N-Term(TMT6plex); K19(TMT6plex)	9.396e-14	103.41	8.96113e-10	2	2419.26	4.19322	0	0.977502	23	4.88031	0.939978	23	6.33107	1.04329	23	5.10449	1.05042	23	5.02764	1.00265	23	3.99244	0.952222	23	3.73532
kPLVIIAEDVDGEALSTLVLNR	38	ENSRNOP00000063666	N-Term(TMT6plex); K1(TMT6plex)	8.374e-15	103.34	6.3724e-10	3	2823.66	1.16966	0	1.03268	38	10.7017	1.10111	38	6.98786	1.01249	37	6.62331	0.975118	38	11.4433	0.970685	38	7.04779	0.970921	38	7.94946
hFIEQGINVcLcQSYAk	18	ENSRNOP00000015956	N-Term(TMT6plex); C10(Carbamidomethyl); C12(Carbamidomethyl); K17(TMT6plex)	5.901e-13	103.31	9.40319e-10	2	2525.31	0.644137	0	0.980937	18	5.40435	0.927404	18	6.89793	1.14716	18	4.26601	0.915231	18	5.34661	1.02807	18	5.61452	0.940157	18	5.01343
nADMSEDMQQDAVDcATQAMEk	4	ENSRNOP00000012279	N-Term(TMT6plex); C15(Carbamidomethyl); K22(TMT6plex)	9.426e-14	103.3	4.66627e-11	3	2946.3	-0.0424099	0	0.937253	4	0.341041	0.84433	4	4.62904	1.12576	4	3.46809	0.907627	4	3.602	1.04101	4	1.73104	1.06031	4	1.94907
vEGDLAGHGQEVLISLFk	225	ENSRNOP00000006184	N-Term(TMT6plex); K18(TMT6plex)	4.204e-16	103.26	1.20376e-09	2	2370.34	-0.6627	0	1.11064	219	6.4716	1.12043	222	7.35286	1.00983	222	5.67044	0.955589	220	7.021	0.920531	223	5.86997	0.948141	220	6.74878
aTEMVEVGPDDDEVGAER	22	ENSRNOP00000026783	N-Term(TMT6plex)	1.264e-11	103.21	1.74298e-10	2	2148	-0.637112	0	0.938248	21	12.5834	1.01315	21	16.639	0.914888	21	6.96031	1.09766	21	12.7001	0.96255	21	11.1844	1.09841	21	11.1458
sENVQDLLLLDVTPLSLGIETAGGVMTVLIk	2	ENSRNOP00000058593;ENSRNOP00000065828;ENSRNOP00000042159	N-Term(TMT6plex); K31(TMT6plex)	5.266e-12	103.21	5.7781e-10	4	3697.12	2.2386	0
fAIQDISVEETSAk	36	ENSRNOP00000024098;ENSRNOP00000071262;ENSRNOP00000074946	N-Term(TMT6plex); K14(TMT6plex)	3.099e-12	103.2	1.25162e-09	2	1996.1	-0.660627	0
eGNGTVMGAELR	52	ENSRNOP00000018097;ENSRNOP00000028458;ENSRNOP00000073838	N-Term(TMT6plex)	3.387e-10	103.1	6.61201e-10	2	1462.75	-0.986689	0
iNQDPQVMLAPLISIALk	8	ENSRNOP00000013785	N-Term(TMT6plex); K18(TMT6plex)	7.557e-13	103.02	7.68282e-10	2	2422.45	-0.156143	0	1.01556	8	10.9406	0.855698	8	25.5181	1.08709	8	6.08623	0.840442	8	9.24378	1.08166	8	5.93475	1.03546	8	13.8929
eEQLLcTDcYSNEYSSk	20	ENSRNOP00000023014	N-Term(TMT6plex); C6(Carbamidomethyl); C9(Carbamidomethyl); K17(TMT6plex)	2.591e-14	103.02	1.97059e-10	2	2584.2	2.10882	0	1.32915	20	8.06937	1.36287	20	4.31906	1.06526	20	6.04539	0.857604	20	11.7374	0.817846	20	6.88326	0.692748	20	10.13
sVGGSGGGSFGDNLVTR	5	ENSRNOP00000026705	N-Term(TMT6plex)	5.352e-12	102.97	6.76246e-10	2	1795.91	-0.0398029	0	1.06093	5	13.2029	0.745866	5	7.19496	1.07215	5	1.54163	1.04263	5	3.54421	1.03837	5	0.637516	1.05017	5	3.09155
lcYVALDFENEmATAASSSSLEk	286	ENSRNOP00000011773;ENSRNOP00000024084	N-Term(TMT6plex); C2(Carbamidomethyl); M12(Oxidation); K23(TMT6plex)	9.089e-16	102.93	5.27157e-10	2	3010.48	-0.899639	0
aFAGDIANQLATDAVQIFGGYGFNTEYPVEk	13	ENSRNOP00000013238	N-Term(TMT6plex); K31(TMT6plex)	1.416e-16	102.9	8.334e-10	3	3764.92	-1.39299	0	1.0868	13	9.83843	1.13495	13	8.44791	0.988136	13	4.95264	0.957378	13	7.6663	0.99339	13	3.6975	0.863155	13	12.2948
iVEAAENEYQTAISENYQTMSDTTFk	1	ENSRNOP00000072041	N-Term(TMT6plex); K26(TMT6plex)	9.345e-15	102.79	5.36538e-10	3	3441.68	1.32278	0	1.02445	1		1.05788	1		1.0128	1		1.05262	1		0.969292	1		0.914424	1
dLADELALVDVIEDk	29	ENSRNOP00000017468	N-Term(TMT6plex); K15(TMT6plex)	8.967e-13	102.75	1.27678e-09	2	2116.18	-0.707628	0	1.07007	29	4.6132	1.25055	29	4.62669	0.952117	29	3.16228	1.00141	29	5.87995	0.922513	29	2.5805	0.853351	29	5.65556
aDESSDAAGEPQPAPAPVR	31	ENSRNOP00000024640	N-Term(Acetyl)	7.289e-11	102.69	2.15308e-10	2	1906.88	-0.630239	0
aADISQWAGPLSLQEVDEPPQHALR	8	ENSRNOP00000001500	N-Term(Acetyl)	6.035e-11	102.65	6.9536e-10	2	2770.38	0.554008	0
gSLLIDSSTIDPSVSk	28	ENSRNOP00000011069	N-Term(TMT6plex); K16(TMT6plex)	5.684e-12	102.48	1.36997e-09	2	2077.18	0.187658	0	1.01315	28	6.32698	1.07777	28	4.08339	0.972938	28	5.16135	0.972051	28	6.02343	0.999959	28	3.71748	0.980384	28	3.26926
sLADELALVDVLEDk	125	ENSRNOP00000017965	N-Term(TMT6plex); K15(TMT6plex)	9.11e-13	102.43	1.57157e-09	2	2088.19	1.29293	0	1.04743	124	9.17894	1.02397	125	9.20579	0.949283	125	7.72922	1.05727	125	6.95323	0.954954	125	7.05524	1.03921	123	6.04083
vNQELAGYTGGDVSFIk	11	ENSRNOP00000016520	N-Term(TMT6plex); K17(TMT6plex)	2.201e-12	102.37	1.60212e-09	2	2256.22	-2.42872	0	0.952282	11	3.54037	0.927132	11	9.44514	1.02357	11	2.58576	0.930722	11	3.74397	1.0468	11	3.35158	1.05395	11	8.07717
gQLTTDQVFPYPSVLNEEQTQFLk	7	ENSRNOP00000024973	N-Term(TMT6plex); K24(TMT6plex)	1.655e-13	102.19	1.53101e-09	3	3240.72	-0.386499	0	1.09085	7	4.53004	1.1023	7	7.90229	1.01138	7	4.09843	0.91281	7	2.42844	0.988503	7	4.36895	0.906744	7	5.84734
eNTLNQLVGAAFGAAGQR	5	ENSRNOP00000015545	N-Term(TMT6plex)	1.084e-14	102.14	1.4571e-09	2	2046.09	-0.118403	0	0.972576	5	1.96121	0.829829	5	15.9571	1.12837	5	7.80324	0.858249	5	9.47658	1.0446	5	2.67775	1.08884	5	5.63221
gSITSVQAIYVPADDLTDPAPATTFAHLDATTVLSR	22	ENSRNOP00000003965	N-Term(TMT6plex)	2.471e-17	102.11	1.19037e-09	3	3944.05	0.950376	0	1.0758	16	15.3955	1.18625	17	11.9357	0.956257	16	9.33896	1.0475	16	16.2635	0.909525	16	14.8776	0.956249	15	9.7213
yDSNVSGQSSFGTSPAADNIEk	4	ENSRNOP00000002996	N-Term(TMT6plex); K22(TMT6plex)	2.01e-15	101.99	7.62056e-10	2	2732.34	-0.723955	0	0.932453	4	8.97602	0.831674	4	9.27417	1.11974	4	5.62661	0.920872	4	5.01946	1.06004	4	3.59299	1.07107	4	7.76408
tVAGGAWTYNTTSAVTVk	1	ENSRNOP00000033369	N-Term(TMT6plex); K18(TMT6plex)	5.843e-16	101.99	1.6e-09	2	2285.26	1.15884	0	1.03812	1					1.31196	1		0.994526	1		1.3131	1		1.17674	1
dMVTTGLTGAVNLAk	9	ENSRNOP00000065507	N-Term(TMT6plex); K15(TMT6plex)	2.616e-13	101.97	1.98223e-09	2	1949.11	-1.35212	0	1.26069	9	7.97862	1.03849	9	4.2906	0.853364	9	4.67455	0.837235	9	8.03281	1.1467	9	4.32018	0.918176	9	2.6986
dAEEAATGEcTTTLGk	10	ENSRNOP00000073812;ENSRNOP00000069578	N-Term(TMT6plex); C10(Carbamidomethyl); K16(TMT6plex)	5.101e-14	101.93	7.05331e-10	2	2112.06	1.08814	0
vTDEcIQIMGGMGFMk	4	ENSRNOP00000024973	N-Term(TMT6plex); C5(Carbamidomethyl); K16(TMT6plex)	9.462e-12	101.92	7.32664e-10	2	2275.14	-0.319891	0	1.03353	4	6.13496	0.973564	4	2.70991	1.1236	4	1.71929	0.926065	4	2.20999	1.01206	4	5.82806	0.892008	4	2.04441
tLANLNPESSLFIIASk	6	ENSRNOP00000029515	N-Term(TMT6plex); K17(TMT6plex)	8.353e-15	101.87	1.55381e-09	2	2276.33	2.1549	0	0.893885	6	4.16467	0.698875	6	14.2124	1.15618	6	5.40413	0.84599	6	6.87583	1.15967	6	3.82923	1.1203	6	2.87227
fEALAAHDALVELSGAMNTTAcSLMk	2	ENSRNOP00000004917	N-Term(TMT6plex); C22(Carbamidomethyl); K26(TMT6plex)	7.696e-16	101.83	1.3615e-09	3	3209.64	-0.216636	0	0.950725	2	3.7261	0.973868	2	8.28439	1.00665	2	7.47724	0.933253	2	15.3907	1.08286	2	2.1052	1.0034	2	6.35412
gIEQAVQSHAVAEEEAR	15	ENSRNOP00000069486	N-Term(TMT6plex)	6.398e-14	101.78	1.12504e-09	2	2053.05	-0.206742	0	1.07389	15	6.60473	1.18081	15	8.32575	0.973117	15	6.63253	1.01583	15	5.0463	0.916698	15	4.24887	0.919364	15	7.91945
gmSLNLEPDNVGVVVFGNDk	37	ENSRNOP00000022892;ENSRNOP00000071359	N-Term(TMT6plex); M2(Oxidation); K20(TMT6plex)	4.07e-10	101.76	1.72703e-09	2	2578.36	1.08191	0
aGAIAPcEVTVPAQNTGLGPEk	10	ENSRNOP00000001518	N-Term(TMT6plex); C7(Carbamidomethyl); K22(TMT6plex)	7.992e-13	101.72	1.92471e-09	2	2638.44	3.31545	0	0.986617	10	6.93984	1.00136	10	2.67038	0.906584	10	8.39608	1.06685	10	7.52641	0.99591	10	4.77843	1.01926	10	6.48074
vVELLADIVQNISLEDSQIEk	23	ENSRNOP00000044696	N-Term(TMT6plex); K21(TMT6plex)	6.084e-12	101.67	1.29346e-09	3	2813.61	6.3622	0	1.02226	23	11.4368	1.02208	23	10.8202	1.02706	23	4.86265	0.901833	23	11.144	1.00327	23	3.77223	0.95911	23	10.6379
sIPTVNENLENYYLEVNk	19	ENSRNOP00000006109	N-Term(TMT6plex); K18(TMT6plex)	7.785e-15	101.64	1.83711e-09	2	2597.39	2.0343	0	1.01387	19	5.94525	0.868671	19	12.3136	0.934248	19	4.37131	1.10633	19	5.14966	0.990445	19	4.39839	1.10546	19	8.80802
vTIFAEGcHGHLAk	14	ENSRNOP00000013262	N-Term(TMT6plex); C8(Carbamidomethyl); K14(TMT6plex)	9.76e-13	101.64	1.74799e-09	2	1998.1	0.400428	0	1.06367	14	9.88156	1.00953	14	11.3489	1.03908	14	6.55997	0.990156	14	5.23559	1.01182	14	8.34814	0.902795	14	7.68183
dVGPDDQGSYAVIAGSSk	32	ENSRNOP00000016652	N-Term(TMT6plex); K18(TMT6plex)	1.017e-11	101.53	1.37802e-09	2	2224.15	0.595888	0	1.01673	32	5.97442	1.02075	32	6.11523	0.996598	32	5.53644	1.02213	32	5.59274	1.00402	32	4.78145	0.953398	32	5.15386
yETNLTFVGcVGMLDPPR	21	ENSRNOP00000024347;ENSRNOP00000001738	N-Term(TMT6plex); C10(Carbamidomethyl)	1.223e-12	101.53	9.13994e-10	2	2298.14	-3.206	0
gELEDTLDSTNAQQELR	4	ENSRNOP00000072636	N-Term(TMT6plex)	6.215e-14	101.52	7.08217e-10	2	2148.06	-2.41385	0	1.05217	4	4.29335	1.07919	4	3.82945	0.916111	4	1.47139	1.05547	4	1.38362	0.962856	4	5.4211	0.955795	4	4.23494
gMYGIENEVFLSLPcILNAR	21	ENSRNOP00000017965	N-Term(TMT6plex); C15(Carbamidomethyl)	1.521e-15	101.52	1.49395e-09	2	2525.32	2.56929	0	1.02305	21	9.30747	1.01209	21	14.458	1.05795	21	8.23479	0.971205	21	11.8799	1.00302	21	7.57686	0.951815	21	8.13326
lPDLTTVISVDAPLPGTLLLDEVVAAGGk	7	ENSRNOP00000004673	N-Term(TMT6plex); K29(TMT6plex)	1.869e-13	101.49	7.66344e-10	3	3332.93	-1.7948	0	0.994821	7	7.53051	1.14952	7	5.72354	1.0438	7	4.68912	1.01074	7	4.43906	1.0141	7	2.68523	0.891592	7	8.06582
nLASLGLSLVASGGTAk	2	ENSRNOP00000021105	N-Term(TMT6plex); K17(TMT6plex)	2.635e-13	101.48	1.36197e-09	2	2017.2	-1.86959	0	0.869329	2	4.63984	0.787262	2	3.7585	1.14206	2	5.31782	0.779938	2	0.383909	1.19189	2	2.76589	1.08298	2	2.36746
qFAAQANAIGPWIQNk	4	ENSRNOP00000024098	N-Term(TMT6plex); K16(TMT6plex)	7.327e-13	101.48	1.8456e-09	2	2215.24	-0.907937	0	0.753675	4	2.25189	0.468962	4	28.5217	1.47469	4	3.08618	0.67514	4	1.53802	1.28726	4	7.05815	1.01806	4	1.32268
lNDGNLMPVLGFGTFASk	1	ENSRNOP00000055113	N-Term(TMT6plex); K18(TMT6plex)	4.153e-14	101.47	1.70728e-09	2	2339.29	1.36939	0	0.876466	1		0.763169	1		1.04194	1		0.898871	1		1.22956	1		1.06073	1
eAQAVPATLQELEVTk	6	ENSRNOP00000044096	N-Term(TMT6plex); K16(TMT6plex)	7.097e-14	101.47	1.84629e-09	2	2185.25	3.12326	0	1.08046	6	9.13958	1.12141	6	8.18112	1.01494	6	3.28995	0.988193	6	8.52093	0.947873	6	3.89944	0.914726	6	4.84978
vEESTQVGGDPFPAVFGDFLGR	6	ENSRNOP00000027237	N-Term(TMT6plex)	1.737e-11	101.47	1.31521e-09	2	2553.3	5.10887	0	1.04738	6	3.11656	1.37924	6	13.7545	0.880092	6	3.9775	1.12351	6	10.7869	0.857	6	7.91912	0.866266	6	13.1516
kHADSVAELGEQIDNLQR	26	ENSRNOP00000024186;ENSRNOP00000071422;ENSRNOP00000072943;ENSRNOP00000023301	N-Term(TMT6plex); K1(TMT6plex)	4.002e-16	101.44	1.87703e-09	3	2481.35	0.0577767	1
iVEFLQSFDEITAmTGDGVNDAPALk	13	ENSRNOP00000024347;ENSRNOP00000001738	N-Term(TMT6plex); M14(Oxidation); K26(TMT6plex)	3.683e-13	101.43	1.46408e-09	3	3255.69	1.40574	0
dDPIGNINLAMEIAEk	6	ENSRNOP00000024098	N-Term(TMT6plex); K16(TMT6plex)	1.548e-13	101.42	1.61889e-09	2	2201.19	1.05143	0	0.9866	6	2.92416	0.923737	6	1.81139	0.954511	6	1.68207	1.04435	6	2.37411	1.02786	6	1.91808	1.08989	6	1.00793
lISGEFIGALAMSEPNAGSDVVSMR	9	ENSRNOP00000013829	N-Term(TMT6plex)	7.769e-15	101.35	1.33008e-09	3	2780.42	0.284851	0	0.981882	9	14.8329	1.06318	9	15.1483	1.12436	9	9.9314	0.899251	9	7.87511	0.978886	9	8.28999	0.95143	9	17.3584
aAELIANSLATAGDGLIELR	15	ENSRNOP00000066502	N-Term(TMT6plex)	4.45e-17	101.33	2.20126e-09	2	2227.25	1.05845	0	0.988917	15	6.89393	1.03385	15	12.56	0.976297	15	5.64127	1.01313	15	6.9837	0.999949	15	5.10915	1.00914	15	11.0288
mQDAENVAAPEAAEER	2	ENSRNOP00000057188	N-Term(Acetyl)	1.886e-09	101.31	7.39605e-11	2	1772.77	-1.44261	0
nLTEEMAGLDEIIAk	98	ENSRNOP00000023301	N-Term(TMT6plex); K15(TMT6plex)	1.636e-12	101.29	1.92813e-09	2	2105.16	-0.572055	0	1.00497	95	8.11744	0.93878	95	14.2558	1.40978	95	15.9306	0.706077	95	25.974	1.03408	96	9.98836	0.729592	95	15.3207
yAPSGFYIASGDISGk	8	ENSRNOP00000024012	N-Term(TMT6plex); K16(TMT6plex)	4.38e-14	101.17	1.88667e-09	2	2091.12	0.547047	0	1.01196	8	5.27151	0.894069	8	10.6636	1.06037	8	2.24471	1.02146	8	2.82846	1.00628	8	6.13663	0.958161	8	4.46296
dTVTTGLTGAVNMAk	11	ENSRNOP00000065507	N-Term(TMT6plex); K15(TMT6plex)	8.368e-13	101.15	2.08339e-09	2	1937.08	1.04089	0	0.997841	11	3.75718	0.85423	11	4.74741	1.02987	11	2.39416	0.92109	11	5.01407	1.11894	11	7.01979	0.972912	11	6.82297
aADHVEDLPGALSTLSDLHAHk	39	ENSRNOP00000044233;ENSRNOP00000044081	N-Term(TMT6plex); K22(TMT6plex)	2.932e-18	101.13	1.97737e-09	3	2755.48	0.924934	0
dYEEVGVDSVEGEGEEEGEEY	1	ENSRNOP00000075232;ENSRNOP00000070868	N-Term(TMT6plex)	2.519e-09	101.12	7.7085e-11	2	2578.08	3.42288	0
qLLSPGTALILLEAQAASGFLLDPVR	1	ENSRNOP00000044096	N-Term(TMT6plex)	5.215e-10	101.11	1.18493e-09	3	2922.7	5.48417	0	1.22988	1		1.21998	1		0.90331	1		0.684235	1		1.00552	1		1.01431	1
dADAEIEGAPAAPLDVVSLDANk	13	ENSRNOP00000073506	N-Term(TMT6plex); K23(TMT6plex)	7.971e-12	101.09	2.03068e-09	2	2739.45	1.67314	0	1.02953	13	9.80186	1.07047	13	18.0352	0.992371	13	7.95474	1.07217	13	11.3649	1.02286	13	10.2341	0.93316	13	7.96394
kmEGDLNEMEIQLSQANR	44	ENSRNOP00000023301	N-Term(TMT6plex); K1(TMT6plex); M2(Oxidation)	1.276e-08	101.04	1.38914e-09	3	2580.32	2.29756	1	1.11397	42	5.75905	1.30718	42	6.71097	1.17745	42	7.94865	0.8119	42	10.6933	0.921554	42	6.057	0.672226	42	14.734
dEQGSAADSEDSPTIEAVR	4	ENSRNOP00000020625	N-Term(TMT6plex)	2.216e-13	100.97	3.31931e-10	2	2206.03	-1.96025	0	1.03999	4	5.11894	1.01242	4	6.26129	1.15336	4	15.5244	0.779628	4	28.8356	0.984844	4	6.90533	0.953254	4	11.8296
vPTPNVSVVDLTcR	51	ENSRNOP00000064899;ENSRNOP00000055701	N-Term(TMT6plex); C13(Carbamidomethyl)	4.666e-08	100.95	2.0731e-09	2	1785.97	0.0474979	0
kTESIDVMDAVGSNIVVSTR	17	ENSRNOP00000015851	N-Term(TMT6plex); K1(TMT6plex)	1.875e-13	100.95	2.28201e-09	3	2579.42	1.51785	1	1.08761	17	6.66661	1.02709	17	4.28823	1.01685	17	8.42491	0.957493	17	3.20182	0.98396	17	3.45015	0.953053	17	8.90965
gcITIIGGGDTATccAk	30	ENSRNOP00000073523	N-Term(TMT6plex); C2(Carbamidomethyl); C14(Carbamidomethyl); C15(Carbamidomethyl); K17(TMT6plex)	2.834e-12	100.82	1.05149e-09	3	2213.11	-0.720715	0	1.09382	30	7.57446	1.22641	30	8.13257	0.985183	30	4.28753	0.932071	30	6.85711	0.922325	30	6.89853	0.86055	30	8.23587
iAYPLGLATLGATVcYPAQSVIIAk	2	ENSRNOP00000005997	N-Term(TMT6plex); C15(Carbamidomethyl); K25(TMT6plex)	6.282e-16	100.8	1.3932e-09	3	3048.76	0.246152	0	0.978261	2	0.670023	1.12091	2	0.436187	0.901096	2	0.850942	0.991736	2	4.10294	1.11403	2	2.47056	0.863747	2	0.269077
aIAELGIYPAVDPLDSTSR	82	ENSRNOP00000003965	N-Term(TMT6plex)	4.898e-14	100.8	2.11684e-09	2	2217.2	0.356271	0	1.04342	82	9.58139	1.13502	82	10.2561	0.959013	82	8.65836	0.954921	82	10.3215	0.96068	82	7.1024	0.944082	81	10.2243
aAVDAGFVPNDMQVGQTGk	25	ENSRNOP00000020544	N-Term(TMT6plex); K19(TMT6plex)	5.264e-16	100.79	1.76324e-09	2	2363.25	3.05784	0	1.07732	25	4.54444	1.12514	25	5.67686	0.97787	25	4.00804	0.962867	25	5.53237	0.967046	25	2.93046	0.943527	25	5.11637
aGAGSATLSMAYAGAR	38	ENSRNOP00000001958	N-Term(TMT6plex)	4.938e-11	100.76	1.17944e-09	2	1683.87	0.0276996	0	1.06963	38	8.60467	1.00671	38	9.63162	1.07359	38	5.85413	0.925538	38	6.19394	0.982628	38	7.19523	0.90897	38	10.6319
lPDSALAGLAYSNLVYDWVk	3	ENSRNOP00000026261	N-Term(TMT6plex); K20(TMT6plex)	6.681e-13	100.73	1.99908e-09	2	2653.47	3.46375	0	0.946007	3	0.0757162	1.07528	3	11.9837	0.899918	3	9.69901	1.11013	3	7.11618	1.02838	3	0.110436	0.956776	3	3.34661
lcYVALDFEQEMATAASSSSLEk	16	ENSRNOP00000044296;ENSRNOP00000072273	N-Term(TMT6plex); C2(Carbamidomethyl); K23(TMT6plex)	2.575e-16	100.57	1.35497e-09	2	3008.5	-0.651145	0
nMITGTSQADcAVLIVAAGVGEFEAGISk	30	ENSRNOP00000013608;ENSRNOP00000016947	N-Term(TMT6plex); C11(Carbamidomethyl); K29(TMT6plex)	1.031e-15	100.5	2.05433e-09	3	3367.77	2.07441	0
aGGSASAMLQPLLDNQVGFk	3	ENSRNOP00000002037	N-Term(TMT6plex); K20(TMT6plex)	8.488e-13	100.5	2.35736e-09	2	2462.35	2.11572	0	0.976298	3	1.95027	1.01181	3	5.70932	0.951439	3	4.71798	1.0878	3	1.548	0.986727	3	2.94909	1.02507	3	0.602423
nLTEEMAGLDEIIVk	138	ENSRNOP00000024186	N-Term(TMT6plex); K15(TMT6plex)	4.751e-13	100.45	2.46129e-09	2	2133.19	-0.359079	0	0.825371	135	14.3602	0.675351	136	23.6841	0.934687	138	6.24445	1.02449	137	6.47631	1.15176	138	8.0275	1.3266	138	14.2632
gFQQILAGDYDHLPEQAFYMVGPIEEAVAk	50	ENSRNOP00000003965	N-Term(TMT6plex); K30(TMT6plex)	1.691e-14	100.39	1.57227e-09	3	3794.96	3.56503	0	1.05377	49	11.2955	1.16739	50	9.42983	0.96713	50	8.51698	1.02513	49	11.0547	0.953016	50	8.11101	0.900569	50	11.9138
gQHFILEEAITGDFALVk	84	ENSRNOP00000063646	N-Term(TMT6plex); K18(TMT6plex)	1.211e-15	100.34	2.41809e-09	2	2446.37	-0.76234	0	1.01999	84	7.66165	1.1905	84	10.3252	0.987417	84	6.51243	0.960005	84	8.49346	0.946254	84	5.55033	0.909741	84	9.20047
vAMANIQPQMLVAGATSIAR	3	ENSRNOP00000015179	N-Term(TMT6plex)	6.642e-13	100.32	2.48499e-09	2	2271.25	-0.891132	0	0.890377	3	8.62729	0.703756	3	38.2985	1.22865	3	1.5729	0.79391	3	5.57497	1.22508	3	5.11087	0.99674	3	6.01579
vAVPSTIHcDHLIEAQLGGEk	50	ENSRNOP00000029144	N-Term(TMT6plex); C9(Carbamidomethyl); K21(TMT6plex)	5.796e-13	100.32	2.83799e-09	3	2732.48	-1.46446	0	1.18648	50	9.60171	1.57067	50	17.7604	0.764452	50	24.4747	1.18578	50	12.5789	0.780238	50	24.8848	0.733897	50	19.988
eGTVTAGNASGmSDGAGVVIIASEDAVk	8	ENSRNOP00000060140	N-Term(TMT6plex); M12(Oxidation); K28(TMT6plex)	4.117e-12	100.31	1.73186e-09	3	3080.58	0.762717	0	1.10881	8	9.174	1.04466	8	7.07493	1.13138	8	8.59309	0.865174	8	11.8351	1.00199	8	4.13977	0.938375	8	14.6385
vTGDEWGDNYYLVGPYTEQGVR	4	ENSRNOP00000028271	N-Term(TMT6plex)	1.54e-08	100.25	7.7413e-10	2	2747.32	1.28409	0	0.994216	4	6.81595	1.12013	4	10.8049	0.909181	4	6.63195	1.03986	4	4.18341	0.931732	4	8.99792	1.05418	4	15.4008
dLYANNVMSGGTTmYPGIADR	21	ENSRNOP00000024084	N-Term(TMT6plex); M14(Oxidation)	5.753e-09	100.25	5.52276e-10	2	2491.18	0.454949	0	1.0113	21	6.33375	0.993944	21	17.4675	0.94203	21	10.3613	1.0094	21	6.75041	1.01269	21	7.97305	1.0079	21	12.5865
dSTYSMSSTLSLTk	28	ENSRNOP00000029319	N-Term(TMT6plex); K14(TMT6plex)	6.967e-13	100.25	1.99197e-09	2	1979.04	-0.903101	0	1.45224	28	19.3956	1.26172	28	13.3281	1.16561	28	8.51539	0.684041	28	25.7444	0.725857	28	21.4716	0.844465	28	11.6847
aISFVGSNQAGEYIFER	51	ENSRNOP00000015545	N-Term(TMT6plex)	7.539e-10	100.16	1.38309e-09	3	2117.09	0.729579	0	1.03423	51	5.68274	1.07926	51	9.08523	1.03296	51	6.45969	0.953552	51	7.58909	0.963646	51	8.03496	0.941059	51	4.6768
aAAAPAPAPAPAPEPLR	10	ENSRNOP00000064224	N-Term(TMT6plex)	1.287e-12	100.1	2.404e-09	2	1797.02	-0.408118	0	1.02999	10	10.916	0.948692	10	49.1217	1.03701	10	22.6098	0.975083	10	19.0779	0.655092	10	11.8266	1.31347	10	45.1968
vVGYFVSGcDPAIMGIGPVPAITGALk	5	ENSRNOP00000060140	N-Term(TMT6plex); C9(Carbamidomethyl); K27(TMT6plex)	3.98e-14	100.08	2.21875e-09	2	3147.7	-10.0227	0	1.05263	5	9.2484	1.06584	5	7.04238	1.03508	5	3.1144	0.846359	5	5.42686	1.11982	5	5.99128	0.84237	5	9.9912
lMATLFSTYASADTGDSGk	6	ENSRNOP00000023301	N-Term(TMT6plex); K19(TMT6plex)	5.131e-15	100.07	1.58918e-09	2	2394.23	0.705715	0	0.986855	6	3.95844	1.1665	6	5.08494	1.28018	6	9.17177	0.788871	6	6.94671	1.03099	6	2.01872	0.632402	6	14.6554
aMGVVVATGVNTEIGk	125	ENSRNOP00000024347;ENSRNOP00000001738	N-Term(TMT6plex); K16(TMT6plex)	6.343e-12	99.99	2.85156e-09	2	2004.16	0.951768	0
aSGAGLLGGSLPVk	7	ENSRNOP00000070984	N-Term(TMT6plex); K14(TMT6plex)	3.668e-10	99.98	1.68273e-09	2	1685.03	-1.20354	0	0.968254	7	5.03538	0.677291	7	7.09609	0.984119	7	9.064	1.07106	7	11.6643	1.13899	7	2.60263	1.12492	7	4.8819
gGLHTVAVMNVGAPAAGMNAAVR	5	ENSRNOP00000070507	N-Term(TMT6plex)	4.675e-14	99.98	2.47638e-09	2	2393.28	2.54959	0	0.913423	5	7.00824	1.02912	5	13.4456	1.10139	5	5.66502	0.835455	5	5.64276	1.0678	5	10.5627	1.03175	5	6.06847
yEMTYSGGGGGGGGGGGGTSR	2	ENSRNOP00000018649	N-Term(TMT6plex)	3.486e-14	99.95	1.01158e-10	2	2050.91	-0.215795	0	0.812403	2	7.96626	0.701737	2	6.25115	1.09406	2	4.14598	0.932557	2	16.4596	1.22654	2	1.27365	1.07532	2	5.52488
qAPSIATIGSTcDLNLk	10	ENSRNOP00000027237	N-Term(TMT6plex); C12(Carbamidomethyl); K17(TMT6plex)	2.685e-14	99.92	2.81641e-09	2	2247.25	1.96516	0	0.902945	10	12.2024	0.841802	10	32.434	0.957841	10	4.50432	1.0601	10	14.5685	1.13052	10	8.79503	1.08576	10	9.5572
aILQQLGLNSTcDDSILVk	5	ENSRNOP00000066611	N-Term(TMT6plex); C12(Carbamidomethyl); K19(TMT6plex)	4.055e-16	99.9	3.05965e-09	2	2546.43	0.603518	0	0.985487	5	3.94456	1.03889	5	3.51667	0.978608	5	2.30877	0.941508	5	6.67481	1.06442	5	2.19397	0.97613	5	4.16648
eSPESEGPIYEGLIL	3	ENSRNOP00000024020	N-Term(TMT6plex)	2.569e-06	99.88	1.70137e-09	2	1861.96	-0.398121	0	1.02087	3	1.89941	1.10354	3	6.94959	1.05283	3	6.87733	0.998643	3	4.71939	0.95679	3	0.814697	0.942428	3	19.0479
dTVATGLTGAVNMAk	16	ENSRNOP00000065507	N-Term(TMT6plex); K15(TMT6plex)	9.787e-13	99.87	2.96751e-09	2	1907.07	1.15376	0	0.956676	16	3.23895	0.90328	16	7.13246	1.05454	16	3.15823	0.982511	16	5.83944	1.05307	16	4.34777	1.01139	16	3.64106
lEVYQSIADLAVGAk	9	ENSRNOP00000016652	N-Term(TMT6plex); K15(TMT6plex)	1.118e-12	99.78	2.69828e-09	2	2035.19	1.36591	0	0.987125	9	5.39535	0.895479	9	8.88634	0.995936	9	0.983778	1.04862	9	6.43351	1.04195	9	2.41993	1.06787	9	6.38829
lMNETTAVALAYGIYk	2	ENSRNOP00000023628;ENSRNOP00000015474	N-Term(TMT6plex); K16(TMT6plex)	9.091e-14	99.77	2.99973e-09	2	2216.23	-3.36232	0
vGEATETALTcLVEk	37	ENSRNOP00000024347;ENSRNOP00000001738	N-Term(TMT6plex); C11(Carbamidomethyl); K15(TMT6plex)	3.534e-13	99.75	2.97121e-09	2	2079.14	-1.26404	0
aAQLcGAGMAAVVEk	12	ENSRNOP00000066611	N-Term(TMT6plex); C5(Carbamidomethyl); K15(TMT6plex)	1.333e-13	99.67	2.80526e-09	2	1934.06	-0.308805	0	0.980325	12	6.26847	1.11271	12	16.6413	0.946064	12	5.35623	0.993386	12	8.46163	1.02446	12	7.07282	0.928015	12	8.14741
eTAcTTGVLQTLTLFk	1	ENSRNOP00000026799	N-Term(TMT6plex); C4(Carbamidomethyl); K16(TMT6plex)	7.231e-14	99.66	2.59544e-09	2	2241.26	0.69378	0	0.969388	1		0.939083	1		1.01795	1		1.00707	1		1.02319	1		1.04072	1
aGLPcQDLEFVQFHPTGIYGAGcLITEGcR	3	ENSRNOP00000018336	N-Term(TMT6plex); C5(Carbamidomethyl); C23(Carbamidomethyl); C29(Carbamidomethyl)	2.137e-17	99.64	1.02667e-09	3	3595.73	-0.984978	0	1.13114	3	0.446806	1.76032	3	32.8258	0.636275	3	38.9717	1.21985	3	11.3514	0.716831	3	23.611	0.78446	3	14.611
gGVSMPLSFAVTPYGYASk	4	ENSRNOP00000073506	N-Term(TMT6plex); K19(TMT6plex)	3.857e-14	99.6	3.03724e-09	2	2390.28	-0.449855	0	0.940938	4	1.51017	0.986007	4	8.75101	1.05834	4	4.70698	0.985484	4	10.0593	1.05656	4	3.61029	0.94514	4	7.19999
yDATMVEINPMVEDADGk	14	ENSRNOP00000060229	N-Term(TMT6plex); K18(TMT6plex)	9.128e-10	99.59	1.3243e-09	2	2456.21	0.392164	0	1.05516	14	5.94155	1.05294	14	5.30324	1.05478	14	3.81332	0.956784	14	10.6978	1.00253	14	5.15156	0.899945	14	3.7984
kDLYANNVmSGGTTMYPGIADR	24	ENSRNOP00000024084	N-Term(TMT6plex); K1(TMT6plex); M9(Oxidation)	3.927e-11	99.52	1.62504e-09	3	2848.44	0.726016	1	0.99012	24	8.51405	0.813174	24	17.8058	0.949796	24	14.4923	0.995444	24	7.0539	1.11334	24	8.08461	1.08039	24	13.2113
eADIDGDGQVNYEEFVQMMTAk	15	ENSRNOP00000022603	N-Term(TMT6plex); K22(TMT6plex)	1.007e-13	99.51	8.28384e-10	2	2948.41	1.94796	0	1.13118	15	6.09181	1.06764	15	4.55717	0.962086	15	4.47209	1.01871	15	4.73028	0.923922	15	4.99281	1.00577	15	4.74111
aPGLSTTGASASQTVTVVTQPVDTk	9	ENSRNOP00000029969	N-Term(TMT6plex); K25(TMT6plex)	6.186e-13	99.51	2.793e-09	3	2874.59	0.915922	0	1.02009	9	2.55753	1.06554	9	4.9523	0.992916	9	2.66308	1.09865	9	4.8974	0.926975	9	4.76676	0.965502	9	2.92077
vWTSGQVEEYDLDADDINSR	8	ENSRNOP00000015692	N-Term(TMT6plex)	6.71e-12	99.49	5.56679e-10	3	2541.19	-0.761979	0	0.976206	8	3.78971	1.02832	8	30.4568	0.909545	8	19.3243	0.969788	8	5.29852	0.965679	8	8.1889	1.06057	8	13.8066
cQPLVLDGLGFEELQDLcR	37	ENSRNOP00000024640	N-Term(TMT6plex); C1(Carbamidomethyl); C18(Carbamidomethyl)	5.468e-16	99.46	1.31925e-09	2	2491.25	-0.928731	0	0.963513	37	19.1469	0.987688	37	34.6809	1.03104	37	18.5541	0.933576	37	16.0472	0.970734	37	13.3699	1.02549	37	24.2389
gPDEAIEDGEEGSEDDAEWVVTk	5	ENSRNOP00000017353	N-Term(TMT6plex); K23(TMT6plex)	7.857e-14	99.41	5.84212e-10	3	2935.37	0.253583	0	0.98581	4	1.15077	1.05041	4	7.32064	0.93185	5	10.9917	1.13198	4	6.72386	0.953424	4	2.81002	1.01169	4	3.44885
aAAQLLQSQAQQSGAQQTk	3	ENSRNOP00000069146	N-Term(TMT6plex); K19(TMT6plex)	1.52e-12	99.38	3.10279e-09	2	2415.33	-3.21151	0	0.957243	3	3.7034	0.855661	3	20.8476	1.07239	3	20.3139	0.926675	3	12.553	1.10586	3	0.53222	1.09446	3	5.98032
mGAVFMDAPVSGGVGAAR	8	ENSRNOP00000011069	N-Term(TMT6plex)	3.055e-15	99.36	2.03365e-09	2	1921.98	-1.63556	0	0.966796	8	6.4113	0.770804	8	13.7532	1.13476	8	3.38852	0.869822	8	4.12113	1.13107	8	4.85385	1.08015	8	4.8804
lLEAQIATGGIIDPk	7	ENSRNOP00000018649	N-Term(TMT6plex); K15(TMT6plex)	1.062e-09	99.31	2.42644e-09	2	1997.21	0.476053	0	0.940014	7	6.50739	0.904412	7	5.21012	1.0213	7	1.4735	1.01609	7	1.05437	1.06354	7	2.69739	1.02461	7	2.67739
vVDSLQTSLDAETR	209	ENSRNOP00000024186;ENSRNOP00000023301	N-Term(TMT6plex)	2.349e-11	99.2	2.45863e-09	2	1762.94	0.779173	0
aDMVIEAVFEDLAVk	34	ENSRNOP00000038073	N-Term(TMT6plex); K15(TMT6plex)	1.116e-11	99.18	3.20071e-09	2	2108.19	9.48612	0	1.10247	34	8.67609	1.0615	34	5.84127	1.01128	34	6.23059	1.02452	34	7.51125	0.950612	34	3.8299	0.876995	34	4.73221
eAQNTcAMLTTFNEVDMSNIQEMR	4	ENSRNOP00000007298	N-Term(TMT6plex); C6(Carbamidomethyl)	3.289e-14	99.17	2.72385e-10	3	3062.39	-0.925329	0	1.05487	4	1.78603	0.995298	4	6.70684	1.01555	4	1.21643	0.965612	4	6.07494	1.02216	4	7.5941	0.915645	4	8.93033
eQGATVLcGGEPYAPEDPk	9	ENSRNOP00000005611	N-Term(TMT6plex); C8(Carbamidomethyl); K19(TMT6plex)	1.049e-13	99.15	1.8182e-09	2	2476.25	2.80194	0	1.09782	9	4.87166	1.01429	9	9.51618	0.947861	9	5.87761	1.04791	9	2.26	0.990118	9	4.67861	0.980633	9	4.1218
sTVLALQAAGAQVVAVSR	2	ENSRNOP00000064161	N-Term(TMT6plex)	8.582e-15	99.14	2.32827e-09	2	1970.17	3.17631	0	0.838195	2	5.33415	0.656402	2	17.8169	1.12668	2	13.4887	0.794721	2	5.81308	1.24503	2	4.99965	1.15867	2	9.19797
gAFTFQGSMIDMPLLk	2	ENSRNOP00000018918	N-Term(TMT6plex); K16(TMT6plex)	3.843e-14	99.12	3.00643e-09	2	2214.21	-0.202724	0	0.978808	2	2.03448	1.27448	2	10.1253	0.977842	2	1.70097	0.927607	2	8.90351	0.960421	2	2.78196	0.894227	2	1.31883
mMADEALDSGLVSR	15	ENSRNOP00000027537	N-Term(TMT6plex)	4.524e-09	99.11	1.09856e-09	3	1723.85	-0.835976	0	1.07866	15	5.70259	0.979822	15	7.13254	0.990778	15	6.14336	0.997454	15	5.92987	0.997196	15	4.77829	0.96574	15	3.31332
iITITGTQDQIQNAQYLLQNSVk	3	ENSRNOP00000025915	N-Term(TMT6plex); K23(TMT6plex)	4.741e-13	99.07	2.54573e-09	3	3047.71	-1.70186	0	0.96957	3	0.433446	0.882848	3	4.42674	0.982842	3	0.710252	0.95281	3	2.81949	1.09288	3	1.46056	1.00484	3	6.91167
lQDVFNTVGADIIQLPQIVVVGTQSSGk	1	ENSRNOP00000002478;ENSRNOP00000002482;ENSRNOP00000002477	N-Term(TMT6plex); K28(TMT6plex)	8.068e-15	99.05	2.1219e-09	4	3384.91	-0.56693	0
lGGNYGPTVAVQQEAQk	16	ENSRNOP00000028474	N-Term(TMT6plex); K17(TMT6plex)	1.027e-11	99	3.63829e-09	2	2218.23	3.04421	0	0.983658	16	9.75674	0.868272	16	7.03998	1.17277	16	7.33603	0.822524	16	8.49208	1.05611	16	3.19483	1.01554	16	7.25419
rLEGGSSNVFSMFEQTQIQEFk	75	ENSRNOP00000039707	N-Term(TMT6plex); K22(TMT6plex)	3.467e-17	98.96	2.48397e-09	2	3020.56	1.43106	1	1.03538	73	6.29004	0.979557	75	9.7858	1.01697	75	7.49204	0.990333	75	9.81208	1.01262	74	6.8856	0.997139	74	6.99011
qATLGAGLPIATPcTTVNk	10	ENSRNOP00000010573	N-Term(TMT6plex); C14(Carbamidomethyl); K19(TMT6plex)	4.226e-13	98.95	3.41936e-09	2	2371.33	-6.46117	0	0.9507	10	5.85387	0.731703	10	16.523	1.14356	10	13.4269	0.844041	10	11.8633	1.10494	10	9.36352	1.12169	10	6.41343
kSEIGIAMGSGTAVAk	32	ENSRNOP00000024347;ENSRNOP00000001738	N-Term(TMT6plex); K1(TMT6plex); K16(TMT6plex)	9.023e-14	98.77	3.11274e-09	2	2207.3	0.336908	1
lGFSEVELVQMVVDGVk	28	ENSRNOP00000015122	N-Term(TMT6plex); K17(TMT6plex)	6.316e-15	98.73	3.7176e-09	2	2307.31	1.89555	0	0.998384	28	8.15683	1.15816	28	9.14846	1.03361	28	7.55406	0.931366	28	6.59615	0.970862	28	8.22513	0.932576	28	6.92815
kDLYANTVLSGGTTMYPGIADR	12	ENSRNOP00000044296;ENSRNOP00000072273	N-Term(TMT6plex); K1(TMT6plex)	1.231e-14	98.7	3.28472e-09	3	2801.49	-1.81059	1
aHNVAGPGGPIITk	31	ENSRNOP00000016652	N-Term(TMT6plex); K14(TMT6plex)	1.976e-12	98.59	3.54193e-09	2	1790.07	0.858552	0	0.974189	31	4.39655	0.915674	31	7.57928	1.04178	31	5.25139	0.949509	31	6.38367	1.07333	31	6.09027	1.00738	31	4.98035
kLEVYQSIADLAVGAk	13	ENSRNOP00000016652	N-Term(TMT6plex); K1(TMT6plex); K16(TMT6plex)	3.472e-14	98.59	1.9785e-09	2	2392.44	-1.32459	1	0.966749	13	5.5688	0.944562	13	3.75315	1.04137	13	3.48409	1.02271	13	3.85265	1.04049	13	2.80876	0.937015	13	4.05028
gILSGTSDLLLTFDEAEVR	6	ENSRNOP00000015179	N-Term(TMT6plex)	5.521e-16	98.41	3.28081e-09	2	2265.22	-0.684812	0	0.976957	6	1.41909	1.01405	6	11.6378	0.957636	6	7.52309	1.03027	6	1.28231	0.986695	6	1.85422	0.99331	6	5.24042
sTNGDTFLGGEDFDQALLR	6	ENSRNOP00000026696	N-Term(TMT6plex)	3.991e-13	98.4	1.40208e-09	2	2285.13	0.632351	0	0.919296	6	8.01497	0.827352	6	16.6562	1.07148	6	10.5138	0.895912	6	13.4802	1.04399	6	1.31877	1.09845	6	6.95735
fccEPAGGLTSLTEPPk	30	ENSRNOP00000016965	N-Term(TMT6plex); C2(Carbamidomethyl); C3(Carbamidomethyl); K17(TMT6plex)	5.06e-14	98.36	2.57481e-09	2	2322.19	2.96282	0	1.02307	30	7.49247	0.953214	30	8.1101	1.07622	30	6.73602	0.959222	27	6.75886	1.04356	30	5.71358	0.976667	30	8.62833
sLQDIIAILGMDELSEEDk	36	ENSRNOP00000003965	N-Term(TMT6plex); K19(TMT6plex)	4.055e-16	98.35	4.05754e-09	2	2577.38	1.46256	0	1.04495	36	6.89471	1.11469	36	6.29007	0.921689	36	6.91017	1.00721	36	8.65917	0.981014	36	6.29709	0.951308	36	10.029
sFTGNFIIDENILk	7	ENSRNOP00000056213	N-Term(TMT6plex); K14(TMT6plex)	2.124e-12	98.32	4.04886e-09	2	2069.17	0.41164	0	0.993439	7	2.71632	0.768288	7	8.67557	1.15159	7	4.15957	0.850829	7	3.60627	1.12758	7	3.75892	1.01005	7	3.09808
sADESGQALLAAGHYASDEVR	8	ENSRNOP00000068710;ENSRNOP00000072038	N-Term(TMT6plex)	4.303e-14	98.19	1.4412e-09	3	2376.16	-2.25843	0
tIGGGDDSFTTFFcETGAGk	14	ENSRNOP00000004797	N-Term(TMT6plex); C14(Carbamidomethyl); K20(TMT6plex)	4.53e-14	98.16	1.46646e-09	2	2526.23	1.28818	0	0.97412	14	7.89599	0.880891	14	5.31596	1.02662	14	2.15109	0.924463	14	5.09512	1.07226	14	2.18996	1.06734	14	8.04131
dGEVVSEATQQQHEVL	24	ENSRNOP00000026860	N-Term(TMT6plex)	1.193e-09	98.14	1.9106e-09	2	1997.99	-1.80935	0	1.06458	24	9.47641	1.01435	24	9.26378	0.913068	24	8.17454	1.12747	24	10.0307	0.933304	24	6.8404	0.988149	24	14.0661
tNVSGGAIALGHPLGGSGSR	8	ENSRNOP00000060140	N-Term(TMT6plex)	3.624e-13	98.13	4.09149e-09	2	2037.1	-0.615859	0	1.16842	8	28.8258	1.37638	8	23.1612	0.832445	8	12.6026	1.11024	8	9.07621	0.79246	8	28.7957	0.864722	8	22.8787
gPMESQEATPQAAFTSDk	1	ENSRNOP00000066181	N-Term(TMT6plex); K18(TMT6plex)	1.327e-11	98.1	2.21481e-09	2	2353.18	2.03795	0	1.05742	1		1.18148	1		0.895851	1		0.995076	1		0.97406	1		0.953894	1
eIGPNDGFLAQLcQLNDR	4	ENSRNOP00000052065	N-Term(TMT6plex); C13(Carbamidomethyl)	9.051e-14	98.05	2.29529e-09	2	2289.15	0.15405	0	1.02547	4	3.81604	1.08027	4	1.28332	0.974298	4	4.27701	0.999944	4	2.99851	0.983659	4	0.312799	0.958002	4	0.812795
mTLVASEDYGDTLAAIQGLLk	3	ENSRNOP00000068710;ENSRNOP00000072038	N-Term(TMT6plex); K21(TMT6plex)	7.391e-13	98.01	3.85034e-09	2	2667.48	2.75695	0
lcYVALDFEQEmATAASSSSLEk	6	ENSRNOP00000044296;ENSRNOP00000072273	N-Term(TMT6plex); C2(Carbamidomethyl); M12(Oxidation); K23(TMT6plex)	2.06e-11	97.99	2.39871e-09	3	3024.5	1.27129	0
gLVAVITGGASGLGLSTAk	2	ENSRNOP00000043608	N-Term(TMT6plex); K19(TMT6plex)	1.013e-15	97.94	3.10943e-09	2	2130.29	-2.10174	0	0.974919	2	3.90413	1.04666	2	5.93521	1.08352	2	8.46463	0.880372	2	10.9415	1.0486	2	2.77556	0.914129	2	3.03973
aGTATGQIVAVIGAVVDVQFDEGLPPILNALEVQGR	44	ENSRNOP00000003965	N-Term(TMT6plex)	2.321e-16	97.88	2.28101e-09	4	3847.12	0.68993	0	1.02741	38	20.3011	1.04806	43	20.2098	1.05494	44	20.4291	0.955625	43	26.0706	1.06135	44	11.8911	0.892898	42	12.9318
yADLTEDQLPScESLk	22	ENSRNOP00000065690	N-Term(TMT6plex); C12(Carbamidomethyl); K16(TMT6plex)	1.41e-11	97.86	2.57799e-09	2	2327.19	1.24185	0	1.04442	22	5.83496	0.951366	22	10.71	0.980442	22	7.63769	1.03759	22	6.31651	1.02055	22	6.573	0.962985	22	6.2033
dEFTNTcAADSEIELAYADVAR	1	ENSRNOP00000067890	N-Term(TMT6plex); C7(Carbamidomethyl)	4.466e-11	97.86	6.87463e-10	3	2690.25	0.128015	0	1.23624	1		0.662648	1		0.950297	1		1.40379	1		0.923605	1		0.975492	1
ePLGPALAHELR	10	ENSRNOP00000071154	N-Term(TMT6plex)	4.102e-10	97.86	4.81224e-09	3	1531.88	1.01333	0	1.13097	10	7.92952	1.16798	10	11.9497	0.9523	10	3.82457	0.978805	10	8.37992	0.922475	10	8.02571	0.995556	10	6.04969
dLAGcIHGLSNVk	48	ENSRNOP00000019059	N-Term(TMT6plex); C5(Carbamidomethyl); K13(TMT6plex)	3.471e-11	97.74	4.18145e-09	2	1842.03	0.513878	0	1.1833	48	10.0504	1.43439	48	10.3317	0.838703	48	13.5382	1.18042	48	15.0137	0.793681	48	19.0214	0.752265	48	17.1442
iSNVGEDScIVQWEPPAYDGGQPVLGYILER	5	ENSRNOP00000016652	N-Term(TMT6plex); C9(Carbamidomethyl)	6.695e-14	97.74	2.74276e-09	3	3690.84	2.67753	0	1.08091	4	5.66807	0.975141	4	36.4699	1.15099	4	3.58099	1.00875	4	11.5127	1.01373	4	7.56274	0.879957	4	4.59953
nVQAEEMVEFSSGLk	254	ENSRNOP00000022892;ENSRNOP00000071359	N-Term(TMT6plex); K15(TMT6plex)	2.939e-12	97.72	3.78659e-09	2	2126.12	-2.09344	0
gQIEEAGWSYVGGWTGQGGSk	13	ENSRNOP00000070507	N-Term(TMT6plex); K21(TMT6plex)	8.173e-14	97.7	2.75965e-09	2	2612.32	2.28492	0	1.06692	13	4.38551	1.15314	13	8.21538	0.990376	13	5.73756	0.929829	13	7.72552	0.918958	13	4.27707	0.953036	13	3.65877
lGTQPDSGSSTYQENYEQMk	12	ENSRNOP00000023900	N-Term(TMT6plex); K20(TMT6plex)	1.106e-15	97.69	1.62556e-09	2	2721.31	1.36175	0	1.00972	12	6.38119	0.96168	12	8.04521	1.12416	12	7.12492	0.925168	12	12.4787	0.996952	12	6.26579	0.940474	12	7.81417
sQTEEDcTEELFDFLHAR	26	ENSRNOP00000016751	N-Term(TMT6plex); C7(Carbamidomethyl)	4.072e-14	97.68	5.71538e-10	3	2456.12	-0.303842	0	1.13474	26	10.5455	1.09156	26	16.7867	0.960742	26	14.2245	1.00094	26	16.385	0.935079	26	7.22146	0.937803	26	9.91244
eEISLLEDLNQVIENR	17	ENSRNOP00000039064	N-Term(TMT6plex)	1.729e-13	97.59	3.63167e-09	2	2143.14	-2.80335	0	0.980379	17	13.5936	1.04921	17	12.9409	0.935349	17	4.78565	1.08169	17	5.82049	0.958882	17	7.76485	1.01357	17	11.5236
fGDLSSASAIMGNPQVk	16	ENSRNOP00000072853	N-Term(TMT6plex); K17(TMT6plex)	2.931e-13	97.58	4.73991e-09	2	2180.18	-0.848504	0	0.833377	16	7.69052	0.923325	16	10.4525	1.41758	16	4.59049	0.524107	16	25.1027	1.28619	16	2.50046	0.780241	16	9.93153
gPGTSFEFALAIVEALSGk	4	ENSRNOP00000024711	N-Term(TMT6plex); K19(TMT6plex)	9.852e-14	97.57	4.77708e-09	2	2352.33	3.40605	0	0.959523	4	2.17051	1.20139	4	7.0955	0.856953	4	4.26244	1.00307	4	2.58824	0.996023	4	3.32378	0.988731	4	8.75424
iISLSQLLQEDSLNVADLSSLR	2	ENSRNOP00000026279	N-Term(TMT6plex)	6.943e-13	97.57	4.77708e-09	3	2643.48	0.0868414	0	0.983639	2	6.25049	0.986908	2	1.63145	0.989832	2	2.36456	0.984459	2	4.57574	1.05294	2	8.39044	0.986212	2	0.52014
sTSTVTLLSGGSAk	3	ENSRNOP00000075263	N-Term(TMT6plex); K14(TMT6plex)	6.76e-12	97.53	4.95374e-09	2	1767.02	-3.06256	0	0.799595	3	4.30523	0.606925	3	11.4086	1.02372	3	5.00054	0.940708	3	3.77346	1.24442	3	4.52018	1.23914	3	5.72619
aFTGFIVEADTPGIHIGk	16	ENSRNOP00000013238	N-Term(TMT6plex); K18(TMT6plex)	5.588e-13	97.48	4.34116e-09	2	2331.31	-0.443942	0	1.10098	16	12.2686	1.10307	16	6.59145	1.01217	16	4.13042	0.932013	16	7.28308	0.99662	16	4.08314	0.869505	16	9.86228
vQVLTAGSLMGLGDIISQQLVER	1	ENSRNOP00000037647	N-Term(TMT6plex)	1.195e-12	97.46	4.5317e-09	3	2656.49	0.758744	0	1.01967	1		1.0016	1		0.987466	1		1.0002	1		1.03278	1		0.963957	1
vMVATQQEMMDAQLTLQQR	29	ENSRNOP00000034511	N-Term(TMT6plex)	2.149e-12	97.43	3.15352e-09	3	2450.24	0.385211	0	0.994016	29	8.51776	1.05512	29	13.3462	0.982572	29	7.36882	0.955729	29	8.26359	0.984808	29	7.36372	0.979135	29	8.13938
lNEAAAGLNQAATELVQASR	4	ENSRNOP00000022401	N-Term(TMT6plex)	2.444e-13	97.43	5.02394e-09	3	2256.22	2.97149	0	0.951652	4	2.73942	0.977044	4	5.33187	1.04849	4	4.4535	0.999718	4	2.59895	1.01867	4	2.02383	1.0072	4	1.47439
lEEAGGATSVQIEmNk	123	ENSRNOP00000024186;ENSRNOP00000023301	N-Term(TMT6plex); M14(Oxidation); K16(TMT6plex)	1.219e-11	97.42	3.79476e-09	2	2151.14	-0.493002	0
gVEVTVGHEQEEGGk	31	ENSRNOP00000001609	N-Term(TMT6plex); K15(TMT6plex)	1.712e-13	97.41	3.78535e-09	2	2013.06	-0.803252	0	1.1576	31	3.49477	1.30097	31	9.86426	0.934636	31	2.92538	0.944546	31	5.6692	0.876784	31	5.99424	0.886852	31	6.74
mDPLSELQDDLTLDDTSQALNQLk	2	ENSRNOP00000059324	N-Term(Acetyl); K24(TMT6plex)	4.449e-07	97.41	3.12269e-09	3	2974.49	5.77888	0	0.966126	2	3.92909	1.09025	2	9.69031	0.79348	2	9.32722	1.07428	2	1.32328	1.03834	2	1.72265	1.07532	2	8.37643
vLGGLPDVVTIQEGk	22	ENSRNOP00000073506	N-Term(TMT6plex); K15(TMT6plex)	3.899e-09	97.39	3.34685e-09	2	1983.19	2.03083	0	0.99089	22	5.05669	0.886274	22	10.1987	1.08119	22	3.65479	0.963383	22	2.98456	1.03849	22	4.98072	1.00151	22	3.99568
mDADLSQLQTEVEEAVQEcR	43	ENSRNOP00000024186;ENSRNOP00000023301	N-Term(TMT6plex); M1(Oxidation); C19(Carbamidomethyl)	1.025e-10	97.37	9.3448e-10	2	2596.22	4.19408	0
eVQSEFVEVMNEIWANDQIR	19	ENSRNOP00000038073	N-Term(TMT6plex)	9.737e-16	97.31	2.22937e-09	2	2665.32	1.27585	0	1.05896	19	8.38316	1.04522	19	12.7493	0.970288	19	2.67766	1.03758	19	9.28426	0.962021	19	6.7836	0.926224	19	13.6438
lLSNLFANYAGADAPVDk	62	ENSRNOP00000024186	N-Term(TMT6plex); K18(TMT6plex)	2.61e-14	97.28	4.62994e-09	2	2337.29	1.93872	0	0.78456	62	17.1585	0.622001	62	25.0162	0.933729	62	7.25846	1.074	62	6.43411	1.16411	62	8.453	1.34707	62	14.3764
aSAELALGENSEVLk	82	ENSRNOP00000015956	N-Term(TMT6plex); K15(TMT6plex)	1.525e-13	97.26	4.6701e-09	2	1989.13	-0.146188	0	1.07611	82	5.00732	1.16685	82	6.85082	0.972254	82	5.93425	0.963209	82	8.53223	0.936633	82	5.41941	0.921922	82	5.34527
eNMASLQSNPQQQELFR	21	ENSRNOP00000024973	N-Term(TMT6plex)	2.161e-14	97.24	2.19007e-09	2	2249.12	-0.248951	0	1.0549	21	3.82844	0.960309	21	12.4716	1.02784	21	7.93516	0.97413	21	9.26102	1.02074	21	8.47169	0.981608	21	6.59595
qSAEEQAQAQAQAQAAAEk	5	ENSRNOP00000044096	N-Term(TMT6plex); K19(TMT6plex)	2.847e-16	97.23	3.55761e-09	2	2416.25	1.38497	0	0.99571	5	8.09029	0.946619	5	4.26462	1.12606	5	7.98585	0.924877	5	3.94421	0.98151	5	4.6949	1.0174	5	5.19224
eTVTVLPGASFFSSDESFAMIR	11	ENSRNOP00000063646	N-Term(TMT6plex)	7.2e-14	97.18	3.47437e-09	2	2620.33	3.52324	0	0.980371	10	10.9491	1.11294	10	20.305	1.03712	10	11.6207	0.924501	10	6.074	1.01579	10	5.74284	0.962911	10	9.83343
gVGIISEGNETVEDIAAR	17	ENSRNOP00000054947;ENSRNOP00000027497;ENSRNOP00000045650	N-Term(TMT6plex)	9.025e-12	97.1	4.25066e-09	3	2059.09	0.486872	0
iLGLGDLGcYGMGIPVGk	3	ENSRNOP00000023329	N-Term(TMT6plex); C9(Carbamidomethyl); K18(TMT6plex)	4.816e-15	97.1	5.71304e-09	2	2278.27	1.75675	0	0.930325	3	1.68148	0.964131	3	8.03704	1.10083	3	5.37631	0.837643	3	4.82988	1.09387	3	0.679861	0.945527	3	1.00121
lmAGQEDSNGcINYEAFVk	43	ENSRNOP00000028458	N-Term(TMT6plex); M2(Oxidation); C11(Carbamidomethyl); K19(TMT6plex)	2.069e-12	97.09	2.14e-09	2	2620.28	0.749926	0	0.993967	43	4.69497	0.947253	43	13.0543	1.00043	43	5.62346	0.953618	43	5.72845	1.00867	43	6.99937	1.09074	43	8.24947
yGVSGSDQTLTIk	17	ENSRNOP00000062678	N-Term(TMT6plex); K13(TMT6plex)	1.643e-11	97.08	4.51514e-09	2	1827.02	-1.88749	0	0.86863	17	4.94644	0.86235	17	4.60625	1.0657	17	3.24839	0.96524	17	4.63904	1.16697	17	3.93203	0.964087	17	5.31783
eEAAEAAAPASQNGDDLENLEDPEk	3	ENSRNOP00000016893	N-Term(TMT6plex); K25(TMT6plex)	1.986e-11	97	1.79574e-09	3	3071.47	0.195538	0	0.961372	3	7.46642	1.1598	3	11.2927	0.912922	3	0.0413515	1.2078	3	9.51152	0.911629	3	0.00610289	1.13444	3	2.18843
dASGLLQLSEQTAGDk	7	ENSRNOP00000065507	N-Term(TMT6plex); K16(TMT6plex)	1.431e-12	96.93	5.10976e-09	2	2091.13	-0.873166	0	1.05982	7	2.96175	1.15721	7	16.0332	0.934781	7	1.72926	1.01656	7	2.46949	0.942641	7	2.96214	0.946235	7	5.3556
vcVQTVESGAMTk	103	ENSRNOP00000019059	N-Term(TMT6plex); C2(Carbamidomethyl); K13(TMT6plex)	3.436e-09	96.88	4.52281e-09	2	1868	1.30458	0	0.977256	103	5.8761	0.994481	103	6.3905	1.07172	103	5.5022	0.982804	103	5.32961	0.978814	103	4.90339	0.998259	103	5.70296
aSSHSSQSQGGGSVTk	3	ENSRNOP00000026705	N-Term(TMT6plex); K16(TMT6plex)	3.982e-11	96.88	4.0613e-09	3	1963.03	0.691666	0	1.51453	3	3.32418	1.6442	3	9.6768	0.340495	3	1.95922	2.14628	3	2.45591	0.476697	3	10.7589	0.507262	3	0.795973
vVGQLAQQMIGYNLATk	3	ENSRNOP00000060990	N-Term(TMT6plex); K17(TMT6plex)	3.996e-15	96.85	5.52489e-09	2	2292.31	-1.31569	0	0.971886	3	2.87865	0.854071	3	5.94645	1.18967	3	1.94026	0.84853	3	0.778234	1.21747	3	1.5133	0.782109	3	11.0694
gADIMYTGTVDcWR	111	ENSRNOP00000014704	N-Term(TMT6plex); C12(Carbamidomethyl)	4.549e-12	96.84	7.45251e-10	2	1873.88	-1.04672	0	1.06044	110	6.47929	1.18738	111	8.48144	0.969824	111	6.66172	0.988588	110	5.22934	0.937833	111	5.22312	0.897173	111	7.46458
gDcDEALSASEQQVAQDTEEVFR	1	ENSRNOP00000000576	N-Term(TMT6plex); C3(Carbamidomethyl)	2.303e-12	96.84	5.7964e-10	3	2813.28	1.35733	0	0.959073	1		1.14558	1		0.903385	1		1.00555	1		0.980546	1		1.04267	1
qTITAQNAAVQAVk	23	ENSRNOP00000069486	N-Term(TMT6plex); K14(TMT6plex)	5.285e-12	96.84	5.03044e-09	2	1901.12	1.10346	0	0.991677	23	7.43348	0.767378	23	21.0454	1.22011	23	8.29597	0.802435	23	9.3765	1.07998	23	5.25671	1.05277	23	4.6704
lDPTFASATLLFQk	1	ENSRNOP00000009634	N-Term(TMT6plex); K14(TMT6plex)	6.405e-12	96.83	5.16653e-09	2	2010.17	0.908328	0	0.976703	1		0.923668	1		0.995187	1		1.19516	1		0.95188	1		1.00852	1
sALASVIMGLSPILGk	3	ENSRNOP00000015019	N-Term(TMT6plex); K16(TMT6plex)	6.615e-14	96.82	3.57708e-09	2	2015.23	-0.449315	0	0.924254	3	5.25369	0.778674	3	10.1417	1.0304	3	0.111008	0.829381	3	3.10025	1.21567	3	8.02898	1.08571	3	5.14931
aLLVTASQcQQPAGNk	3	ENSRNOP00000018711	N-Term(TMT6plex); C9(Carbamidomethyl); K16(TMT6plex)	1.007e-12	96.81	6.11798e-09	2	2144.19	0.852857	0	0.828312	3	4.90084	1.08538	3	72.6925	1.05428	3	15.9782	0.791632	3	5.37518	0.965049	3	36.2191	0.977654	3	19.6833
aVATLQGEGLSVTGVVcHVGk	6	ENSRNOP00000024782	N-Term(TMT6plex); C17(Carbamidomethyl); K21(TMT6plex)	3.832e-17	96.8	5.0352e-09	3	2540.43	0.307953	0	1.12173	6	10.6772	1.27305	6	10.6502	0.869879	6	13.6505	1.07542	6	7.73254	0.873759	6	7.73791	0.860681	6	9.54884
vVTTPAFMcETELHHIHDGIGAMVk	22	ENSRNOP00000001609	N-Term(TMT6plex); C9(Carbamidomethyl); K25(TMT6plex)	2.261e-10	96.8	4.46065e-09	4	3251.68	-0.740976	0	1.22058	22	7.93723	1.30833	22	6.33299	0.941689	22	5.08328	0.885519	22	3.84493	0.901571	22	4.75464	0.841348	22	5.55621
vSVPLIAQGNSYPSETTVk	9	ENSRNOP00000003605	N-Term(TMT6plex); K19(TMT6plex)	8.079e-14	96.79	5.23528e-09	2	2448.37	-0.41426	0	0.9251	9	10.1987	0.792136	9	22.6481	1.04868	9	7.67219	1.01092	9	6.90571	1.04865	9	2.05419	1.03894	9	7.17819
lLGGVTIAQGGVLPNIQAVLLPk	4	ENSRNOP00000056469;ENSRNOP00000049580	N-Term(TMT6plex); K23(TMT6plex)	1.234e-09	96.77	1.29382e-09	2	2729.68	-10.1056	0
lTQESIMDLENDkQQLDER	35	ENSRNOP00000024186	N-Term(TMT6plex); K13(TMT6plex)	1.562e-11	96.64	4.3896e-09	2	2763.43	1.15802	1	0.906294	35	5.03692	0.678804	35	17.3612	0.878467	35	5.63098	1.27053	35	5.14309	1.08171	35	3.48211	1.20606	35	9.07025
iSSSNPYSTVTMDELR	24	ENSRNOP00000024098	N-Term(TMT6plex)	1.545e-12	96.55	2.35695e-09	2	2029.01	-1.30848	0	0.89095	24	9.67287	0.737566	24	18.9053	1.12602	24	11.4817	0.890171	24	7.26461	1.12575	24	6.90871	1.10291	24	7.67605
aDMGGAATIcSAIVSAAk	3	ENSRNOP00000004770	N-Term(TMT6plex); C10(Carbamidomethyl); K18(TMT6plex)	1.145e-14	96.51	5.32707e-09	2	2152.15	0.540746	0	0.734997	3	7.37927	0.74093	3	4.74694	1.11129	3	1.11413	0.708898	3	3.33018	1.26022	3	4.11596	1.22156	3	6.51717
aDHQPLTEASYVNLPTIALcNTDSPLR	4	ENSRNOP00000025224	N-Term(TMT6plex); C20(Carbamidomethyl)	5.849e-15	96.38	4.61439e-09	3	3225.64	-0.809858	0	1.03514	4	7.80435	1.08213	4	5.39855	0.938205	4	8.36923	1.02897	4	10.8529	0.97707	4	12.8464	0.977633	4	4.68697
tVDIGVVSAEDALNYGFSGVMLR	27	ENSRNOP00000055224	N-Term(TMT6plex)	5.324e-12	96.35	4.79701e-09	2	2642.37	0.676033	0	0.969212	27	12.9514	0.9899	27	14.1698	1.01519	27	9.46498	0.976745	27	9.13684	1.01619	27	8.89638	1.00205	27	7.53301
aEEQEPELTSTPNFVVEVTk	13	ENSRNOP00000031020	N-Term(TMT6plex); K20(TMT6plex)	4.805e-11	96.31	5.56643e-09	2	2705.43	0.305186	0	1.06352	13	4.5634	1.16584	13	4.62877	0.935164	13	3.64361	0.998557	13	3.12805	0.922808	13	5.28949	0.964035	13	3.84425
aLTVPELTQQMFDAk	12	ENSRNOP00000065633;ENSRNOP00000023452;ENSRNOP00000013863	N-Term(TMT6plex); K15(TMT6plex)	1.52e-12	96.29	6.94316e-09	2	2150.2	1.10173	0
lQVEHPVTEcITGLDLVQEMILVAk	3	ENSRNOP00000072844	N-Term(TMT6plex); C10(Carbamidomethyl); K25(TMT6plex)	1.054e-14	96.27	4.55572e-09	3	3293.83	2.61405	0	1.03672	3	1.00055	1.08553	3	2.45241	1.02633	3	0.839037	0.967528	3	5.27736	0.959677	3	3.47396	0.914614	3	6.68881
yTLPPGVDPTLVSSSLSPEGTLTVEAPLPk	5	ENSRNOP00000032902	N-Term(TMT6plex); K30(TMT6plex)	2.817e-12	96.25	4.7546e-09	3	3523.95	-2.00343	0	1.03682	5	7.06735	1.13253	5	22.803	0.976232	5	4.23185	1.02923	5	3.35618	0.925635	5	3.45942	0.995587	5	22.7148
vSPNPELLSLLQNAEGk	6	ENSRNOP00000019931	N-Term(TMT6plex); K17(TMT6plex)	2.207e-12	96.24	6.67892e-09	2	2267.3	-0.919788	0	0.974023	5	5.26101	0.969031	6	7.27358	0.952647	6	3.08782	1.10278	6	2.10992	1.02337	6	6.8897	1.04139	6	4.49939
aTSTADLLVQGEEVVPAk	18	ENSRNOP00000033967	N-Term(TMT6plex); K18(TMT6plex)	3.4e-14	96.21	6.36622e-09	2	2286.29	-2.60369	0	0.989532	18	6.1707	1.18847	18	11.898	0.917723	18	6.89129	1.09346	18	3.13532	0.987481	18	6.72373	0.900148	18	13.0266
iGGHGGEYGEEALQR	28	ENSRNOP00000044233;ENSRNOP00000044081	N-Term(TMT6plex)	7.877e-13	96.06	2.84904e-09	2	1801.9	0.480027	0
lEGTNVQEAQNILk	25	ENSRNOP00000060990	N-Term(TMT6plex); K14(TMT6plex)	4.811e-11	96.04	6.30925e-09	2	2015.16	1.36289	0	1.06912	25	7.51815	0.930985	25	5.44246	1.07773	25	9.19964	0.955285	25	7.51944	1.044	25	6.64766	0.848055	25	16.7482
iLEDQESALPAAMVQPR	2	ENSRNOP00000024827	N-Term(TMT6plex)	1.056e-11	96.04	6.37147e-09	2	2097.13	3.7836	0	1.01694	2	12.4936	1.28482	2	20.1606	0.880872	2	5.40293	1.01157	2	0.440186	0.940013	2	1.82261	0.914331	2	8.7373
gLGTDEDSLIEIIcSR	7	ENSRNOP00000038428	N-Term(TMT6plex); C14(Carbamidomethyl)	6.133e-13	96.02	4.30059e-09	2	2007.03	3.03191	0	0.9926	7	4.93703	1.0984	7	6.53273	0.913752	7	4.2573	1.11661	7	5.3777	0.95891	7	4.55155	0.970407	7	1.28164
dMDLIDVNEAFAPQFLAVQk	45	ENSRNOP00000060140	N-Term(TMT6plex); K20(TMT6plex)	5.496e-14	95.92	7.35593e-09	2	2722.45	0.429657	0	1.18333	45	4.45927	1.08279	45	6.96338	1.10712	45	5.8295	0.849541	45	10.83	0.948258	45	5.83429	0.889102	45	8.40106
tDAQMADFGAAAPYLR	24	ENSRNOP00000023301	N-Term(Acetyl)	1.826e-09	95.89	8.24423e-10	2	1739.8	-0.562782	0
vELVPPTLGEIPTAIQSMk	28	ENSRNOP00000040969	N-Term(TMT6plex); K19(TMT6plex)	4.295e-10	95.89	5.20417e-09	2	2481.44	1.52093	0	1.05765	28	6.0922	1.03151	28	4.27425	1.04426	28	4.17385	0.955879	28	6.04611	1.02465	28	4.89385	0.898045	28	7.42145
vLIEDGSGEAVLSR	12	ENSRNOP00000066934	N-Term(TMT6plex)	6.483e-09	95.81	5.90449e-09	3	1673.93	1.02447	0	1.10811	12	4.45321	1.20959	12	11.2146	0.923774	12	5.8374	0.983047	12	7.27305	0.907379	12	6.09633	0.940902	12	6.30958
sGVTGEQIWLQINEPTQNDk	5	ENSRNOP00000073506	N-Term(TMT6plex); K20(TMT6plex)	3.425e-13	95.81	6.20628e-09	2	2715.42	-4.36165	0	0.96797	5	9.2248	0.844543	5	0.597949	1.1095	5	1.85102	0.950852	5	2.58022	1.06607	5	0.621033	1.07192	5	2.99001
vAILVDDMADTcGTIcHAADk	3	ENSRNOP00000071101;ENSRNOP00000069706	N-Term(TMT6plex); C12(Carbamidomethyl); C16(Carbamidomethyl); K21(TMT6plex)	8.012e-13	95.79	3.50632e-09	3	2734.36	0.465857	0
tAVADNLLFYLGSAk	3	ENSRNOP00000070049	N-Term(TMT6plex); K15(TMT6plex)	1.32e-12	95.63	6.74244e-09	2	2041.17	-0.217556	0	0.887362	3	14.0704	0.771874	3	20.1582	1.11179	3	2.91049	0.93436	3	1.44659	1.09496	3	2.13755	1.12556	3	6.91307
aDVVMSMATEDFVk	9	ENSRNOP00000056213	N-Term(TMT6plex); K14(TMT6plex)	1.196e-11	95.62	4.96225e-09	2	2001.04	-3.44445	0	1.11103	9	4.88996	1.03439	9	5.10504	1.0125	9	1.60836	0.961526	9	1.84631	0.998681	9	3.139	0.912497	9	4.2913
nTDTSVVVSWEESk	12	ENSRNOP00000073506	N-Term(TMT6plex); K14(TMT6plex)	3.067e-10	95.57	5.90717e-09	2	2039.07	1.23974	0	0.841497	12	8.07644	0.804166	12	15.8188	1.14806	12	12.9439	0.887075	12	17.2717	1.11844	12	7.75135	1.12619	12	5.49653
sQIFSTASDNQPTVTIk	15	ENSRNOP00000025064	N-Term(TMT6plex); K17(TMT6plex)	1.218e-12	95.57	7.4741e-09	2	2295.26	1.42544	0	0.972772	15	4.15852	0.753326	15	12.5714	1.10751	15	4.3874	0.925126	15	6.32478	1.10941	15	3.42547	1.09073	15	8.5116
gYTSWAIGLSVADLAESIMk	9	ENSRNOP00000017468	N-Term(TMT6plex); K20(TMT6plex)	4.704e-14	95.56	7.49133e-09	2	2570.4	3.78185	0	1.07661	9	3.99754	1.36795	9	5.25526	0.936048	9	5.58856	0.977703	9	7.56833	0.907804	9	2.93491	0.801077	9	5.77799
tPSVTVQSSGSFSQk	10	ENSRNOP00000040516;ENSRNOP00000064788	N-Term(TMT6plex); K15(TMT6plex)	7.811e-10	95.53	7.10941e-09	2	1998.09	1.78302	0
aNDTTFGLAAGVFTR	8	ENSRNOP00000005611	N-Term(TMT6plex)	7.175e-13	95.49	5.77688e-09	2	1769.94	-1.40266	0	1.02991	8	3.0133	1.04228	8	9.35329	0.954196	8	5.55039	1.02062	8	4.40007	0.967106	8	4.35471	0.950127	8	6.62729
fAEEADVVIVGAGPAGLSAAIR	11	ENSRNOP00000013262	N-Term(TMT6plex)	2.364e-13	95.47	8.34348e-09	2	2342.29	0.0753477	0	1.10011	11	13.4202	1.11104	11	6.9241	0.888065	11	13.136	1.08025	11	1.82368	0.959364	11	6.45657	0.948805	11	9.01694
eGGLGPLNIPLLADVTk	4	ENSRNOP00000004799	N-Term(TMT6plex); K17(TMT6plex)	2.333e-14	95.46	5.66048e-09	2	2165.29	-1.78092	0	1.00998	4	0.585239	0.956181	4	12.9653	1.01761	4	4.93251	0.944963	4	0.593009	1.03053	4	3.57814	1.02116	4	2.05464
iQEGVESLAGYADIFLR	11	ENSRNOP00000021657	N-Term(TMT6plex)	1.311e-14	95.43	7.56143e-09	2	2110.14	1.13703	0	1.00027	11	7.11099	0.95109	11	4.73361	1.04066	11	3.36627	0.954192	11	7.37233	1.05718	11	4.84257	0.996598	11	2.36742
dFSALESQLQDTQELLQEENR	3	ENSRNOP00000035440	N-Term(TMT6plex)	3.651e-13	95.39	3.58444e-09	3	2722.33	-1.00672	0	1.12503	3	3.8337	1.32828	3	11.3598	0.967962	3	6.67812	1.03196	3	7.37003	0.900448	3	22.3288	0.886238	3	0.786387
aPSIIFIDELDAIGTk	4	ENSRNOP00000015757	N-Term(TMT6plex); K16(TMT6plex)	1.434e-11	95.37	6.63569e-09	2	2161.25	-1.30486	0	0.995141	4	2.66843	1.03356	4	6.273	0.91365	4	3.04043	1.06942	4	5.00253	0.972312	4	2.49398	1.03945	4	2.92431
iYELAAGGTAVGTGLNTR	25	ENSRNOP00000004917	N-Term(TMT6plex)	7.577e-15	95.32	7.60851e-09	2	1993.09	0.585892	0	0.996482	25	6.84675	0.947568	25	11.6314	1.08311	25	12.7414	0.873849	25	13.8396	1.05023	25	6.45712	1.01435	25	4.59859
lEDEEEMNAELTAk	129	ENSRNOP00000024186;ENSRNOP00000023301	N-Term(TMT6plex); K14(TMT6plex)	4.451e-12	95.31	4.51969e-09	2	2080.05	-0.0316089	0
vFHLPTTTFIGGQEPALPLR	9	ENSRNOP00000068674	N-Term(TMT6plex)	3.998e-08	95.27	7.90463e-09	2	2423.36	-3.48293	0	1.04088	9	6.99399	1.05678	9	35.3916	0.987847	9	8.96051	0.872629	9	4.17257	1.1158	9	8.66218	0.988558	9	12.7806
aFVHWYVGEGMEEGEFSEAR	15	ENSRNOP00000004797;ENSRNOP00000075232;ENSRNOP00000070868;ENSRNOP00000020932;ENSRNOP00000065108	N-Term(TMT6plex)	8.466e-12	95.26	1.31055e-09	3	2559.18	-1.30967	0
aESAVAPTSMEAPETPk	36	ENSRNOP00000016652	N-Term(TMT6plex); K17(TMT6plex)	3.259e-13	95.23	5.86336e-09	2	2174.15	1.92915	0	1.01981	36	4.61687	1.04524	36	7.62623	0.975754	36	4.05538	1.04702	36	4.86381	0.984313	36	4.0405	0.945794	36	6.92157
vFLLGEEVAQYDGAYk	23	ENSRNOP00000010545	N-Term(TMT6plex); K16(TMT6plex)	5.232e-14	95.23	7.73784e-09	2	2260.22	-0.870854	0	1.06073	23	3.5948	1.02583	23	3.84892	1.03578	23	3.24991	0.966367	23	4.13839	1.02169	23	2.43272	0.888699	23	4.10356
kDLYANNVLSGGTTmYPGIADR	50	ENSRNOP00000011773	N-Term(TMT6plex); K1(TMT6plex); M15(Oxidation)	1.018e-12	95.23	6.61315e-09	3	2830.48	0.604456	1	0.966239	50	5.85004	0.895419	50	10.6648	1.08292	50	5.08506	0.934346	50	6.44155	1.06455	50	6.33339	1.00104	50	8.41197
eNAEVDGDDDAEEMEAk	6	ENSRNOP00000013375	N-Term(TMT6plex); K17(TMT6plex)	6.116e-14	95.2	9.66385e-10	2	2325.05	4.02532	0	1.05874	6	9.48599	0.905204	6	7.101	0.996003	6	7.86579	1.08903	6	5.67863	1.0284	6	14.2231	0.918192	6	4.98458
eGNPEEDITADQTNAQAAALYk	6	ENSRNOP00000018562	N-Term(TMT6plex); K22(TMT6plex)	2.13e-17	95.18	4.9149e-09	2	2807.41	-1.16457	0	0.958112	6	7.33695	1.00325	6	16.6872	0.902403	6	3.12095	1.15984	6	5.56857	0.972265	6	4.48954	1.03466	6	4.30049
mVFINNIALAQMk	2	ENSRNOP00000008200	N-Term(TMT6plex); K13(TMT6plex)	4.861e-11	95.15	8.08027e-09	2	1951.13	0.856232	0	0.928034	2	3.63851	0.869127	2	1.61489	1.11824	2	2.82038	0.764742	2	4.42963	1.23283	2	3.17798	0.930514	2	2.73834
iGGVQQDTILAEGLHFR	12	ENSRNOP00000017472	N-Term(TMT6plex)	3.049e-12	95.15	7.45401e-09	2	2083.15	1.10597	0	0.936058	12	7.94897	0.962161	12	9.61608	1.07451	12	8.30388	0.944481	12	9.47489	1.03371	12	5.42859	1.02865	12	5.46735
dQLLAIASSLFVASQLR	2	ENSRNOP00000072844	N-Term(TMT6plex)	2.949e-10	95.12	8.79764e-09	3	2061.19	0.149827	0	0.609561	2	68.5308	1.27931	2	0.0420388	1.02327	2	38.5505	0.926234	2	8.43044	0.947273	2	23.8683	1.05106	2	8.84124
lVSIGAEEIVDGNVk	104	ENSRNOP00000024098;ENSRNOP00000074946	N-Term(TMT6plex); K15(TMT6plex)	6.342e-13	95.09	7.44929e-09	2	2001.16	0.580167	0
iTNLTQQLEQASIVk	7	ENSRNOP00000018649	N-Term(TMT6plex); K15(TMT6plex)	1.621e-10	95.09	6.5975e-09	2	2144.27	-0.0301886	0	0.835169	7	5.02844	0.731701	7	14.0599	1.17898	7	4.11286	0.872681	7	13.461	1.13556	7	8.45685	1.12613	7	2.34737
nNLLQAELEELR	59	ENSRNOP00000024186	N-Term(TMT6plex)	2.459e-10	95.06	7.28261e-09	2	1670.93	-0.216453	0	0.758482	59	30.0865	0.712472	58	55.2218	0.997136	59	10.0084	0.896717	59	13.5238	1.1546	59	13.3525	1.45409	59	26.0123
dGNLVDDFVFDGGAGEIGDR	3	ENSRNOP00000006473	N-Term(TMT6plex)	1.615e-15	95.06	1.57504e-09	2	2297.09	-0.228583	0	1.0575	3	0.330055	1.08199	3	9.94239	0.979953	3	15.8979	1.01917	3	7.61035	0.93989	3	10.9639	0.947879	3	7.79369
nALISHLDGTTPVcEDIGR	30	ENSRNOP00000044696	N-Term(TMT6plex); C14(Carbamidomethyl)	2.59e-11	95.04	5.37359e-09	2	2297.18	0.434495	0	1.0117	30	11.1125	0.853572	30	24.9053	1.11139	30	12.6275	0.875476	30	10.0236	1.04905	30	7.31481	1.0319	30	8.26139
vIGGLPDVVTIMEGk	11	ENSRNOP00000015908	N-Term(TMT6plex); K15(TMT6plex)	3.335e-09	95.03	7.20747e-09	2	1986.17	-1.59152	0	1.0266	11	4.65267	0.947236	11	12.3841	1.05728	11	3.07665	0.954563	11	5.20523	1.03989	11	6.36084	0.96775	11	3.71513
dNLTLWTSDQQDDDGGEGNN	6	ENSRNOP00000001954	N-Term(TMT6plex)	2.402e-12	95.03	3.13307e-10	2	2423.04	-0.533839	0	1.04092	6	4.6566	1.03375	6	8.04692	0.981089	6	2.88359	0.96222	6	7.30764	1.02076	6	2.27668	0.978639	6	1.23413
gDVGMAGVAIDTVEDTk	8	ENSRNOP00000064363	N-Term(TMT6plex); K17(TMT6plex)	2.263e-14	95.02	6.79914e-09	2	2136.13	0.713302	0	1.03242	8	7.3782	1.17001	8	2.94356	0.937212	8	4.65958	1.06796	8	3.11825	0.940045	8	1.86611	0.94211	8	4.08766
nDFQLIGIQDGYLSLLQDSGEVR	2	ENSRNOP00000022343	N-Term(TMT6plex)	4.807e-13	94.95	6.02992e-09	3	2809.45	-2.25865	0	1.10253	2	17.9224	1.03541	2	1.99864	0.93965	2	15.0202	1.09651	2	16.6256	0.928502	2	8.71627	0.96638	2	6.5646
nAVTQEFGPVPDTAR	27	ENSRNOP00000029144	N-Term(TMT6plex)	1.97e-09	94.94	5.8835e-09	2	1830.95	-1.30158	0	0.871218	27	7.39907	0.791551	27	38.5658	1.20442	27	13.1056	0.765329	27	14.7233	1.13502	27	8.52863	1.06524	27	10.7197
dPSLDTNSSLATPSPSPEAR	13	ENSRNOP00000070984	N-Term(TMT6plex)	2.389e-12	94.94	3.86355e-09	2	2271.13	-1.44975	0	1.00974	12	3.21308	0.907515	12	16.8335	0.892009	12	7.14848	1.1119	12	11.2895	1.02375	12	4.84557	1.02716	12	4.57265
eEEIAALVIDNGSGMck	4	ENSRNOP00000072273	N-Term(Acetyl); C16(Carbamidomethyl); K17(TMT6plex)	3.361e-09	94.92	2.31917e-09	2	2107.02	-2.44863	0	1.15649	4	11.4982	1.19263	4	22.9499	0.952353	4	5.43663	1.10798	3	0.284656	0.993068	4	16.8185	0.929139	3	13.8543
sQVMDEATALQLQEGLTSIEEVTk	6	ENSRNOP00000044096	N-Term(TMT6plex); K24(TMT6plex)	4.813e-12	94.91	6.74755e-09	3	3078.63	1.01522	0	0.993283	6	2.02124	0.971513	6	6.82447	0.97858	6	5.35208	1.03307	6	2.92141	1.02018	6	2.54016	1.01208	6	6.63912
lQVEPAVDTSGVQcYGPGIEGQGVFR	4	ENSRNOP00000070703	N-Term(TMT6plex); C14(Carbamidomethyl)	1.069e-13	94.9	5.54963e-09	3	2992.51	1.8694	0	1.15322	4	6.4804	1.33199	4	18.885	0.913606	4	15.5581	1.05607	4	7.8869	0.84724	4	11.1968	0.842184	4	6.9893
tALLDAAGVASLLTTAEAVVTEIPkEEk	17	ENSRNOP00000063666	N-Term(TMT6plex); K25(TMT6plex); K28(TMT6plex)	9.03e-15	94.89	2.95149e-09	3	3528.05	3.50379	1	0.964202	17	10.9224	0.782728	17	14.5004	1.26473	17	7.49816	0.760775	17	9.54077	1.05475	17	6.3021	1.07409	17	4.81852
ySGDFGADAQGAMSk	481	ENSRNOP00000006184	N-Term(TMT6plex); K15(TMT6plex)	7.2e-13	94.83	2.82812e-09	2	1962.96	-0.332807	0	1.05848	461	5.98852	0.921093	469	8.42427	1.11045	474	6.45525	0.880602	462	8.16921	1.0006	478	4.63693	1.02122	463	5.74108
lAALADQWQFLVQk	3	ENSRNOP00000068710;ENSRNOP00000072038	N-Term(TMT6plex); K14(TMT6plex)	2.198e-12	94.77	7.66881e-09	2	2089.22	-0.0480732	0
mLIYTILPDGEVIADSVk	3	ENSRNOP00000040516;ENSRNOP00000064788;ENSRNOP00000049473	N-Term(TMT6plex); K18(TMT6plex)	7.705e-10	94.77	8.93583e-09	2	2435.39	-0.401264	0
fDGGEEVFLSGEFNSLk	14	ENSRNOP00000011330	N-Term(TMT6plex); K17(TMT6plex)	2.506e-14	94.74	6.09364e-09	2	2333.2	-1.27911	0	1.18905	14	7.89547	0.826404	14	9.54616	1.13434	14	7.72431	0.91934	14	4.18738	0.954655	14	2.87151	1.02858	14	4.11152
vAPEEHPTLLTEAPLNPk	123	ENSRNOP00000011773;ENSRNOP00000024084	N-Term(TMT6plex); K18(TMT6plex)	5.372e-14	94.72	9.08989e-09	2	2414.37	-1.90007	0
dTPENNPDTPFDFTPENYER	13	ENSRNOP00000016965	N-Term(TMT6plex)	1e-12	94.7	6.94631e-10	2	2627.17	0.0998882	0	1.05135	13	6.71008	1.00651	13	6.74762	1.00808	13	4.00454	1.00176	13	4.7986	1.00385	13	5.93649	0.957978	13	5.66059
sIMAAAGVPVVEGYHGNDQSDEcLk	5	ENSRNOP00000018942	N-Term(TMT6plex); C23(Carbamidomethyl); K25(TMT6plex)	1.665e-14	94.62	5.14264e-09	3	3105.54	0.943408	0	1.06861	5	6.04079	1.18	5	4.90178	0.975343	5	1.13689	1.07578	5	10.5691	0.939504	5	0.320027	0.82164	5	2.96792
iSSVQSIVPALEIANAHR	11	ENSRNOP00000063666	N-Term(TMT6plex)	4.72e-12	94.61	8.97713e-09	2	2134.21	-2.7192	0	0.841637	11	8.9345	0.744468	11	13.7468	1.19666	11	8.06784	0.794806	11	14.2409	1.15932	11	10.7973	1.06291	11	6.7288
dTLVQGLNEAGDDLEAVAk	5	ENSRNOP00000007414	N-Term(TMT6plex); K19(TMT6plex)	8.549e-12	94.61	8.37173e-09	3	2416.3	0.837737	0	1.02408	5	0.773859	1.09562	5	16.6242	0.935081	5	12.7408	1.06212	5	6.46284	0.892751	5	9.28745	0.999227	5	3.75338
iLLANFLAQTEALMk	4	ENSRNOP00000029515	N-Term(TMT6plex); K15(TMT6plex)	9.209e-13	94.57	6.91298e-09	2	2134.26	-3.5703	0	0.972677	4	7.06454	0.876227	4	10.8221	1.07175	4	9.07411	0.976464	4	0.145108	1.09065	4	2.15435	1.00136	4	7.89294
sFDcEASGQcWcQPGVAGk	6	ENSRNOP00000070049	N-Term(TMT6plex); C4(Carbamidomethyl); C10(Carbamidomethyl); C12(Carbamidomethyl); K19(TMT6plex)	1.69e-12	94.57	1.11725e-09	2	2602.19	-0.83473	0	1.02191	6	4.50522	0.981499	6	10.4676	1.02317	6	5.01371	1.07129	6	6.81983	0.970255	6	0.917923	1.02187	6	5.88667
tDEFQLHTNVNDGTEFGGSIYQk	39	ENSRNOP00000008477	N-Term(TMT6plex); K23(TMT6plex)	3.479e-14	94.56	5.26667e-09	3	3058.52	1.0796	0	1.04387	39	4.58448	0.976514	39	13.1786	1.07398	39	8.04634	0.958126	39	6.55677	0.988647	39	6.20743	0.966862	39	7.50708
qEPLGSDSEGVNcLAYDEAIMAQQDR	3	ENSRNOP00000028752	N-Term(TMT6plex); C13(Carbamidomethyl)	3.124e-14	94.54	1.35351e-09	3	3125.45	3.92895	0	1.02785	3	3.83378	1.00588	3	1.88337	1.02475	3	8.33459	1.07878	3	4.25178	1.0027	3	0.79356	0.956737	3	2.72589
eNTPSEANLQEEEVR	3	ENSRNOP00000063629	N-Term(TMT6plex)	2.103e-09	94.53	2.64278e-09	3	1973.96	-1.52745	0	1.01773	3	17.5331	0.884495	3	4.45498	0.927068	3	4.62904	1.00513	3	3.83131	1.03275	3	6.78828	1.08189	3	16.5849
aFPANAAcFLGFEIAMk	4	ENSRNOP00000027520	N-Term(TMT6plex); C8(Carbamidomethyl); K17(TMT6plex)	2.573e-15	94.51	8.37204e-09	2	2316.23	0.722255	0	1.07958	4	5.41909	1.1904	4	5.08596	0.906131	4	0.890592	0.966115	4	3.88534	0.994414	4	4.18976	0.877185	4	7.42795
tTLSSSSTGSAFAk	4	ENSRNOP00000073053	N-Term(TMT6plex); K14(TMT6plex)	4.699e-12	94.5	8.35586e-09	2	1802.98	-4.21292	0	0.830953	4	5.92462	0.695599	4	15.0718	1.19842	4	4.91138	0.786473	4	2.06505	1.12593	4	1.58212	1.24384	4	1.68227
aQTLPTSVVTITSESSPGk	8	ENSRNOP00000074766	N-Term(TMT6plex); K19(TMT6plex)	8.629e-14	94.48	9.28555e-09	2	2361.32	-2.84281	0	1.00876	8	10.4622	0.968562	8	14.1057	0.94724	8	7.72178	1.05412	8	7.69858	1.04665	8	13.0043	0.98532	8	2.0191
gVNIGGAGSYIYEkPPTEAPQVTGPIEVPVVR	17	ENSRNOP00000006804	N-Term(TMT6plex); K14(TMT6plex)	4.342e-13	94.36	6.57755e-09	4	3753.06	0.260635	0	1.08632	17	6.90816	1.13233	17	8.335	0.937108	17	9.70196	1.01109	17	4.87247	0.985625	17	5.58736	0.894363	17	7.38697
dAGEGGLSLAVEGPSk	10	ENSRNOP00000027237	N-Term(TMT6plex); K16(TMT6plex)	3.614e-13	94.28	8.75272e-09	2	1945.06	-2.6136	0	0.845378	10	8.87996	0.863054	10	14.4988	0.88591	10	5.18839	1.21045	10	2.10395	1.05835	10	7.48207	1.08142	10	7.12317
rFDEILEASDGIMVAR	29	ENSRNOP00000015331	N-Term(TMT6plex)	3.611e-12	94.28	7.78227e-09	3	2051.08	-0.933916	1	1.03239	29	9.10533	1.11742	29	10.2838	0.946976	29	11.5761	1.04603	29	4.303	0.952131	29	5.51545	0.898105	29	11.4949
iASQVAALDLGYkPGVEAIR	18	ENSRNOP00000015851	N-Term(TMT6plex); K13(TMT6plex)	2.25e-14	94.28	6.83048e-09	2	2529.48	-0.702886	0	0.936627	18	4.90769	0.715791	18	21.044	1.23095	18	6.02619	0.779872	18	6.09734	1.10567	18	5.17907	1.03787	18	5.52196
hADSVAELGEQIDNLQR	109	ENSRNOP00000024186;ENSRNOP00000071422;ENSRNOP00000072943;ENSRNOP00000023301	N-Term(TMT6plex)	2.17e-10	94.23	6.47536e-09	3	2124.09	0.540651	0
vVDGAVGAQWLAEFk	68	ENSRNOP00000032890	N-Term(TMT6plex); K15(TMT6plex)	7.126e-13	94.21	1.04881e-08	2	2048.16	-0.320775	0	1.05868	67	8.67507	1.04767	68	7.10531	1.0065	68	6.43965	0.952748	66	12.247	1.01953	68	6.43986	0.936551	66	8.79113
aVEIYASVAQLTPVDSEALESEANk	4	ENSRNOP00000003605	N-Term(TMT6plex); K25(TMT6plex)	3.884e-13	94.21	9.46391e-09	3	3092.64	-0.864893	0	0.932322	4	2.32154	1.02702	4	9.56051	1.00085	4	5.87041	1.07497	4	10.4321	0.955748	4	7.33166	1.03766	4	4.21278
nNIDkLEGDHQLIQEALVFDNk	27	ENSRNOP00000024098	N-Term(TMT6plex); K5(TMT6plex); K22(TMT6plex)	3.303e-11	94.19	1.01935e-08	3	3240.78	-1.34644	1	0.819656	27	13.6893	0.662965	27	21.5679	1.22349	27	8.23915	0.792515	27	11.3389	1.17541	27	7.91026	1.16812	27	7.6138
sGSGTMNLGGSLTR	2	ENSRNOP00000010308	N-Term(TMT6plex)	2.72e-12	94.18	5.19444e-09	2	1566.81	-0.75018	0	0.78608	2	0.507395	0.723003	2	12.5459	1.19053	2	3.0705	0.862891	2	0.149072	1.13686	2	2.66477	1.16044	2	0.44321
aTQQDFENAMNQVk	23	ENSRNOP00000022022;ENSRNOP00000072135	N-Term(TMT6plex); K14(TMT6plex)	3.104e-11	94.17	5.60838e-09	2	2082.07	0.96405	0
vTLSFPSTLQTGTGTLk	3	ENSRNOP00000033290	N-Term(TMT6plex); K17(TMT6plex)	9.716e-11	94.08	1.0455e-08	2	2209.28	-1.43834	0	0.923295	3	4.65849	0.757534	3	5.3396	1.13212	3	5.47541	0.90644	3	1.16083	1.13262	3	0.215088	1.03898	3	3.57976
lPEGTTYEEYLGAEYLQAVGNIR	17	ENSRNOP00000045637;ENSRNOP00000012725	N-Term(TMT6plex)	3.109e-13	94.08	7.36735e-09	3	2815.43	-0.096832	0
vVSGMVNcNDDQGVLLGR	9	ENSRNOP00000018328	N-Term(TMT6plex); C8(Carbamidomethyl)	2.813e-15	94.07	5.68026e-09	2	2162.09	2.03249	0	0.917402	9	18.3241	0.894584	9	25.5301	1.00013	9	2.72073	1.04766	9	16.9856	1.02734	9	6.68447	1.03124	9	11.8602
aNEEDEQEEGGDGASGDPk	2	ENSRNOP00000001310	N-Term(TMT6plex); K19(TMT6plex)	2.364e-15	94.01	1.19157e-09	2	2392.08	1.30579	0	1.07315	2	2.13539	1.15005	2	1.21166	0.886061	2	3.53088	1.05695	2	1.13475	0.910247	2	4.87338	1.02408	2	3.49703
eYQLNDSAAYYLNDLER	5	ENSRNOP00000022550	N-Term(TMT6plex)	1.709e-12	94	3.32419e-09	2	2306.12	0.822576	0	0.954139	5	4.31432	1.03148	5	11.0895	0.993658	5	3.48657	1.08276	5	4.55698	1.01058	5	7.45663	0.978661	5	2.07454
sPLSENQDNLLQQEEER	3	ENSRNOP00000069786	N-Term(TMT6plex)	1.848e-14	93.98	4.43939e-09	2	2258.11	0.985268	0	1.05501	3	7.11967	1.03571	3	13.6476	0.946877	3	4.18079	1.0215	3	1.56573	0.984928	3	3.66235	1.06814	3	12.1834
eGNDLYHEMIESGVINLk	67	ENSRNOP00000003965	N-Term(TMT6plex); K18(TMT6plex)	6.947e-15	93.98	1.08185e-08	2	2519.33	1.50904	0	1.09844	67	6.99415	1.17837	67	7.87019	0.944765	67	6.19878	1.02747	67	5.12561	0.912609	67	6.69404	0.899335	67	6.73227
scASQLVLGDNSPALR	20	ENSRNOP00000022309	N-Term(TMT6plex); C2(Carbamidomethyl)	1.707e-12	93.97	6.51408e-09	2	1917.01	-0.475052	0	0.97745	20	3.7701	0.819043	20	13.9533	1.0903	20	7.94393	0.825729	20	8.56062	1.09747	20	6.73065	1.09881	20	13.4022
eAALNNQPMQVMAEPSNEPAPALFHk	8	ENSRNOP00000009184	N-Term(TMT6plex); K26(TMT6plex)	9.465e-14	93.96	7.89519e-09	3	3292.69	-0.00517103	0	0.992228	8	7.18274	0.987796	8	10.8416	0.994815	8	8.19691	1.0246	8	8.24623	0.976281	8	2.94502	0.992483	8	9.64671
fTQAGSEVSALLGR	94	ENSRNOP00000003965	N-Term(TMT6plex)	1.004e-10	93.94	9.74804e-09	2	1664.92	-0.326662	0	0.920075	94	11.3782	0.860438	94	16.0981	1.13458	94	9.03124	0.897835	94	16.3519	1.06558	94	8.12732	1.05043	94	12.7543
mGFPSNIVDSAAENMIk	18	ENSRNOP00000060229	N-Term(TMT6plex); K17(TMT6plex)	2.728e-14	93.93	9.00181e-09	2	2282.2	2.9187	0	0.996282	18	4.27183	0.880358	18	8.27024	1.13805	18	4.84714	0.889503	18	6.85627	1.0855	18	3.31413	0.971211	18	4.11769
iLAQmTGTEYMQDPDEEALR	18	ENSRNOP00000070984;ENSRNOP00000070370	N-Term(TMT6plex); M5(Oxidation)	1.492e-11	93.89	2.26617e-09	3	2556.22	-0.000285456	0
eVAEDELVAAEGLLk	12	ENSRNOP00000070049	N-Term(TMT6plex); K15(TMT6plex)	5.457e-13	93.83	1.08261e-08	2	2044.16	-0.965637	0	1.01346	12	4.96398	1.10837	12	8.30452	0.956866	12	4.93048	1.07176	12	6.56339	0.913596	12	4.10494	1.00832	12	5.93867
sNYLLNTTIAGVEEADVVLLVGTNPR	3	ENSRNOP00000015851	N-Term(TMT6plex)	4.49e-13	93.81	1.0169e-08	3	2987.63	0.964849	0	0.983764	3	2.36045	1.03784	3	1.33992	0.95499	3	3.95775	1.06672	3	5.05696	0.900164	3	0.950906	1.05664	3	10.9361
dFLAGGIAAAVSk	173	ENSRNOP00000014704	N-Term(TMT6plex); K13(TMT6plex)	8.286e-11	93.79	1.10725e-08	2	1677.99	-0.139027	0	1.04289	167	7.43184	0.967875	170	8.32778	1.06359	170	6.29186	0.92859	163	7.76084	1.0195	172	5.65572	0.96485	169	7.61444
iAAFADAAVDPIDFPLAPAYAVPk	31	ENSRNOP00000010573	N-Term(TMT6plex); K24(TMT6plex)	1.687e-14	93.79	9.46386e-09	2	2901.62	0.6633	0	1.0254	31	9.20529	0.98819	31	9.72548	1.03436	31	6.25644	0.980185	31	6.76563	1.0194	31	6.74679	0.973775	31	9.87694
dLNLcQAELEADLEk	13	ENSRNOP00000021289;ENSRNOP00000021114	N-Term(TMT6plex); C5(Carbamidomethyl); K15(TMT6plex)	1.841e-11	93.76	7.72033e-09	2	2219.16	-1.61677	0
aDALQAGASQFETSAAk	5	ENSRNOP00000054114;ENSRNOP00000048364	N-Term(TMT6plex); K17(TMT6plex)	1.05e-14	93.75	1.07743e-08	2	2124.14	3.69272	0
aQDTAELFFEDVR	66	ENSRNOP00000017686	N-Term(TMT6plex)	1.228e-07	93.69	6.02864e-09	2	1769.89	0.811469	0	1.1052	66	8.76046	1.19374	66	11.0802	0.937687	66	9.23773	0.993091	66	12.9428	0.927288	66	7.93515	0.881965	65	7.90547
qSPGPcGSEVATVPETGR	11	ENSRNOP00000040516	N-Term(TMT6plex); C6(Carbamidomethyl)	1.252e-08	93.68	4.02836e-09	2	2058.01	-0.677048	0	1.10455	11	8.40621	1.18817	11	5.49398	1.13584	11	7.89825	0.609457	11	24.8393	1.05591	11	11.8859	0.702349	11	9.55689
aMTTFLSSLGAQcVIASR	2	ENSRNOP00000011330	N-Term(TMT6plex); C13(Carbamidomethyl)	1.082e-14	93.68	8.99952e-09	2	2142.12	-0.755645	0	1.16065	2	25.5644	0.738802	2	25.6141	1.17098	2	4.74498	0.823859	2	3.43672	1.08902	2	5.34465	0.950176	2	5.10553
vGAGAPVYMAAVLEYLTAEILELAGNAAR	2	ENSRNOP00000049580;ENSRNOP00000040177	N-Term(TMT6plex)	2.136e-10	93.61	1.01692e-08	3	3162.73	7.73675	0
aGkPVIcATQMLESMIk	3	ENSRNOP00000015331;ENSRNOP00000069474	N-Term(TMT6plex); K3(TMT6plex); C7(Carbamidomethyl); K17(TMT6plex)	2.69e-11	93.58	1.06563e-08	3	2564.46	-1.16865	0
gISAFLVPMPTPGLTLGk	5	ENSRNOP00000001556	N-Term(TMT6plex); K18(TMT6plex)	1.533e-12	93.56	8.34851e-09	2	2257.34	0.270313	0	1.0385	5	5.76495	1.13542	5	5.24762	1.0187	5	2.62179	0.881064	5	4.97916	1.05094	5	3.50297	0.84735	5	7.2244
fGDLSSVSAIMGNPQVk	6	ENSRNOP00000019914	N-Term(TMT6plex); K17(TMT6plex)	8.07e-14	93.54	1.15073e-08	2	2208.21	-1.19206	0	0.773529	6	7.0245	0.923045	6	2.28758	1.49028	6	11.7125	0.543847	6	49.4075	1.16561	6	7.73241	0.784801	6	8.43236
fLDGDEMTLADcNLLPk	6	ENSRNOP00000024464	N-Term(TMT6plex); C12(Carbamidomethyl); K17(TMT6plex)	9.626e-09	93.52	8.42576e-09	2	2410.25	4.29102	0	1.02171	6	1.4651	0.977927	6	8.49568	0.967224	6	5.92291	1.07051	6	4.79996	0.944616	6	8.00085	0.999483	6	9.16494
aITDAAMMAEELkk	58	ENSRNOP00000024186;ENSRNOP00000004147;ENSRNOP00000025859;ENSRNOP00000071422;ENSRNOP00000072943;ENSRNOP00000023301;ENSRNOP00000004236	N-Term(TMT6plex); K13(TMT6plex); K14(TMT6plex)	8.497e-11	93.48	1.30809e-08	2	2209.26	1.51387	1
fVDEEDGGDGQAGPDEGEVDScLR	1	ENSRNOP00000061516	N-Term(TMT6plex); C22(Carbamidomethyl)	7.677e-13	93.44	4.51825e-10	3	2782.19	-2.02508	0	0.877572	1		0.902071	1		1.01338	1		1.1702	1		0.981983	1		1.06686	1
vINQILTEMDGMSTk	2	ENSRNOP00000040121	N-Term(TMT6plex); K15(TMT6plex)	1.394e-12	93.25	1.3059e-08	2	2138.17	3.07289	0	1.01953	2	2.03818	0.825242	2	2.50031	1.02415	2	1.07521	0.991373	2	0.557263	1.06375	2	1.70424	1.06585	2	1.86827
tQLEELEDELQATEDAk	5	ENSRNOP00000062744;ENSRNOP00000035440;ENSRNOP00000074575	N-Term(TMT6plex); K17(TMT6plex)	6.311e-13	93.24	8.4178e-09	2	2420.24	-0.853659	0
qMPGVNVTWDGEGPk	13	ENSRNOP00000071052	N-Term(TMT6plex); K15(TMT6plex)	1.134e-12	93.23	8.12823e-09	2	2073.08	-1.64552	0	1.03168	13	6.02951	0.924921	13	3.15621	1.06135	13	2.76586	0.907192	13	3.44957	1.01263	13	1.38384	1.04713	13	3.85141
fQTAEATGQDLLDGNHEASDEIR	1	ENSRNOP00000061853	N-Term(TMT6plex)	3.256e-14	93.17	3.95197e-09	3	2746.31	-2.31154	0	1.04565	1		1.06005	1		1.03678	1		1.08589	1		0.847594	1		1.01906	1
iDVAVNcAGIAVAIk	2	ENSRNOP00000043608	N-Term(TMT6plex); C7(Carbamidomethyl); K15(TMT6plex)	3.64e-10	93.1	1.04323e-08	2	1972.17	0.765208	0	1.00379	2	13.8581	0.908356	2	10.8886	1.05248	2	10.6138	0.902553	2	5.99939	1.05734	2	3.47357	1.03856	2	3.21479
gITWGEDTLmEYLENPk	45	ENSRNOP00000041521	N-Term(TMT6plex); M10(Oxidation); K17(TMT6plex)	2.972e-11	93.09	8.76271e-09	2	2470.26	-0.425423	0	1.03936	45	6.56377	1.15476	45	5.37849	1.02727	45	7.72269	0.929097	45	7.10732	0.927598	45	4.93488	0.950839	45	5.2745
aGPESDGQFQFTGIk	60	ENSRNOP00000061817	N-Term(TMT6plex); K15(TMT6plex)	1.863e-11	93.08	9.25034e-09	2	2040.09	3.38245	0	1.0755	60	6.01095	1.17515	60	6.49666	0.983331	60	4.45963	0.969804	60	4.00971	0.915524	60	5.37061	0.930252	60	5.10533
sGYIPSGDTLGAPELLSSGR	4	ENSRNOP00000032812	N-Term(TMT6plex)	2.772e-11	93.08	9.61937e-09	2	2206.15	-3.12681	0	0.863478	4	7.70051	0.899792	4	12.3324	1.0428	4	6.3003	1.01127	4	2.45139	1.04997	4	4.34047	1.10812	4	4.13421
sSIQITGALEDQMNQLk	48	ENSRNOP00000024098	N-Term(TMT6plex); K17(TMT6plex)	3.654e-14	93.08	1.3039e-08	2	2334.28	3.33318	0	0.927325	48	11.685	0.771069	48	14.0532	1.09122	48	7.46368	0.952433	48	9.70846	1.08749	48	9.31504	1.08196	48	7.90178
tYFSHIDVSPGSAQVk	41	ENSRNOP00000044233;ENSRNOP00000044081	N-Term(TMT6plex); K16(TMT6plex)	1.1e-11	93.06	1.24566e-08	2	2194.19	0.365825	0
aEVQNLGGELVVSGVDSAMSLIQAAk	10	ENSRNOP00000008041	N-Term(TMT6plex); K26(TMT6plex)	4.69e-15	93.03	1.21946e-08	3	3044.67	-0.832768	0	1.00825	10	16.2836	1.01066	10	9.52608	0.979586	10	6.6688	1.08493	10	2.90138	1.02578	10	4.95142	0.969421	10	5.16705
lLIADLAISAcEFMFEETR	39	ENSRNOP00000017686	N-Term(TMT6plex); C11(Carbamidomethyl)	2.744e-14	93	8.49512e-09	2	2458.26	2.02445	0	1.028	39	13.5374	1.04157	39	12.8433	0.974578	39	7.29525	0.985618	39	9.15418	0.994242	39	9.56829	0.973619	39	12.4052
gDMSEAELLILDEFTTLAR	2	ENSRNOP00000023601	N-Term(TMT6plex)	2.935e-10	92.99	9.67009e-09	3	2353.22	-0.0721865	0	1.11333	2	5.11975	1.32435	2	3.33801	0.978636	2	17.0305	0.93173	2	6.0053	0.865761	2	0.799167	0.866444	2	6.31155
nPLSDSLYDcVFTVEGAGLTk	9	ENSRNOP00000018328	N-Term(TMT6plex); C10(Carbamidomethyl); K21(TMT6plex)	3.098e-13	92.99	1.13781e-08	2	2744.43	2.26889	0	0.823719	9	11.9995	0.799486	9	19.6037	1.03449	9	5.38563	1.06	9	7.31131	1.08611	9	6.8595	1.15349	9	8.20212
sENGLEFTSSGSANTETTk	27	ENSRNOP00000008477	N-Term(TMT6plex); K19(TMT6plex)	5.098e-15	92.97	6.76246e-09	2	2418.2	-0.0266396	0	1.06513	27	5.84958	1.11308	27	22.239	0.989205	27	8.88177	0.978402	27	7.1333	0.964403	27	10.1843	0.863874	27	15.2537
eLETQISELQEDLESER	2	ENSRNOP00000035440	N-Term(TMT6plex)	5.879e-14	92.94	5.7422e-09	2	2277.13	-0.830061	0	1.04101	2	15.9278	1.05889	2	16.1608	0.932685	2	0.539999	1.1297	2	11.1787	0.943664	2	7.72323	0.950703	2	4.64829
aADLGQIPDVDIDSDGIFk	12	ENSRNOP00000022495	N-Term(Acetyl); K19(TMT6plex)	2.247e-09	92.86	8.10055e-09	3	2260.16	0.440915	0	1.00701	12	6.07041	1.16594	12	6.92934	0.916992	12	6.0963	1.09309	12	5.86509	0.9295	12	8.7128	0.952291	11	8.07263
aAVEEGIVLGGGcALLR	29	ENSRNOP00000063666	N-Term(TMT6plex); C13(Carbamidomethyl)	2.085e-14	92.85	1.21918e-08	2	1914.07	0.34789	0	1.07496	29	6.49448	1.10494	29	8.35771	1.00257	29	6.45939	0.964769	29	5.33734	0.968176	29	6.85571	0.915334	29	7.16637
nVSADDDAVYIcETTEGSR	3	ENSRNOP00000069172	N-Term(TMT6plex); C12(Carbamidomethyl)	1.063e-13	92.84	1.68999e-09	2	2331.06	0.71225	0	0.78505	3	32.947	0.806584	3	23.8179	1.12311	3	4.21009	0.887474	3	0.53307	1.11656	3	9.68076	1.08846	3	10.3299
tTGIVLDSGDGVTHNVPIYEGYALPHAIMR	40	ENSRNOP00000011773;ENSRNOP00000024084	N-Term(TMT6plex)	1.032e-13	92.84	1.09979e-08	3	3425.77	-0.981699	0
mEGDLNEMEIQLSQANR	42	ENSRNOP00000023301	N-Term(TMT6plex)	1.659e-14	92.83	3.33565e-09	2	2207.06	-0.0966349	0	1.13102	42	7.0934	1.29589	42	11.5634	1.1229	42	19.7627	0.789517	42	21.0893	0.924042	42	8.1127	0.666531	42	28.6299
tIEYLEEVAVNFAk	77	ENSRNOP00000038073	N-Term(TMT6plex); K14(TMT6plex)	2.466e-12	92.82	1.35301e-08	2	2084.17	-0.131032	0	1.03866	76	6.51056	0.923863	77	14.2808	1.07005	77	6.90142	0.982451	77	6.36629	1.02561	77	5.20692	0.952261	77	6.77366
gSGDTSNFDDYEEEEIR	3	ENSRNOP00000062228	N-Term(TMT6plex)	2.056e-12	92.77	5.27193e-10	2	2191.95	0.230746	0	1.14911	3	11.2774	1.39182	3	7.03514	1.04811	3	5.72502	0.933344	3	3.27893	0.809716	3	0.0466314	0.694909	3	18.6295
aVNYVGAGTVEFIMDSk	5	ENSRNOP00000018942	N-Term(TMT6plex); K17(TMT6plex)	1.012e-13	92.77	1.25242e-08	2	2259.21	1.2547	0	1.01084	5	3.04256	1.10006	5	4.10265	1.03933	5	3.33725	0.975393	5	6.39374	0.961923	5	6.82955	0.933756	5	5.91827
eSLSGQAATRPLVATVGLNVPASVR	5	ENSRNOP00000024609	N-Term(TMT6plex)	5.397e-10	92.76	1.37448e-08	2	2722.55	1.48187	0	0.918437	5	6.60237	0.810229	5	3.82867	1.21711	5	1.75317	0.817021	5	3.68237	1.13454	5	3.94027	0.952997	5	2.27664
dLNSQADSLMTSSAFDTSQVk	4	ENSRNOP00000068710;ENSRNOP00000072038	N-Term(TMT6plex); K21(TMT6plex)	3.729e-12	92.74	8.51373e-09	3	2703.35	-2.24028	0
lkPAFIkPYGTVTAANSSFLTDGASAMLIMSEDR	3	ENSRNOP00000014637	N-Term(TMT6plex); K2(TMT6plex); K7(TMT6plex)	1.24e-13	92.73	9.41336e-09	4	4290.31	-1.39901	0	1.0639	3	3.90919	0.967513	3	6.56166	1.01655	3	12.0722	1.02051	3	14.0377	1.12584	3	1.30761	0.884691	3	7.0051
tGDFQLHTNVNNGTEFGGSIYQk	5	ENSRNOP00000018462	N-Term(TMT6plex); K23(TMT6plex)	3.158e-13	92.67	9.78765e-09	3	2985.51	0.0888225	0	1.01913	5	4.3216	0.907235	5	2.03937	1.10579	5	6.81796	0.956383	5	5.9379	1.03153	5	3.83241	0.996271	5	3.05431
dAEDAMDAMDGAVLDGR	5	ENSRNOP00000059012	N-Term(TMT6plex)	1.673e-14	92.63	1.09152e-09	2	1980.89	2.12024	0	0.960685	5	1.266	1.04385	5	4.6213	0.922219	5	1.89081	1.05821	5	2.79934	0.95034	5	4.62995	0.998353	5	1.43887
gSTAPVGGGSFPNITPR	7	ENSRNOP00000064632	N-Term(TMT6plex)	2.391e-10	92.62	1.18976e-08	2	1843.99	0.614498	0	1.09349	7	5.39107	1.10514	7	20.3594	0.953111	7	7.44093	1.0453	7	2.92171	0.939757	7	2.13563	0.954879	7	10.1504
lEDTLWAGLTDQHVk	44	ENSRNOP00000060140	N-Term(TMT6plex); K15(TMT6plex)	6.662e-11	92.6	1.56619e-08	2	2184.21	0.235119	0	1.20732	44	7.72092	1.04243	44	6.4271	1.10033	44	7.04574	0.857901	44	6.86405	0.943916	44	5.38363	0.886784	44	5.63542
mEGDLNEMEIQLSHANR	31	ENSRNOP00000024186	N-Term(TMT6plex)	2.613e-14	92.52	4.25416e-09	2	2216.06	0.305688	0	0.932673	30	17.6112	0.870889	30	45.5315	0.79797	30	10.1652	1.19471	30	11.4071	1.01269	30	14.6146	1.19462	30	23.2599
aIGSASEGAQSSLQEVYHk	9	ENSRNOP00000026928	N-Term(TMT6plex); K19(TMT6plex)	1.504e-14	92.51	1.2287e-08	3	2420.28	-0.0188492	0	1.03916	9	6.75163	1.11719	9	9.11529	0.946919	9	8.97913	1.04541	9	6.95642	0.947368	9	9.43095	0.959485	9	7.89886
tYLDVEPITGFTLQFAk	3	ENSRNOP00000068345;ENSRNOP00000068300	N-Term(TMT6plex); K17(TMT6plex)	9.456e-15	92.49	1.54437e-08	2	2401.34	-0.977826	0
eGENTQVAEPEAcDQMYESLAR	2	ENSRNOP00000036200	N-Term(TMT6plex); C13(Carbamidomethyl)	5e-13	92.48	9.8864e-10	2	2756.23	-1.25055	0	1.18813	2	4.5253	1.14853	2	7.77363	1.03694	2	5.10162	0.950266	2	3.84198	0.913312	2	5.41634	0.830442	2	13.5293
iFPGDTILETGEVIPPMR	14	ENSRNOP00000037051	N-Term(TMT6plex)	1.751e-13	92.45	1.39369e-08	2	2214.2	0.164457	0	1.07855	14	6.68674	1.05852	14	8.60768	1.0354	14	6.20796	0.95047	14	5.26139	0.954541	14	6.46525	0.915508	14	4.86799
vIHDNFGIVEGLMTTVHAITATQk	5	ENSRNOP00000064899	N-Term(TMT6plex); K24(TMT6plex)	1.533e-12	92.44	1.33418e-08	2	3053.66	-10.0988	0	1.11667	5	5.75316	1.35989	5	13.6902	0.90939	5	4.3117	1.00431	5	3.31239	0.892234	5	0.880641	0.826184	5	7.85272
aPSVALPTAQVPTDPGYFSVLLDVk	16	ENSRNOP00000028401	N-Term(TMT6plex); K25(TMT6plex)	6.741e-13	92.4	1.10772e-08	2	3043.72	1.47354	0	1.01401	16	6.53231	1.08521	16	1.95558	0.967107	16	5.96892	1.02408	16	10.139	1.00357	16	2.24508	0.974371	16	4.79186
iVADkDYSVTANSk	45	ENSRNOP00000017965	N-Term(TMT6plex); K5(TMT6plex); K14(TMT6plex)	8.048e-12	92.39	1.26889e-08	2	2198.27	0.823903	1	1.09971	45	6.85303	0.99725	45	6.54054	1.09421	45	4.6407	0.968065	45	4.33547	0.938932	45	3.87667	0.904593	45	6.29813
gSEAAQLLEAADFAAQk	5	ENSRNOP00000016445	N-Term(Acetyl); K17(TMT6plex)	6.375e-09	92.34	9.80188e-09	2	1991.02	-1.91588	0	1.05788	5	3.82274	1.1715	5	8.35194	0.919195	5	3.63921	1.08382	5	3.53596	0.875613	5	5.48761	1.01128	5	5.60459
aEIQNLGGELIVSALDSVTSLIQAAk	5	ENSRNOP00000054759	N-Term(TMT6plex); K26(TMT6plex)	7.009e-14	92.33	9.91219e-09	3	3098.77	-0.111018	0	0.802528	5	25.6426	1.09255	5	10.1675	0.952883	5	12.2512	1.05465	5	8.76572	0.961318	5	10.6656	0.981847	5	13.9965
lTFGAVTGPDPSEEAGTk	20	ENSRNOP00000018328	N-Term(TMT6plex); K18(TMT6plex)	4.336e-11	92.33	1.34209e-08	2	2235.19	1.62508	0	0.89023	20	14.1987	0.887581	20	25.2451	0.935778	20	3.26856	1.16388	20	10.653	1.01842	20	6.33025	1.15095	20	12.146
tVGIVGNQPNVASGcLDINSSVk	5	ENSRNOP00000021657	N-Term(TMT6plex); C15(Carbamidomethyl); K23(TMT6plex)	1.381e-10	92.32	1.43897e-08	3	2787.5	-1.14103	0	0.924264	5	0.905425	1.04984	5	22.4008	1.00832	5	9.04165	0.874272	5	7.77273	1.00678	5	13.962	0.991488	5	8.66706
sSSSSSSSSSSSASR	6	ENSRNOP00000042240	N-Term(TMT6plex)	8.815e-09	92.26	1.27773e-09	2	1606.73	-0.534395	0	0.441841	5	140.537	0.232304	5	155.586	1.00033	6	5.9806	0.981291	5	62.4358	1.62248	6	25.9076	1.48419	5	39.3904
tGTAEMSSILEER	51	ENSRNOP00000022892;ENSRNOP00000071359	N-Term(TMT6plex)	7.915e-11	92.24	6.59724e-09	2	1652.84	-0.438284	0
gQHAAEIQPLAQSHATk	57	ENSRNOP00000006184	N-Term(TMT6plex); K17(TMT6plex)	1.417e-11	92.23	1.67555e-08	2	2245.25	0.654035	0	1.31419	57	20.0499	1.87322	57	40.1697	0.618863	57	55.5655	1.35866	57	18.2869	0.591473	57	69.2097	0.61785	57	54.9728
qFYDQALQQAVmDDDANNAk	4	ENSRNOP00000027760	N-Term(TMT6plex); M12(Oxidation); K20(TMT6plex)	4.393e-11	92.19	5.8885e-09	3	2759.33	-1.47053	0	0.989733	4	7.74763	1.15347	4	3.97947	0.903872	4	12.7998	1.03972	4	2.55314	0.938653	4	1.78402	0.972176	4	11.8407
nLEAVETLGSTSTIcSDk	13	ENSRNOP00000054947;ENSRNOP00000027497;ENSRNOP00000045650	N-Term(TMT6plex); C15(Carbamidomethyl); K18(TMT6plex)	3.641e-12	92.18	1.40439e-08	2	2383.25	1.11177	0
aQSELSGAADEAAR	32	ENSRNOP00000020670	N-Term(TMT6plex)	8.481e-12	92.15	7.7716e-09	2	1604.81	0.433683	0	1.02878	32	7.9873	1.06256	32	10.8511	1.01499	32	6.56399	1.03834	32	9.2214	0.956772	32	7.2751	0.949968	32	8.48149
gGHVNLTMLGAMQVSk	8	ENSRNOP00000063646	N-Term(TMT6plex); K16(TMT6plex)	2.264e-13	92.15	1.63356e-08	2	2101.17	0.460995	0	0.956412	8	8.52276	1.12518	8	22.2746	1.05908	8	10.496	0.919557	8	8.85555	0.970486	8	10.769	0.938661	8	7.91206
lQDEDEGTYTFQIQDGk	18	ENSRNOP00000073506	N-Term(TMT6plex); K17(TMT6plex)	4.502e-14	92.15	8.07636e-09	2	2445.21	-1.83476	0	1.02658	18	14.347	1.08167	18	5.51019	0.948191	18	7.58532	1.03965	18	4.79569	0.972651	18	6.83174	0.946171	18	6.68458
dTYGDDPVSNQNIQYFLDR	3	ENSRNOP00000005641	N-Term(TMT6plex)	6.378e-09	92.12	4.54184e-09	2	2489.18	0.583244	0	1.02217	3	0.414083	1.23952	3	16.2483	0.997326	3	7.0959	1.05171	3	22.733	0.951726	3	7.48057	0.839344	3	0.802424
vLQATVVAVGSGGk	13	ENSRNOP00000068700	N-Term(TMT6plex); K14(TMT6plex)	1.115e-11	92.11	1.23958e-08	2	1744.07	0.516634	0	0.972511	13	7.41727	0.837115	13	6.94804	1.14377	13	5.49292	0.87347	13	5.3714	1.01368	13	6.8665	1.05828	13	5.21251
gAAQNIIPASTGAAk	73	ENSRNOP00000041672;ENSRNOP00000064899	N-Term(TMT6plex); K15(TMT6plex)	2.42e-09	92.11	1.37492e-08	2	1828.07	0.955773	0
sEIGIAMGSGTAVAk	27	ENSRNOP00000024347;ENSRNOP00000001738	N-Term(TMT6plex); K15(TMT6plex)	7.355e-13	92.09	1.57903e-08	2	1850.05	1.04418	0
aLLLNELGGFTLTGk	2	ENSRNOP00000044094	N-Term(TMT6plex); K15(TMT6plex)	1.082e-12	92.06	1.3535e-08	2	2005.2	-3.5203	0	0.973055	2	0.4342	1.00304	2	1.14288	0.98781	2	1.1633	1.07863	2	7.10682	0.999707	2	2.37441	0.973324	2	3.94426
dQEGQDVLLFIDNIFR	37	ENSRNOP00000003965	N-Term(TMT6plex)	6.456e-13	92.04	1.28786e-08	2	2151.13	1.59927	0	1.01028	37	9.13181	0.971441	37	10.5913	1.00933	37	9.34376	0.987437	37	9.20209	1.01234	37	4.82457	0.982224	37	9.2986
sPPAVQQDNVDEDLIR	6	ENSRNOP00000033950	N-Term(TMT6plex)	3.313e-09	92.01	1.13941e-08	2	2025.04	-1.69366	0	1.02862	5	7.93151	1.07142	5	7.12975	0.991022	5	5.05148	1.04505	5	4.35883	0.965837	5	8.08057	0.960843	5	2.45647
aSTSGTEVSDLEVVATPVAR	2	ENSRNOP00000016190	N-Term(TMT6plex)	2.073e-15	91.99	1.48933e-08	2	2218.17	-4.60558	0	1.16041	2	1.50444	1.10742	2	0.70604	0.932422	2	1.28165	1.03598	2	2.91162	0.936043	2	2.15483	0.920591	2	0.992597
mSASEEEEVENENR	68	ENSRNOP00000015908	N-Term(TMT6plex)	4.089e-12	91.95	6.38263e-10	2	1881.83	-0.665511	0	1.0217	68	10.0026	0.958031	68	11.0325	1.05041	68	6.21196	0.987504	68	12.1302	1.02921	68	7.68486	0.969609	68	10.4213
eAGAGGLSIAVEGPSk	9	ENSRNOP00000027237;ENSRNOP00000061198	N-Term(TMT6plex); K16(TMT6plex)	1.205e-12	91.94	1.73688e-08	2	1901.07	-0.639383	0
aGTLSITEFADMLSGNAGGFR	1	ENSRNOP00000044096	N-Term(TMT6plex)	1.805e-14	91.94	9.50006e-09	2	2344.18	-0.153538	0	0.98444	1		0.991393	1		0.999521	1		0.981064	1		1.04945	1		0.980945	1
gFIGPGIDVPAPDMSTGER	13	ENSRNOP00000075032	N-Term(TMT6plex)	8.911e-09	91.93	8.59221e-09	2	2145.09	0.0537211	0	1.05536	13	3.80537	1.18959	13	5.8538	0.974402	13	7.38397	0.94661	13	4.43633	0.958967	13	2.42545	0.933583	13	7.01478
iIYNNLGIDEGAWMk	1	ENSRNOP00000023601	N-Term(TMT6plex); K15(TMT6plex)	2.888e-10	91.93	1.67997e-08	2	2195.19	0.483956	0	1.07114	1		1.20741	1		1.13086	1		0.839824	1		0.952206	1		0.796735	1
gILAADESTGSIAk	78	ENSRNOP00000069540	N-Term(TMT6plex); K14(TMT6plex)	6.024e-12	91.91	1.85199e-08	2	1791.03	-0.510884	0	1.03448	78	6.86749	1.11621	78	5.93918	0.972598	78	4.39351	0.998063	78	4.44109	0.965976	78	5.0813	0.968919	78	4.49827
eNSASGSIQEELQk	9	ENSRNOP00000026391;ENSRNOP00000054552	N-Term(TMT6plex); K14(TMT6plex)	5.133e-11	91.89	1.37194e-08	2	1978.05	-0.195903	0
nILIATGSEVTPFPGITIDEDTIVSSTGALSLk	15	ENSRNOP00000008980	N-Term(TMT6plex); K33(TMT6plex)	1.567e-12	91.89	1.06131e-08	3	3818.12	4.05793	0	0.973571	14	15.6097	0.825133	15	22.0726	1.172	15	12.7674	0.766664	15	14.4396	1.12813	15	9.71801	1.0455	15	14.0755
eNmASLQSNPQQQELFR	7	ENSRNOP00000024973	N-Term(TMT6plex); M3(Oxidation)	8.894e-08	91.87	7.509e-09	2	2265.12	1.13546	0	0.956985	7	5.73826	0.899054	7	12.5795	1.15346	7	7.02146	0.966906	7	9.90605	1.04546	7	3.86047	0.950121	7	11.7753
lDVPISGDPAPTVIWQk	31	ENSRNOP00000016652	N-Term(TMT6plex); K17(TMT6plex)	6.307e-12	91.86	1.56065e-08	2	2294.31	-1.13809	0	1.00367	31	8.03104	1.0239	31	10.8439	1.00349	31	6.2267	1.02539	31	4.26676	1.00985	31	4.87881	0.932142	31	5.9478
aADkDNcFATEGPNLVAR	58	ENSRNOP00000003921	N-Term(TMT6plex); K4(TMT6plex); C7(Carbamidomethyl)	1.107e-11	91.85	1.47281e-08	2	2407.24	0.332889	1	1.40308	58	7.35952	1.74049	58	10.0116	1.07615	58	3.61588	0.721075	58	10.2625	0.478987	58	22.8673	0.846082	58	6.29574
qGFNVVVESGAGEASk	38	ENSRNOP00000029578	N-Term(TMT6plex); K16(TMT6plex)	3.852e-12	91.82	1.71978e-08	2	2037.1	1.41699	0	0.932163	38	7.05528	0.677863	38	19.9282	1.14711	38	6.32119	0.910689	38	8.2117	1.1509	38	7.65034	1.02548	38	5.67176
iMDPNIVGSEHYDVAR	37	ENSRNOP00000003965	N-Term(TMT6plex)	3.174e-08	91.82	8.02343e-09	2	2045.03	-2.40089	0	1.06562	37	11.9385	1.30837	37	32.0587	0.834999	37	24.46	1.14829	37	16.541	0.884216	37	22.8519	0.799839	37	19.3405
aLSEIAGITLPYDTLDQVR	15	ENSRNOP00000015851	N-Term(TMT6plex)	1.01e-12	91.82	1.73622e-08	2	2304.27	0.850597	0	1.05741	15	10.4636	1.14337	15	9.90499	0.962449	12	3.72435	0.998086	15	10.5559	1.01387	15	10.7149	0.947697	15	9.49756
sTNTDLSLSSYDEGQGSk	10	ENSRNOP00000061362	N-Term(Acetyl); K18(TMT6plex)	6.95e-10	91.77	3.75879e-09	2	2160.01	0.103516	0	1.084	10	4.28656	1.22946	10	8.15202	0.994398	10	4.3555	0.971219	10	5.46233	0.931661	10	6.02505	0.876726	10	3.894
aDcTITMADSDLLALMTGk	10	ENSRNOP00000015420	N-Term(TMT6plex); C3(Carbamidomethyl); K19(TMT6plex)	9.511e-10	91.77	1.32722e-08	2	2485.28	2.97879	0	1.0631	10	4.18485	1.03037	10	4.15143	0.926844	10	4.90703	1.08029	10	4.35149	0.934694	10	3.63531	0.994793	10	6.44723
dGScGVSYVVQEPGDYEVSIk	8	ENSRNOP00000027237	N-Term(TMT6plex); C4(Carbamidomethyl); K21(TMT6plex)	2.543e-13	91.74	1.00148e-08	2	2746.37	0.75646	0	0.997224	8	5.85109	0.934626	8	15.5087	0.929852	8	4.05435	1.09357	8	2.93748	0.991927	8	4.67128	1.0014	8	3.83968
eNGTVTAANASTLNDGAAAVVLMTAEAAQR	10	ENSRNOP00000010573	N-Term(TMT6plex)	5.224e-14	91.67	1.17773e-08	4	3146.59	-0.61112	0	1.04064	10	9.63087	1.09949	10	11.0542	0.99524	10	6.88763	0.920061	10	7.11963	0.993779	10	5.61885	1.00304	10	4.51851
aAPAPAAAPAAAPEPERPk	99	ENSRNOP00000028458	N-Term(TMT6plex); K19(TMT6plex)	1.845e-11	91.66	1.61032e-08	2	2241.28	1.73709	0	1.05069	99	7.63976	1.07128	98	8.4766	0.965659	98	6.05302	0.959288	99	8.94168	0.957631	99	7.99297	1.02161	99	8.11664
lELDDVTSNMEQIIk	196	ENSRNOP00000024186;ENSRNOP00000023301	N-Term(TMT6plex); K15(TMT6plex)	1.538e-12	91.65	1.5388e-08	2	2206.2	-0.79554	0
qYLLNQGWWDEEQEk	8	ENSRNOP00000027995	N-Term(TMT6plex); K15(TMT6plex)	4.241e-09	91.65	1.22078e-08	2	2424.23	1.41615	0	0.931055	8	5.7865	0.895666	8	8.3802	1.05689	8	5.73275	0.901351	8	14.123	1.05537	8	4.79704	1.01703	8	10.1088
vIAINVDDPDAANYHDISDVER	5	ENSRNOP00000000674	N-Term(TMT6plex)	1.33e-12	91.64	9.18554e-09	3	2670.32	-1.51091	0	1.02647	5	1.30375	1.05161	5	16.3234	0.963298	5	3.33332	1.07257	5	2.8509	0.91882	5	4.10695	1.00656	5	4.42341
tIAEcLADELINAAk	10	ENSRNOP00000026528	N-Term(TMT6plex); C5(Carbamidomethyl); K15(TMT6plex)	1.762e-12	91.6	1.75725e-08	2	2090.17	4.05781	0	0.989563	10	3.74362	0.839426	10	5.84506	1.02806	10	1.90435	0.994081	10	5.13435	1.0386	10	3.66417	1.08442	10	3.91901
gEETPVIVGSALcALEQR	11	ENSRNOP00000025203	N-Term(TMT6plex); C13(Carbamidomethyl)	2.69e-15	91.57	1.41763e-08	2	2158.14	-0.403566	0	1.04984	11	5.75448	1.11793	11	9.3688	0.966904	11	3.34727	1.02817	11	6.34046	0.958954	11	3.32361	0.973276	11	2.77402
aGMATAQAQHLLNk	5	ENSRNOP00000022275	N-Term(TMT6plex); K14(TMT6plex)	1.563e-12	91.55	1.7601e-08	2	1912.09	1.76905	0	0.975406	5	6.18686	1.10639	5	8.38861	1.04496	5	6.78833	1.00412	5	2.68215	0.967264	5	12.1507	0.93051	5	2.2233
tVTNAVVTVPAYFNDSQR	20	ENSRNOP00000058593;ENSRNOP00000065828;ENSRNOP00000042159	N-Term(TMT6plex)	2.707e-12	91.53	1.41318e-08	2	2211.16	-0.482883	0
tFAPEEISAMVLTk	8	ENSRNOP00000025064	N-Term(TMT6plex); K14(TMT6plex)	8.446e-12	91.52	1.88505e-08	2	1995.12	0.280623	0	0.990909	8	2.37952	0.861038	8	16.8263	1.06272	8	3.43602	0.928456	8	3.45661	1.05698	8	3.83912	1.05945	8	1.74843
lGVYDADGDGDFDVDDAk	11	ENSRNOP00000048656;ENSRNOP00000072176	N-Term(TMT6plex); K18(TMT6plex)	6.235e-13	91.45	4.61912e-09	2	2345.11	-2.05029	0
vTEFNNVTPLSEEEVASIk	12	ENSRNOP00000053011;ENSRNOP00000069786	N-Term(TMT6plex); K19(TMT6plex)	4.103e-13	91.45	1.80468e-08	2	2564.39	0.463787	0
vQGLEQAVDNFEGk	9	ENSRNOP00000027616	N-Term(TMT6plex); K14(TMT6plex)	1.795e-12	91.39	1.68094e-08	2	1992.08	0.461355	0	1.07077	9	1.26537	0.986022	9	15.7806	1.02053	9	9.27422	0.991611	9	6.46269	0.949777	9	3.87167	0.990501	9	5.2643
fSVATQIcNITPGk	9	ENSRNOP00000073812;ENSRNOP00000069578	N-Term(TMT6plex); C8(Carbamidomethyl); K14(TMT6plex)	5.65e-11	91.34	1.99053e-08	2	1994.11	-1.72393	0
aPLATGEDDDDEVPDLVENFDEASk	3	ENSRNOP00000022864	N-Term(TMT6plex); K25(TMT6plex)	1.277e-11	91.34	4.26018e-09	3	3149.5	-2.31382	0	1.0429	3	1.8342	1.18499	3	10.5857	0.876966	3	4.78774	1.0595	3	6.93031	0.892624	3	7.34047	1.0368	3	8.69874
tFVSITPAEVGVLVGk	8	ENSRNOP00000005370	N-Term(TMT6plex); K16(TMT6plex)	6.198e-10	91.3	1.32324e-08	2	2075.26	6.1277	0	0.836872	8	11.1644	0.81851	8	16.839	1.17715	8	3.84217	0.848678	8	5.59095	1.13827	8	5.05067	1.09896	8	3.4347
tTITTTSSSSTTVGSAR	3	ENSRNOP00000074552	N-Term(TMT6plex)	5.642e-11	91.24	1.37923e-08	2	1886.99	1.73642	0	0.894928	3	4.3695	0.728353	3	18.1839	1.41378	3	13.5556	0.800865	3	14.8607	1.02553	3	1.74055	1.02916	3	4.00577
lADcDcDGMLDEEEFALAk	4	ENSRNOP00000010701	N-Term(TMT6plex); C4(Carbamidomethyl); C6(Carbamidomethyl); K19(TMT6plex)	9.225e-13	91.21	3.1787e-09	2	2660.24	2.3848	0	0.961213	4	4.53757	1.073	4	6.73542	0.888708	4	2.14366	1.04534	4	3.77931	1.07145	4	1.25551	0.973906	4	3.33881
sTNSEETIEDEFNTVLLAVGR	2	ENSRNOP00000013612	N-Term(TMT6plex)	1.044e-11	91.19	1.36098e-08	3	2553.29	1.18695	0	1.1784	2	14.3169	0.968989	2	26.9152	0.952589	2	0.389014	0.995367	2	9.98874	0.902859	2	7.24598	1.08453	2	19.6028
vINEPTAAALAYGLDk	23	ENSRNOP00000026696	N-Term(TMT6plex); K16(TMT6plex)	1.825e-13	91.18	2.03856e-08	2	2104.21	-0.0643643	0	1.0331	23	7.95473	0.928681	23	8.39384	1.08653	23	4.8958	0.956998	23	5.49417	1.0212	23	5.74565	0.960001	23	6.36788
qELScPLcLQLFDAPVTAEcGHSFcR	3	ENSRNOP00000030976	N-Term(TMT6plex); C5(Carbamidomethyl); C8(Carbamidomethyl); C20(Carbamidomethyl); C25(Carbamidomethyl)	7.865e-14	91.07	3.32192e-09	3	3324.54	-1.26194	0	1.0164	3	2.74914	1.04086	3	2.66852	1.00514	3	1.95422	1.00828	3	1.68637	0.998985	3	5.3419	0.887347	3	21.9033
cEVGTNNWVQcNDAPVk	16	ENSRNOP00000015908	N-Term(TMT6plex); C1(Carbamidomethyl); C11(Carbamidomethyl); K17(TMT6plex)	3.32e-11	91.01	8.16276e-09	2	2449.2	-0.612891	0	0.891743	16	9.36883	0.684617	16	21.9555	1.32374	16	12.1228	0.76751	16	16.7174	1.11945	16	2.92963	1.07695	16	4.96308
vSVPEEELDAMLQEGk	17	ENSRNOP00000072403	N-Term(TMT6plex); K16(TMT6plex)	9.263e-09	90.88	1.94755e-08	2	2232.19	1.05874	0	1.58692	17	14.0723	1.19703	17	7.96587	0.839818	17	5.94949	0.81652	17	7.69299	0.84561	17	3.77114	0.877984	17	7.97918
eVYMGNVIQGGEGQAPTR	29	ENSRNOP00000010573	N-Term(TMT6plex)	5.996e-14	90.85	1.10181e-08	2	2135.08	0.286656	0	1.04736	28	4.63304	1.04502	28	5.55055	1.01006	28	3.31467	0.994801	28	5.81688	0.971687	28	4.50887	0.973416	28	6.95315
mQQNIQELEEQLEEEESAR	2	ENSRNOP00000035440	N-Term(TMT6plex)	5.931e-14	90.85	5.67347e-09	2	2562.21	-2.15933	0	1.01223	2	5.26867	0.919876	2	18.7682	1.01166	2	8.83564	0.998609	2	8.99892	1.01545	2	10.3348	1.03781	2	4.74161
wGDAGAEYVVESTGVFTTmEk	70	ENSRNOP00000074263	N-Term(TMT6plex); M19(Oxidation); K21(TMT6plex)	1.62e-15	90.82	9.76972e-09	2	2751.35	-2.19874	0	1.0711	64	7.14338	1.04659	64	11.2448	1.04249	64	6.93889	0.976709	64	9.93241	0.961404	64	7.55447	0.92924	64	5.83097
yHLGAPVAGTcFQAEWDDSVPk	15	ENSRNOP00000001500	N-Term(TMT6plex); C11(Carbamidomethyl); K22(TMT6plex)	7.567e-14	90.78	1.21998e-08	3	2906.45	-0.620075	0	0.968359	15	7.90694	0.855171	15	20.8231	1.03732	15	8.97837	0.885197	15	8.43064	1.03673	15	5.97443	1.17501	15	12.944
vDIDVPDVNIEGPDAk	27	ENSRNOP00000069026	N-Term(TMT6plex); K16(TMT6plex)	1.234e-11	90.74	2.35712e-08	2	2154.17	-0.138452	0	1.05097	25	3.70032	0.956447	25	4.35633	0.998955	25	3.08808	1.05706	25	4.97291	0.926546	25	3.82346	1.0675	25	4.17235
aGAGSATLSmAYAGAR	14	ENSRNOP00000001958	N-Term(TMT6plex); M10(Oxidation)	3.098e-08	90.72	9.06533e-09	2	1699.86	-1.14623	0	1.11022	14	7.7976	1.05156	14	4.78603	1.03534	14	5.15258	0.979852	14	3.78172	0.982004	14	5.48619	0.872428	14	6.63515
vLQLTSWDEDAWASk	9	ENSRNOP00000015179	N-Term(TMT6plex); K15(TMT6plex)	6.542e-13	90.68	1.74006e-08	2	2207.17	-1.14373	0	1.0228	9	2.73462	0.904038	9	5.94596	0.976582	9	1.32828	1.07895	9	6.65861	1.03016	9	2.57588	1.00032	9	5.0058
hGcTVLTALGTILk	46	ENSRNOP00000006184	N-Term(TMT6plex); C3(Carbamidomethyl); K14(TMT6plex)	1.021e-11	90.63	1.9332e-08	2	1942.16	-0.306975	0	1.15093	46	19.7537	1.02468	46	40.8982	1.09396	46	21.5203	0.922505	46	12.0186	0.904668	46	11.4006	0.942608	46	16.5135
gDGPVQGVIHFEQk	47	ENSRNOP00000002885	N-Term(TMT6plex); K14(TMT6plex)	2.009e-12	90.63	2.10187e-08	2	1969.09	0.27977	0	1.07384	47	4.8864	1.07984	47	8.14307	0.935231	47	6.53647	0.997024	47	5.17507	0.977119	47	5.24718	1.00084	47	5.54585
vATAQDDITGDGTTSNVLIIGELLk	2	ENSRNOP00000001227	N-Term(TMT6plex); K25(TMT6plex)	9.426e-13	90.63	2.12782e-08	3	3002.67	0.507714	0	1.03195	2	2.43698	0.940131	2	8.62214	0.996021	2	1.85357	1.08544	2	4.63479	0.980814	2	1.76545	1.00371	2	0.807837
vMVGDLEDINEMIIk	4	ENSRNOP00000029969	N-Term(TMT6plex); K15(TMT6plex)	8.069e-11	90.6	2.07289e-08	2	2177.2	2.93451	0	1.03287	4	3.40768	1.13821	4	9.24532	0.96473	4	1.80921	1.02842	4	1.72724	0.935665	4	5.36526	0.928769	4	2.86475
eTVSEESNVLcLSk	18	ENSRNOP00000041821	N-Term(TMT6plex); C11(Carbamidomethyl); K14(TMT6plex)	2.531e-12	90.59	1.84197e-08	2	2053.09	0.527034	0	1.04551	18	3.00249	1.0515	18	7.19168	0.939459	18	3.56687	1.11023	18	4.096	0.989323	18	2.73249	0.945766	18	5.06042
gLSDGEWQMVLNIWGk	76	ENSRNOP00000006184	N-Term(TMT6plex); K16(TMT6plex)	2.457e-12	90.58	1.92059e-08	2	2291.23	0.29015	0	1.05661	76	7.49399	1.31154	76	8.51349	0.954073	76	5.68419	0.918145	76	6.61785	0.938287	76	5.43971	0.863769	76	7.46508
wNTDNTLGTEISWENk	17	ENSRNOP00000026197	N-Term(TMT6plex); K16(TMT6plex)	1.509e-13	90.58	1.3956e-08	2	2366.2	-1.24103	0	1.01969	17	4.26	0.907601	17	14.6658	1.15302	17	11.6309	0.905295	17	7.91121	1.01865	17	5.78803	0.971402	17	5.66693
gVMLAVDAVIAELk	23	ENSRNOP00000063666	N-Term(TMT6plex); K14(TMT6plex)	1.339e-11	90.55	1.78853e-08	2	1887.14	-1.39108	0	1.05489	23	7.38352	1.18426	23	4.86082	0.989924	23	5.38134	0.963388	23	5.72517	0.956719	23	4.79988	0.951126	23	7.78207
vTIAQGGVLPNIQAVLLPk	23	ENSRNOP00000073895;ENSRNOP00000064421;ENSRNOP00000040177	N-Term(TMT6plex); K19(TMT6plex)	1.054e-15	90.53	6.59411e-09	2	2389.49	-0.858726	0
lLLFSPSVVNLGTPLSVGVQLLDAPAGQEVk	3	ENSRNOP00000037902;ENSRNOP00000069699	N-Term(TMT6plex); K31(TMT6plex)	9.448e-10	90.53	6.72688e-09	4	3620.11	0.471427	0
sVFTVEGAEkEDEGVYTVTVk	64	ENSRNOP00000016652	N-Term(TMT6plex); K10(TMT6plex); K21(TMT6plex)	4.641e-17	90.51	2.43641e-08	2	2974.63	1.13325	1	0.984148	64	4.32626	0.911433	64	9.97068	1.05831	64	6.16841	0.992942	64	5.68664	1.04119	64	5.56112	0.965771	64	4.84157
nEEDATELVTLAQAVNAR	5	ENSRNOP00000033950	N-Term(TMT6plex)	5.266e-15	90.5	1.5998e-08	2	2173.14	2.70875	0	0.881035	5	9.1521	0.872763	5	29.4359	1.03568	5	11.7306	0.955098	5	4.38784	1.09917	5	3.72741	1.1104	5	9.57873
yLSPVSAEGTQGGTIAPMTGTIEk	9	ENSRNOP00000018942	N-Term(TMT6plex); K24(TMT6plex)	2.615e-13	90.5	2.1702e-08	2	2866.52	-1.26148	0	0.971049	9	6.38201	0.905284	9	6.73769	1.15302	9	5.37101	0.944751	9	6.12257	1.02799	9	2.91838	0.960153	9	5.46038
gEFYNEASNLQVAIR	26	ENSRNOP00000024517	N-Term(TMT6plex)	1.065e-12	90.49	1.64815e-08	2	1940.01	1.21752	0	1.04872	26	6.58678	1.16648	26	7.13728	0.945018	26	4.65088	1.02564	26	5.46989	0.925623	26	5.29882	0.906195	26	4.87181
iFGGIEDGPEAEAAGHTYDR	3	ENSRNOP00000016259	N-Term(TMT6plex)	4.843e-14	90.48	7.20769e-09	3	2334.11	-4.07199	0	0.890471	3	0.409971	1.17654	3	3.17522	0.971472	3	1.30743	1.06103	3	2.73276	0.933036	3	8.3138	0.967482	3	6.30234
tAFDDAIAELDTLNEDSYk	11	ENSRNOP00000001954	N-Term(TMT6plex); K19(TMT6plex)	7.265e-15	90.44	1.42777e-08	2	2589.3	2.02083	0	0.958884	11	4.81836	0.853029	11	12.5498	1.00406	11	4.47996	1.05605	11	4.44515	1.07149	11	4.61306	1.06727	11	8.77995
iVSNAScTTNcLAPLAk	13	ENSRNOP00000064899;ENSRNOP00000055701;ENSRNOP00000039818;ENSRNOP00000074263	N-Term(TMT6plex); C7(Carbamidomethyl); C11(Carbamidomethyl); K17(TMT6plex)	2.708e-14	90.37	2.59429e-08	2	2278.23	-0.96237	0
aISEELDHALNDmTSI	47	ENSRNOP00000048499	N-Term(TMT6plex); M13(Oxidation)	1.317e-08	90.32	6.96725e-09	2	2003.98	0.0146788	0	1.14726	47	12.5231	1.30024	47	18.9993	0.885724	47	12.2575	1.07103	47	6.5929	0.834703	47	12.3115	0.904675	47	12.398
iGIFGQDEDVTSk	47	ENSRNOP00000024347;ENSRNOP00000001738	N-Term(TMT6plex); K13(TMT6plex)	7.581e-11	90.32	2.17378e-08	2	1867.02	-0.902176	0
hQVQIDHYLGLANk	23	ENSRNOP00000006443;ENSRNOP00000040760	N-Term(TMT6plex); K14(TMT6plex)	5.359e-12	90.29	2.75477e-08	2	2094.19	1.40252	0
cAGcTNPISGLGGTk	13	ENSRNOP00000023014	N-Term(TMT6plex); C1(Carbamidomethyl); C4(Carbamidomethyl); K15(TMT6plex)	1.287e-11	90.28	1.73918e-08	2	1951.01	0.247428	0	0.999811	13	4.74591	0.788723	13	5.96284	1.53748	13	7.87669	0.630983	13	15.7257	1.00814	13	4.02524	0.945032	13	7.20743
gEAGAAGPSGPAGPR	9	ENSRNOP00000016423	N-Term(TMT6plex)	5.693e-08	90.25	1.76539e-08	2	1480.77	1.16369	0	1.05948	9	8.22561	1.51418	9	9.75735	0.959783	9	11.5467	0.9534	9	1.91632	0.826524	9	9.51042	0.745172	9	9.03446
sGELAVQALEQFATVVEAk	66	ENSRNOP00000024973	N-Term(TMT6plex); K19(TMT6plex)	9.622e-14	90.25	2.37903e-08	2	2448.38	2.9638	0	0.961839	64	11.2238	0.930046	66	13.391	1.10059	66	10.2933	0.877508	66	11.7911	1.06641	66	6.53013	1.00144	66	7.20498
eAGEQVASSPADVAEk	10	ENSRNOP00000011069	N-Term(TMT6plex); K16(TMT6plex)	1.642e-10	90.23	2.00591e-08	2	2046.07	-1.55909	0	1.05969	10	7.76833	1.00568	10	10.494	0.971458	10	3.30973	1.01057	10	4.75154	0.989614	10	7.88172	0.980155	10	5.62631
lEDEEEmNAELTAk	101	ENSRNOP00000024186;ENSRNOP00000023301	N-Term(TMT6plex); M7(Oxidation); K14(TMT6plex)	1.083e-07	90.23	1.0812e-08	2	2096.04	-2.61388	0
qQEGEASSQDMTAQVTSPSGk	9	ENSRNOP00000027237	N-Term(TMT6plex); K21(TMT6plex)	7.199e-15	90.19	1.18213e-08	2	2624.3	4.80171	0	0.952671	9	5.38671	1.0907	9	20.2365	0.924081	9	7.863	1.08216	9	16.6772	1.05303	9	9.31057	1.01501	9	12.1636
vAGAVTELIQAAEAMk	5	ENSRNOP00000024885	N-Term(TMT6plex); K16(TMT6plex)	1.366e-12	90.13	2.69802e-08	2	2060.18	-0.246966	0	0.938746	5	0.802408	0.894511	5	5.75236	1.04149	5	4.85281	0.934295	5	1.96491	1.06549	5	1.0419	1.13357	5	6.39729
tcGFDFSGALEDISk	38	ENSRNOP00000015956	N-Term(TMT6plex); C2(Carbamidomethyl); K15(TMT6plex)	8.761e-13	90.08	1.54134e-08	2	2105.06	-0.377245	0	0.945143	38	9.5737	0.844269	38	19.9753	1.27023	38	9.81076	0.784393	38	15.6589	1.08197	38	6.37439	1.01939	38	15.9098
vIPAADLSEQISTAGTEASGTGNmk	7	ENSRNOP00000028636	N-Term(TMT6plex); M24(Oxidation); K25(TMT6plex)	7.918e-12	90.06	2.24379e-08	3	2922.51	-1.92603	0	0.957638	7	1.68553	1.03292	7	4.5775	0.998195	7	7.72662	0.998886	7	6.4962	0.999144	7	5.28511	0.959633	7	8.93849
sPkPVVAAISGScLGGGLELAIAcQYR	3	ENSRNOP00000038073	N-Term(TMT6plex); K3(TMT6plex); C13(Carbamidomethyl); C24(Carbamidomethyl)	2.467e-16	90.01	2.69379e-08	3	3232.73	-9.82434	0	1.096	3	6.49244	1.15365	3	20.5747	1.00552	3	9.12917	0.986491	3	3.59429	1.09312	3	11.7238	0.781586	3	2.41295
vAGHPDVVINNAAGNFISPSER	15	ENSRNOP00000011330	N-Term(TMT6plex)	3.174e-13	90.01	2.39947e-08	3	2493.31	0.285903	0	0.98036	15	6.59898	0.992439	15	8.55959	1.03249	15	4.89416	1.05872	15	8.44474	1.02704	15	2.7825	0.97475	15	10.2039
nGGLGHMNITLLSDLTk	3	ENSRNOP00000015186	N-Term(TMT6plex); K17(TMT6plex)	1.195e-13	90.01	2.52418e-08	2	2242.26	0.845073	0	0.873391	3	6.48434	0.756592	3	1.91411	1.20917	3	0.27764	0.696872	3	3.15393	1.19941	3	0.413851	1.10726	3	3.46357
lQEVPHEGPMcDLLWSDPDDR	7	ENSRNOP00000020663;ENSRNOP00000070579	N-Term(TMT6plex); C11(Carbamidomethyl)	6.812e-12	89.97	5.99124e-09	3	2738.28	0.447767	0
lQEYFGVTDGAGDH	4	ENSRNOP00000028838	N-Term(TMT6plex)	2.207e-11	89.96	4.69303e-09	2	1737.83	-0.0879095	0	1.01363	4	4.04544	1.21905	4	10.7065	0.932279	4	6.0139	1.13923	4	4.63217	0.8898	4	3.55089	0.898961	4	1.64848
dLNELQTLIEAHFENR	105	ENSRNOP00000041541	N-Term(TMT6plex)	9.046e-12	89.96	1.74601e-08	2	2171.13	-0.698261	0	1.04648	105	9.54007	1.08436	105	12.0294	0.948544	105	8.96527	1.02597	105	6.8269	0.929552	105	7.70979	0.985201	105	9.98766
sITVIGGGFLGSELAcALGR	2	ENSRNOP00000074241	N-Term(TMT6plex); C16(Carbamidomethyl)	4.906e-15	89.95	2.42273e-08	2	2207.21	0.528907	0	0.937495	2	0.344018	1.07811	2	14.8965	1.04803	2	9.80573	0.905502	2	3.76188	1.05713	2	0.157058	0.915172	2	7.89093
gEGGILINSQGER	27	ENSRNOP00000018336	N-Term(TMT6plex)	3.896e-10	89.94	2.02782e-08	2	1558.84	-0.895172	0	1.06867	27	5.54887	1.14709	27	9.4175	0.996965	27	9.04596	0.99076	27	5.6938	0.946654	27	5.55081	0.864886	27	7.3511
mVNSNLASVEELk	25	ENSRNOP00000030279;ENSRNOP00000019797	N-Term(TMT6plex); K13(TMT6plex)	3.454e-11	89.93	2.7642e-08	2	1892.06	-0.232286	0
vSGVEcMIVANDATVk	11	ENSRNOP00000023900	N-Term(TMT6plex); C6(Carbamidomethyl); K16(TMT6plex)	2.893e-14	89.93	2.45932e-08	2	2151.15	-0.641036	0	1.02061	11	2.4189	0.97775	11	10.2054	1.074	11	6.61446	0.971502	11	6.13992	0.984662	11	2.76755	0.974757	11	4.2733
gMQIDADTLEIQR	11	ENSRNOP00000069994	N-Term(TMT6plex)	2.574e-09	89.91	1.58756e-08	3	1718.89	-0.655983	0	0.992851	11	2.7033	1.04798	11	5.4191	0.946251	11	4.19752	1.05625	11	3.39772	1.00823	11	4.6809	0.990401	11	4.05245
gFFDPNTEENLTYLQLMER	4	ENSRNOP00000044096	N-Term(TMT6plex)	9.858e-12	89.9	1.00794e-08	3	2546.24	-0.139455	0	1.03026	4	4.71397	1.13115	4	6.46911	0.931839	4	7.59759	1.05625	4	4.60722	0.918783	4	2.33089	0.973669	4	6.08406
lEQQVDDLEGSLEQEk	148	ENSRNOP00000024186;ENSRNOP00000054082;ENSRNOP00000071422;ENSRNOP00000072943;ENSRNOP00000023301;ENSRNOP00000004236	N-Term(TMT6plex); K16(TMT6plex)	5.574e-08	89.88	2.28734e-08	4	2318.21	-0.0241735	0
aMGIMNSFVNDIFER	18	ENSRNOP00000042464;ENSRNOP00000069098	N-Term(TMT6plex)	2.154e-11	89.87	1.12312e-08	2	1972.98	0.259701	0
eTADTDTAEQVIASFR	39	ENSRNOP00000024098	N-Term(TMT6plex)	6.471e-12	89.87	1.22616e-08	2	1982.99	-0.332653	0	1.00153	38	5.80819	1.00526	38	15.7974	0.98545	38	5.15762	1.03359	38	7.10387	1.01708	38	7.11813	0.988118	38	6.21025
rTPAPSPQTSIPNPITYLTk	4	ENSRNOP00000019624	N-Term(TMT6plex); K20(TMT6plex)	1.316e-11	89.87	2.51414e-08	3	2640.52	1.07165	1	0.809083	4	4.4615	0.732756	4	5.83923	1.28969	4	9.41379	0.694634	4	2.45147	1.24296	4	1.37111	1.02938	4	1.52406
sIITLDGGVLVHVQk	8	ENSRNOP00000014701	N-Term(TMT6plex); K15(TMT6plex)	6.566e-13	89.85	1.56306e-08	2	2037.25	1.22624	0	1.00703	8	8.46252	1.15845	8	18.4248	0.872874	8	17.0626	1.21739	8	22.7189	0.909466	8	14.2928	0.924406	8	16.1501
kMEGDLNEMEIQLSHANR	40	ENSRNOP00000024186	N-Term(TMT6plex); K1(TMT6plex)	8.328e-14	89.82	1.87617e-08	3	2573.33	2.00212	1	0.923385	40	6.25494	0.827387	40	23.289	0.835444	40	11.8348	1.28717	40	13.8311	1.01024	40	3.4071	1.16241	40	10.8959
eAPGPINFTVFLTmFGEk	9	ENSRNOP00000048768	N-Term(TMT6plex); M14(Oxidation); K18(TMT6plex)	2.876e-12	89.81	2.49166e-08	2	2472.32	-3.25936	0	0.939789	9	5.92782	0.974405	9	6.08205	1.00801	9	2.3286	1.02516	9	2.93662	1.00571	9	0.899618	1.03473	9	8.53965
lASLSEkPPAIDWAYYR	16	ENSRNOP00000004836	N-Term(TMT6plex); K7(TMT6plex)	1.722e-11	89.78	2.96653e-08	2	2438.35	-0.416508	0	0.97708	16	4.99221	0.842026	16	10.3061	1.13601	16	3.71507	0.847461	16	7.40839	1.08153	16	4.03694	1.05383	16	3.98015
tVGTPIASVPGSTNTGTVPGPEk	3	ENSRNOP00000068871	N-Term(TMT6plex); K23(TMT6plex)	8.951e-13	89.78	2.68776e-08	2	2625.45	-0.308119	0	0.883037	3	0.717768	0.840645	3	3.21611	1.22318	3	7.81794	0.753207	3	1.74298	1.08792	3	2.20589	1.03976	3	5.19736
qFLSGELEVELTPQGTLAER	17	ENSRNOP00000063646	N-Term(TMT6plex)	3.62e-14	89.7	2.41628e-08	2	2446.3	0.893568	0	0.984554	17	11.5297	1.03449	17	21.9658	1.11635	17	7.21123	0.90604	17	9.90242	1.01786	17	3.81559	0.837793	17	28.6139
qIGVEHVVVYVNk	23	ENSRNOP00000025203	N-Term(TMT6plex); K13(TMT6plex)	2.73e-10	89.7	2.54486e-08	2	1942.15	-1.39297	0	1.03972	23	6.87952	1.01072	23	8.81724	1.06278	23	6.41441	0.901397	23	7.01908	1.01945	23	5.23275	0.946211	23	7.01176
eIHGHDVDGMDLGk	35	ENSRNOP00000075487	N-Term(TMT6plex); K14(TMT6plex)	1.014e-11	89.67	1.74789e-08	2	1981.02	0.305375	0	1.02505	35	9.63623	1.11053	35	6.31806	0.933847	35	6.53848	1.01605	35	7.09948	0.960908	35	5.74223	0.981836	35	4.50766
tNEQIHQLVAAYk	17	ENSRNOP00000014464	N-Term(TMT6plex); K13(TMT6plex)	1.376e-10	89.66	2.86039e-08	2	1973.12	1.19706	0	0.970883	17	5.82436	0.842184	17	12.244	1.1488	17	5.54378	0.951902	17	4.29275	1.01546	17	3.77255	1.08204	17	5.67447
qFAPIHAEAPEFIEMSVEQEILVTGIk	191	ENSRNOP00000003965	N-Term(TMT6plex); K27(TMT6plex)	4.456e-16	89.65	2.46593e-08	3	3484.88	-1.22918	0	1.01966	176	9.308	0.955823	184	12.5973	1.05625	184	10.0757	0.963394	179	11.377	1.02797	189	7.50149	0.988685	178	9.88529
gMGGAFVLVLYDEIk	70	ENSRNOP00000015913;ENSRNOP00000014704	N-Term(TMT6plex); K15(TMT6plex)	7.967e-12	89.62	2.75043e-08	2	2070.17	-0.283815	0
gFQQILAGDYDHLPEQAFYmVGPIEEAVAk	20	ENSRNOP00000003965	N-Term(TMT6plex); M20(Oxidation); K30(TMT6plex)	9.732e-13	89.59	1.95623e-08	3	3810.96	2.70624	0	1.01147	20	7.84056	1.09729	20	5.89096	1.01084	20	4.43111	0.982228	20	6.21116	0.972918	20	4.46826	0.927185	20	6.0868
nTDQASMPDNTAAQk	2	ENSRNOP00000035440;ENSRNOP00000074575	N-Term(TMT6plex); K15(TMT6plex)	3.943e-12	89.59	1.49465e-08	2	2050.03	0.486214	0
aLQSTAVEQISMVFGk	4	ENSRNOP00000036948	N-Term(TMT6plex); K16(TMT6plex)	9.543e-14	89.55	2.82285e-08	2	2167.22	0.670769	0	1.10824	4	5.94353	1.00294	4	9.87346	1.06433	4	4.76148	0.883657	4	6.73344	1.00755	4	7.91334	0.962255	4	8.77027
kGQHAAEIQPLAQSHATk	41	ENSRNOP00000006184	N-Term(TMT6plex); K1(TMT6plex); K18(TMT6plex)	1.909e-14	89.55	2.38473e-08	2	2602.51	2.31225	1	1.53834	41	12.3252	1.76808	41	16.8862	0.63255	41	20.3853	1.4484	41	11.1599	0.497946	41	36.0059	0.545276	41	28.6239
lEATLQEEAAIQQEHLEELk	3	ENSRNOP00000022540	N-Term(TMT6plex); K20(TMT6plex)	7.985e-12	89.54	2.99056e-08	3	2780.51	-0.914885	0	1.04787	3	5.20996	1.18574	3	3.81913	1.00533	3	12.5391	0.964244	3	0.010753	0.978468	3	2.93877	0.949197	3	6.34886
dADPLVTGAPGAPMDLQcHDANR	18	ENSRNOP00000015908	N-Term(TMT6plex); C18(Carbamidomethyl)	7.779e-12	89.53	7.24291e-09	3	2650.26	0.10943	0	1.04614	18	7.84663	1.13182	18	17.749	0.951244	18	6.6296	1.05265	18	7.94365	0.920347	18	10.0549	0.942054	18	8.15725
tLEAMEAALALEk	14	ENSRNOP00000028315	N-Term(TMT6plex); K13(TMT6plex)	3.644e-11	89.52	3.13839e-08	2	1848.06	-0.0659721	0	0.883657	14	7.66618	0.732623	14	10.2435	0.978115	14	3.59784	1.1994	14	3.57481	0.993	14	2.62816	1.25838	14	3.88445
eQQIVIQSSGGLSk	25	ENSRNOP00000026696	N-Term(TMT6plex); K14(TMT6plex)	6.299e-12	89.51	2.69225e-08	2	1932.12	-0.594781	0	1.08508	25	8.64946	0.929941	25	13.2697	1.02988	25	7.04747	0.987793	25	7.28424	0.979388	25	4.72702	0.953884	25	8.40643
eAIVTSEELGQDLEHVEVLQk	11	ENSRNOP00000068710;ENSRNOP00000072038	N-Term(TMT6plex); K21(TMT6plex)	4.814e-13	89.5	2.98457e-08	3	2824.54	2.02547	0
vIESTQDLGNDLAGVMALQR	4	ENSRNOP00000074766	N-Term(TMT6plex)	9.768e-12	89.5	2.53015e-08	3	2359.25	-0.878221	0	1.05383	4	5.50675	1.00411	4	16.0481	1.01766	4	5.75696	0.91684	4	4.98416	0.949874	4	0.774457	1.08366	4	3.77705
dEDITESQNILSAAEk	6	ENSRNOP00000022275	N-Term(TMT6plex); K16(TMT6plex)	1.412e-13	89.46	2.12891e-08	2	2221.16	-0.821453	0	1.06548	6	1.38815	0.995309	6	4.3381	0.994354	6	4.99797	1.0396	6	2.66957	0.95631	6	3.06621	0.980698	6	2.1484
dIWFGTPEGEFVSMGVISDGNSYGVPDDLLYSFPVVIk	3	ENSRNOP00000011429	N-Term(TMT6plex); K38(TMT6plex)	7.09e-11	89.43	1.78449e-08	4	4608.34	2.53982	0	1.02942	3	3.23754	1.23189	3	9.97075	0.876207	3	6.1966	1.02473	3	3.25608	0.997661	3	5.63855	1.00054	3	4.03094
eAMcPGVSGEDSSLLLATQVEGQTTNLQR	2	ENSRNOP00000070840	N-Term(TMT6plex); C4(Carbamidomethyl)	1.708e-08	89.41	1.3288e-08	3	3320.63	-1.22433	0	1.00102	1		1.491	1		0.723257	1		1.21165	1		0.877772	1		0.829788	1
vDQLAAQLADLAAR	10	ENSRNOP00000015179	N-Term(TMT6plex)	1.544e-11	89.4	2.68094e-08	2	1683.96	0.0551168	0	0.930308	10	5.45776	0.851799	10	26.3506	1.05978	10	5.05622	0.975384	10	4.52781	1.09643	10	4.01915	1.05259	10	9.93673
gAPAYNPTGPQVTPLAR	16	ENSRNOP00000070984	N-Term(TMT6plex)	1.201e-08	89.36	2.95488e-08	2	1939.06	-0.235918	0	1.00838	16	6.73196	0.958491	16	6.09424	0.969047	16	5.64284	1.07477	16	9.11672	1.03628	16	3.8463	0.95553	16	5.29776
sLESTNVTDkDGELYck	41	ENSRNOP00000019310	N-Term(TMT6plex); K10(TMT6plex); C16(Carbamidomethyl); K17(TMT6plex)	2.435e-14	89.23	2.57304e-08	2	2646.39	0.0578212	1	0.962522	41	4.92184	0.815937	41	7.42227	0.963631	41	4.32331	1.06	41	3.43634	1.10438	41	3.95592	1.05886	41	4.61422
tELEDTLDSTAAQQELR	4	ENSRNOP00000035440	N-Term(TMT6plex)	2.131e-14	89.18	1.75737e-08	2	2149.09	4.33999	0	1.14516	4	2.8133	0.991096	4	21.8367	0.975611	4	5.80533	1.0139	4	5.44599	0.961222	4	8.52831	0.963607	4	4.19368
vMVATQQEMmDAQLTLQQR	6	ENSRNOP00000034511	N-Term(TMT6plex); M10(Oxidation)	5.209e-09	89.13	1.80215e-08	3	2466.22	-6.19264	0	0.990509	6	6.11649	1.06633	6	2.80871	0.956426	6	2.05271	1.01115	6	4.53215	0.986581	6	0.179213	1.03443	6	6.73432
dTVTTGLTGTMNLAk	21	ENSRNOP00000065507	N-Term(TMT6plex); K15(TMT6plex)	5.121e-13	89.12	3.53914e-08	2	1981.11	4.17795	0	1.05127	21	8.36379	0.972557	21	11.3831	1.04405	21	4.55139	0.902649	21	7.50318	1.02781	21	4.36976	0.977917	21	6.88668
tSSAEMPTIPLGSAVEAIR	12	ENSRNOP00000069486	N-Term(TMT6plex)	4.4e-10	89.11	2.5899e-08	2	2159.16	2.47058	0	0.976586	12	7.60573	0.909539	12	21.0897	1.09163	12	10.3367	0.939375	12	4.28035	1.02297	12	6.34024	1.04669	12	5.2318
aSVTVLGDILGSAMQNTQDLLk	1	ENSRNOP00000019346	N-Term(TMT6plex); K22(TMT6plex)	5.694e-12	89.09	3.2554e-08	3	2732.54	4.64428	0	0.542857	1		0.591716	1		0.620285	1		1.49702	1		1.72934	1		0.711317	1
sYLNMDAIMEAIk	8	ENSRNOP00000072844	N-Term(TMT6plex); K13(TMT6plex)	3.741e-11	89.09	2.55253e-08	2	1957.05	-1.16091	0	0.994135	8	9.16634	0.888679	8	3.70339	1.06776	8	3.03179	0.874359	8	8.61961	1.10121	8	1.99879	1.03175	8	7.89974
aSVPTIQDQASAMQLSQcAk	4	ENSRNOP00000022401	N-Term(TMT6plex); C18(Carbamidomethyl); K20(TMT6plex)	6.238e-12	89.08	2.52133e-08	3	2592.35	-0.511809	0	0.86658	4	7.65487	0.920277	4	2.2334	0.931243	4	13.2979	1.14315	4	3.97084	1.10557	4	4.68035	0.993721	4	1.53924
hPQVQEAQVVGVk	21	ENSRNOP00000004673	N-Term(TMT6plex); K13(TMT6plex)	1.166e-10	89.07	3.21468e-08	2	1877.1	-0.957119	0	1.06653	21	3.31473	0.929815	21	12.4418	1.10403	21	1.90938	0.916391	21	7.45771	1.025	21	3.29057	0.93841	21	10.6611
gEQILLSDNAASLAVQTFLQMcNLPVk	1	ENSRNOP00000002134	N-Term(TMT6plex); C22(Carbamidomethyl); K27(TMT6plex)	1.076e-12	89.04	3.02491e-08	4	3418.83	-6.41413	0	0.966112	1		1.0749	1		1.02529	1		0.910611	1		1.03876	1		0.958044	1
fGQGGAGPVGGQGPR	5	ENSRNOP00000074636	N-Term(TMT6plex)	7.83e-11	89.01	1.96569e-08	2	1570.83	1.12724	0	0.760297	5	10.8849	0.568121	5	5.39438	1.20276	5	3.728	0.814414	5	1.2684	1.1888	5	7.07059	1.28276	5	2.98178
sVQNDSQALAEVLNQLk	6	ENSRNOP00000018649	N-Term(TMT6plex); K17(TMT6plex)	1.529e-14	88.96	3.51314e-08	2	2315.3	1.99979	0	0.911047	6	3.92557	0.837062	6	11.9264	1.07558	6	6.63646	0.98671	6	5.97995	1.09048	6	3.91341	1.03239	6	4.01085
dSEVVDAGSEDGTEEATGEk	1	ENSRNOP00000004965	N-Term(TMT6plex); K20(TMT6plex)	2.059e-11	88.91	5.78379e-09	3	2483.16	-2.74555	0	0.940552	1		0.79946	1		0.95447	1		1.12457	1		1.07437	1		1.10277	1
yNEVMQALNMSAALTAR	2	ENSRNOP00000023601	N-Term(TMT6plex)	2.402e-13	88.89	1.82708e-08	2	2112.08	-0.844584	0	0.959861	2	5.32488	0.800545	2	4.04371	1.21494	2	13.2202	0.757134	2	6.98473	1.15203	2	4.36047	0.976512	2	8.66037
vkLEQQVDDLEGSLEQEk	59	ENSRNOP00000024186;ENSRNOP00000023301	N-Term(TMT6plex); K2(TMT6plex); K18(TMT6plex)	2.592e-12	88.89	2.9698e-08	3	2774.54	-0.0914578	1
mMLQATGETITEDDIEELMk	17	ENSRNOP00000025606	N-Term(TMT6plex); M1(Oxidation); K20(TMT6plex)	1.894e-09	88.87	1.71876e-08	3	2772.38	0.993705	0	1.02752	15	7.38309	0.992796	15	17.1766	1.00314	15	6.72363	0.997843	15	7.28408	0.985698	15	8.34061	0.980171	15	9.34848
tPAVEGLTEVEEEELR	2	ENSRNOP00000020374	N-Term(TMT6plex)	1.214e-10	88.85	2.37828e-08	2	2030.05	2.30896	0	1.10612	2	6.01076	1.04423	2	7.89602	0.999532	2	1.27157	0.884296	2	10.4148	0.91041	2	3.90983	1.12751	2	1.33175
eDEEESLNEVGYDDIGGcR	5	ENSRNOP00000040121	N-Term(TMT6plex); C18(Carbamidomethyl)	3.517e-15	88.84	2.02456e-09	2	2415.05	1.26217	0	0.961551	5	10.0342	0.975096	5	6.49879	1.00801	5	0.858056	1.02828	5	7.15247	1.04165	5	7.60789	1.05508	5	4.89775
vPAENVLGEVGDGFk	28	ENSRNOP00000024973	N-Term(TMT6plex); K15(TMT6plex)	1.464e-11	88.82	3.20833e-08	2	1989.11	0.407058	0	1.07063	28	4.42039	1.09197	28	6.15203	1.02285	28	4.10671	0.94978	28	6.27884	0.984543	28	5.87897	0.91294	28	5.90806
aDAEMAAFGAAAPFLR	46	ENSRNOP00000024186	N-Term(Acetyl)	3.786e-09	88.79	6.0119e-09	2	1650.8	1.35342	0
qEPGLGFSFELTEQQk	13	ENSRNOP00000013238	N-Term(TMT6plex); K16(TMT6plex)	4.668e-08	88.75	2.76039e-08	2	2296.22	0.251208	0	1.08634	13	6.24659	1.08419	13	11.6146	1.0365	13	5.3451	0.929032	13	12.9539	0.964697	13	4.853	0.942954	13	2.26318
nTLLQAELEELR	60	ENSRNOP00000023301	N-Term(TMT6plex)	1.701e-09	88.74	3.04744e-08	2	1657.93	0.0828415	0	0.926027	59	10.0179	0.920783	59	26.6438	1.37716	60	26.9399	0.764553	59	36.4579	1.05378	60	11.1769	0.777476	59	16.3945
mALVGLGVSHSILk	8	ENSRNOP00000021514	N-Term(TMT6plex); K14(TMT6plex)	6.185e-12	88.66	1.87879e-08	2	1883.15	-0.196731	0	0.948896	8	2.43217	0.883688	8	12.9869	1.11674	8	2.45106	0.842576	8	15.7708	1.13393	8	5.33502	0.955081	8	14.6571
gVAGALRPLLQSAVPATSEPPVLDVk	14	ENSRNOP00000024609	N-Term(TMT6plex); K26(TMT6plex)	1.097e-09	88.66	1.42271e-08	2	3043.79	0.693789	0	1.00566	14	9.42245	1.03916	14	10.4384	1.07224	14	5.54042	0.899029	14	6.0669	1.01372	14	10.8889	0.968414	14	6.45188
gkLPGPTVSASYSLEYGk	4	ENSRNOP00000061449	N-Term(TMT6plex); K2(TMT6plex); K18(TMT6plex)	6.977e-11	88.65	3.37052e-08	3	2541.46	1.77831	1	1.0204	4	2.54269	1.02875	4	10.9364	1.04563	4	5.55781	0.934337	4	1.37599	1.03799	4	3.0878	0.89699	4	17.3493
tPVGFIGLGNMGNPMAk	3	ENSRNOP00000011069	N-Term(TMT6plex); K17(TMT6plex)	3.137e-10	88.64	3.67235e-08	2	2162.19	0.26277	0	1.03925	3	2.39945	0.790763	3	6.58896	1.06472	3	5.11657	0.861306	3	3.28495	1.19391	3	4.60921	1.0024	3	1.55294
dFLTEDSADLDSIEAVANEVLk	3	ENSRNOP00000008321	N-Term(TMT6plex); K22(TMT6plex)	5.712e-12	88.64	3.23468e-08	3	2852.5	4.6647	0	1.05055	3	4.98716	1.08602	3	6.00532	1.08326	3	5.21029	1.04716	3	8.84416	0.910009	3	4.05258	0.96248	3	6.14243
lASADIETYLLEk	188	ENSRNOP00000024186;ENSRNOP00000004147;ENSRNOP00000054082;ENSRNOP00000071422;ENSRNOP00000072943;ENSRNOP00000023301;ENSRNOP00000004236	N-Term(TMT6plex); K13(TMT6plex)	3.273e-11	88.57	3.69032e-08	2	1924.11	0.339258	0
sAcDTVDTWLDDTAk	1	ENSRNOP00000066312	N-Term(TMT6plex); C3(Carbamidomethyl); K15(TMT6plex)	8.209e-08	88.53	1.52205e-08	2	2156.06	0.748009	0	1.03861	1		1.05468	1		0.950831	1		1.06858	1		0.972216	1		0.965966	1
mQQQLDEYQELLDIk	9	ENSRNOP00000026705	N-Term(TMT6plex); K15(TMT6plex)	6.679e-12	88.51	3.49504e-08	2	2352.26	2.20066	0	0.927533	9	2.94786	0.819227	9	7.78381	1.0122	9	4.05604	1.07657	9	4.36589	1.01868	9	3.05518	1.13542	9	3.82948
eAPGPINFTVFLTMFGEk	41	ENSRNOP00000048768	N-Term(TMT6plex); K18(TMT6plex)	3.325e-13	88.49	3.64567e-08	2	2456.33	0.910988	0	0.947728	41	7.41572	1.03703	41	8.2594	0.957242	41	9.34577	0.97293	41	11.0671	1.04462	41	7.70505	1.03708	41	6.51409
gWAPTLIGYSMQGLck	8	ENSRNOP00000011494	N-Term(TMT6plex); C15(Carbamidomethyl); K16(TMT6plex)	3.266e-14	88.48	3.32059e-08	2	2240.2	0.237571	0	1.08219	8	9.70926	1.17595	8	8.8346	0.95551	8	5.85579	0.853702	8	4.90093	1.12651	8	1.8263	0.790649	8	20.576
gWEEGVAQMSVGQR	14	ENSRNOP00000012608	N-Term(TMT6plex)	1.006e-10	88.43	1.3996e-08	2	1762.87	0.118039	0	0.992517	14	5.7107	1.1109	14	7.80608	0.966896	14	3.87739	1.01851	14	6.26628	0.951866	14	3.24399	0.992862	14	7.01297
aDAAPTVSIFPPSTEQLATGGASVVcLMNNFYPR	3	ENSRNOP00000029319	N-Term(TMT6plex); C26(Carbamidomethyl)	5.607e-12	88.42	2.26611e-08	3	3810.92	5.57304	0	1.23159	3	13.6668	1.27602	3	7.61221	1.05794	3	1.21912	0.89649	3	0.491155	0.859563	3	14.1961	0.833896	3	4.92323
sNDPVAFALAEMLk	7	ENSRNOP00000013228	N-Term(TMT6plex); K14(TMT6plex)	2.068e-10	88.41	3.90813e-08	2	1964.1	3.30709	0	1.01772	7	4.10712	0.93155	7	6.14137	1.0508	7	1.94181	0.917467	7	6.26347	1.03246	7	1.11713	1.03407	7	4.88333
eEELQQTLQQEQNMLER	4	ENSRNOP00000044096	N-Term(TMT6plex)	2.548e-14	88.37	1.69561e-08	2	2375.17	0.751887	0	1.05832	4	8.12074	1.21947	4	23.2058	0.935872	4	17.1322	1.0286	4	7.43852	0.882148	4	9.38005	0.91829	4	16.0294
qLQNISQAAAAGGAk	3	ENSRNOP00000066312	N-Term(TMT6plex); K15(TMT6plex)	2.478e-12	88.37	3.82058e-08	2	1886.1	6.30545	0	0.860578	3	2.65733	0.822966	3	11.4412	1.08092	3	4.6032	0.842463	3	11.4959	1.15316	3	8.33285	0.980146	3	1.54132
mGVITASGLAGLLSAR	3	ENSRNOP00000005997	N-Term(TMT6plex)	3.836e-10	88.31	4.1246e-08	3	1746.02	0.744548	0	0.936284	3	6.24444	0.804435	3	4.2111	1.14645	3	0.181583	0.882274	3	24.1035	1.12771	3	5.59302	1.03038	3	1.23337
qASEQNWANYSAEQNR	5	ENSRNOP00000001054	N-Term(TMT6plex)	2.851e-12	88.28	5.79515e-09	2	2124.99	0.741291	0	0.802151	5	26.0243	0.726107	5	1.61624	1.06826	5	4.06935	1.07167	5	7.08409	1.10182	5	3.63022	1.20269	5	2.11461
eGMSIVEAMER	18	ENSRNOP00000071404	N-Term(TMT6plex)	1.562e-07	88.25	1.55609e-08	3	1480.74	1.54269	0	0.994452	18	7.28483	0.977454	18	9.40743	0.915364	18	8.54557	1.096	18	6.39503	0.993713	18	3.19276	1.06368	18	6.91263
tVNELAEQLEFIk	8	ENSRNOP00000008321	N-Term(TMT6plex); K13(TMT6plex)	1.46e-11	88.24	4.11663e-08	2	1992.14	0.0291153	0	1.00598	8	7.36196	0.91892	8	9.36502	1.08792	8	5.45063	0.991226	8	4.18773	0.986979	8	2.80017	1.03498	8	4.48581
aAGVEAAAEVAATEPk	5	ENSRNOP00000011047	N-Term(Acetyl); K16(TMT6plex)	3.808e-09	88.2	2.80009e-08	2	1755.93	0.0447378	0	1.05066	5	6.68265	1.09989	5	0.499321	0.915361	5	7.45432	1.06329	5	0.924531	0.969901	5	3.58044	0.984615	5	2.98327
fNGGGHINHSIFWTNLSPk	4	ENSRNOP00000025794	N-Term(TMT6plex); K19(TMT6plex)	4.21e-13	88.2	3.65525e-08	2	2584.36	-9.43112	0	1.01686	4	8.14493	0.927863	4	18.6075	0.986999	4	15.62	0.770275	4	4.96777	1.23154	4	3.19226	0.95829	4	8.44164
nVIIWGNHSSTQYPDVNHAk	33	ENSRNOP00000011429	N-Term(TMT6plex); K20(TMT6plex)	4.65e-09	88.17	3.9854e-08	2	2738.43	-4.21996	0	1.10728	33	23.1893	1.29652	33	49.0645	0.869784	33	39.3816	1.14742	33	26.6758	0.883814	33	22.2366	0.867926	33	39.2879
eLDPTNMTYITNQAAVHFEk	6	ENSRNOP00000028743	N-Term(TMT6plex); K20(TMT6plex)	3.531e-14	88.17	3.22337e-08	3	2780.44	4.23387	0	1.03859	6	4.35558	1.04986	6	4.62961	0.979855	6	8.54072	1.08149	6	19.9418	0.952434	6	8.54261	0.954691	6	8.12021
mFVLTVAAENQVPLAk	3	ENSRNOP00000021170	N-Term(TMT6plex); K16(TMT6plex)	1.617e-12	88.15	3.52916e-08	2	2189.28	0.217446	0	0.83875	3	2.90951	0.782857	3	5.65688	1.10258	3	0.981745	0.957037	3	0.969892	1.15074	3	8.36078	1.07204	3	2.35673
nVLIVEDIIDTGk	12	ENSRNOP00000062740	N-Term(TMT6plex); K13(TMT6plex)	2.52e-10	88.12	3.66154e-08	2	1887.12	1.18217	0	0.891123	12	6.34954	0.693183	12	15.2889	1.13644	12	6.77928	0.897478	12	5.30566	1.09528	12	1.9831	1.2191	12	3.30377
qHQLATVLASDVk	17	ENSRNOP00000069994	N-Term(TMT6plex); K13(TMT6plex)	1.464e-09	88.12	3.49195e-08	2	1868.1	1.04992	0	0.867422	17	6.39235	0.750751	17	16.7322	1.16453	17	5.24414	0.870269	17	5.93368	1.11002	17	8.33445	1.11025	17	6.9562
wNTDNTLGTEIAIEDQIcQGLk	19	ENSRNOP00000018462	N-Term(TMT6plex); C18(Carbamidomethyl); K22(TMT6plex)	1.554e-13	88.11	3.53091e-08	3	2977.53	-0.00183378	0	0.99329	19	8.91376	0.940225	19	9.17807	1.05661	19	5.65071	0.963622	19	6.71213	1.02128	19	4.51525	0.96817	19	5.7603
lLIVSNPVDILTYVAWk	6	ENSRNOP00000017468	N-Term(TMT6plex); K17(TMT6plex)	7.878e-14	88.09	2.11125e-08	2	2402.45	2.00386	0	1.01254	6	5.41782	1.17613	6	8.79472	0.954845	6	7.18639	0.981058	6	9.38847	1.0051	6	5.81199	0.84187	6	15.6282
eIIAVScGPPQcQETIR	20	ENSRNOP00000024083	N-Term(TMT6plex); C7(Carbamidomethyl); C12(Carbamidomethyl)	1.742e-09	88.09	2.07244e-08	2	2187.11	-0.38994	0	1.07929	19	7.66085	1.08057	19	11.6632	0.981402	19	5.35324	1.01547	19	9.49631	0.972647	19	7.29462	0.946776	19	9.89217
fQSSAVMALQEASEAYLVGLFEDTNLcAIHAk	7	ENSRNOP00000071260	N-Term(TMT6plex); C27(Carbamidomethyl); K32(TMT6plex)	1.858e-18	88.06	3.03251e-08	3	3972.03	1.20221	0	0.873612	7	10.4566	0.669578	7	5.55211	1.15151	7	8.69698	1.04749	7	9.60648	1.15901	7	3.93386	1.07268	6	2.23434
sQEQMDNFTLDINTAYAR	10	ENSRNOP00000069486	N-Term(TMT6plex)	1.42e-13	88.05	1.14373e-08	2	2346.12	0.0679653	0	1.01129	10	4.41035	1.04144	10	5.19415	0.955924	10	8.55883	1.07966	10	7.19287	0.973326	10	2.87971	0.991467	10	4.74791
qTTVSNSQQAYQEAFEISk	5	ENSRNOP00000016981	N-Term(TMT6plex); K19(TMT6plex)	5.646e-16	88.04	3.28991e-08	2	2617.34	-3.14222	0	0.956216	5	10.9086	0.919884	5	6.41892	1.01761	5	3.15409	1.00132	5	9.20398	1.03447	5	5.7453	1.04785	5	7.48663
qLSFSLSAEPIQGPYk	5	ENSRNOP00000040516;ENSRNOP00000064788;ENSRNOP00000019969;ENSRNOP00000049473	N-Term(TMT6plex); K16(TMT6plex)	2.24e-09	88.03	4.32845e-08	2	2223.25	2.68861	0
aYATSHQIFQAIk	6	ENSRNOP00000005997	N-Term(TMT6plex); K13(TMT6plex)	1.402e-11	88	4.4377e-08	2	1936.11	-0.344626	0	0.973371	6	5.9364	1.06852	6	10.7715	1.02116	6	3.58217	1.01178	6	2.88759	1.00176	6	5.36757	0.909721	6	11.1821
qAVSMFVQAVEEAk	2	ENSRNOP00000020325	N-Term(TMT6plex); K14(TMT6plex)	2.591e-11	87.99	4.36056e-08	2	1995.11	4.50414	0	0.975587	2	6.42425	0.895559	2	4.38929	1.12593	2	0.902359	0.886008	2	0.877942	1.04293	2	4.11622	1.02811	2	2.09252
lDYVSMMcNEQAYSLAVEk	24	ENSRNOP00000055224	N-Term(TMT6plex); C8(Carbamidomethyl); K19(TMT6plex)	1.426e-12	87.94	1.92029e-08	2	2709.34	3.6497	0	1.01085	23	5.79198	1.01464	23	10.3449	1.04636	23	7.93354	0.99516	23	9.07405	1.00458	23	4.65785	0.886865	23	7.59089
iLGADTSVDLEETGR	114	ENSRNOP00000022892;ENSRNOP00000071359	N-Term(TMT6plex)	2.683e-11	87.91	3.25234e-08	2	1804.95	0.106955	0
aQQVSQGLDVLTAk	21	ENSRNOP00000015179	N-Term(TMT6plex); K14(TMT6plex)	6.486e-12	87.91	4.0452e-08	2	1916.12	-1.53607	0	0.991049	21	6.67885	0.939513	21	9.41886	0.993158	21	6.9155	1.06064	21	6.40074	0.998551	21	5.09495	1.02247	21	3.61296
sVEVTAGSAAVFEAETER	104	ENSRNOP00000016652	N-Term(TMT6plex)	5.345e-12	87.89	2.12947e-08	3	2082.05	-2.3213	0	1.0326	99	8.37905	1.07146	102	12.9158	0.960437	102	7.60046	1.05906	101	7.40015	0.970091	104	8.29449	0.952555	102	9.04222
lLSQQcSYMGGcFLEk	5	ENSRNOP00000039064	N-Term(TMT6plex); C6(Carbamidomethyl); C12(Carbamidomethyl); K16(TMT6plex)	1.676e-10	87.88	2.04477e-08	2	2379.19	0.314741	0	0.840256	5	6.01159	0.628789	5	13.5121	1.25662	5	8.88273	0.861475	5	6.91994	1.19349	5	5.83618	1.0573	5	5.34851
lAASEAATAISHQAIQILGGMGYVTEMPAER	4	ENSRNOP00000001556	N-Term(TMT6plex)	1.705e-17	87.87	3.12729e-08	3	3415.76	0.622441	0	1.12332	4	5.67844	1.14236	4	15.6387	0.943049	4	5.31184	1.02779	4	1.01068	0.963512	4	10.1823	0.864382	4	8.00735
tESAVSSQAAIEELk	9	ENSRNOP00000067100	N-Term(TMT6plex); K15(TMT6plex)	2.366e-12	87.86	4.41122e-08	2	2021.12	-0.542827	0	0.945298	9	10.3853	0.878435	9	22.9975	1.10764	9	9.14364	0.970402	9	12.2478	0.993056	9	4.10308	1.09639	9	15.4425
vTPNPDLLDLVQTADEk	2	ENSRNOP00000061109	N-Term(TMT6plex); K17(TMT6plex)	3.024e-09	87.86	4.17388e-08	2	2326.29	-1.63027	0	1.04139	2	2.44986	0.81673	2	5.45618	1.04501	2	3.28228	1.00267	2	2.86399	1.06563	2	1.87776	1.01552	2	1.99884
gITNLcVIGGDGSLTGADTFR	9	ENSRNOP00000070507	N-Term(TMT6plex); C6(Carbamidomethyl)	2.041e-09	87.78	3.04273e-08	2	2353.21	1.31243	0	1.10388	9	7.74144	1.14766	9	16.9747	0.962581	9	9.43886	0.906073	9	14.2564	0.936879	9	2.44157	0.970215	9	15.5175
vTVVcEPEDYGAVAAEMQGSGNk	3	ENSRNOP00000021105	N-Term(TMT6plex); C5(Carbamidomethyl); K23(TMT6plex)	4.01e-11	87.76	2.31142e-08	3	2869.41	0.705695	0	0.958915	3	19.155	0.989525	3	0.45937	0.95264	3	1.58184	1.05134	3	2.05526	0.982213	3	0.268663	1.00894	3	1.55521
vAGPQPAQTGVAQASLGEYLFER	8	ENSRNOP00000028315	N-Term(TMT6plex)	1.951e-15	87.75	3.71855e-08	2	2618.38	-0.171265	0	0.985222	8	8.5753	1.01405	8	10.4473	0.954459	8	5.86808	1.06713	8	5.2891	0.970778	8	2.63669	1.07468	8	3.94391
dYPVVSIEDPFDQDDWDAWQk	9	ENSRNOP00000064663	N-Term(TMT6plex); K21(TMT6plex)	1.034e-13	87.73	1.35768e-08	2	3026.45	0.315149	0	1.00525	9	7.49954	0.969292	9	7.54729	0.932274	9	2.61437	1.07005	9	4.02893	1.04779	9	5.65519	1.00709	9	5.51123
eLWQSIHNLEAEk	68	ENSRNOP00000041541	N-Term(TMT6plex); K13(TMT6plex)	1.906e-11	87.73	4.44407e-08	2	2055.13	1.73994	0	1.16204	68	5.58199	1.80681	68	40.4918	0.66386	65	36.7146	1.20752	68	10.1958	0.658569	67	32.6066	0.733296	67	30.2177
lIAPVADDETAVPNNk	65	ENSRNOP00000017965	N-Term(TMT6plex); K16(TMT6plex)	7.389e-12	87.72	4.28527e-08	2	2125.19	0.174228	0	1.07625	65	7.41476	1.07417	65	7.88108	0.962799	65	5.09361	1.02895	65	6.03771	0.936544	65	3.7513	0.984242	65	6.75219
aLEMMAGQTTDAVPSk	4	ENSRNOP00000053011;ENSRNOP00000069786	N-Term(TMT6plex); K16(TMT6plex)	1.068e-12	87.72	3.92182e-08	2	2108.12	1.17876	0
lAVEALSSLDGDLSGR	21	ENSRNOP00000015122	N-Term(TMT6plex)	1.757e-10	87.7	3.84652e-08	2	1832	0.0787445	0	1.00996	21	7.58436	1.15804	21	12.1817	1.01382	21	8.10618	0.996514	21	10.6242	0.914068	21	4.88601	0.937671	21	4.96103
lIGPNcPGIINPGEck	25	ENSRNOP00000007624	N-Term(TMT6plex); C6(Carbamidomethyl); C15(Carbamidomethyl); K16(TMT6plex)	6.207e-10	87.68	4.2908e-08	2	2197.19	0.0474692	0	1.05153	25	6.57137	1.0026	25	8.42227	1.07526	25	2.90601	0.949547	25	6.58726	1.03393	25	5.69303	0.862988	25	9.32879
lLVGDIQTIQPSLNSVNEGGQk	6	ENSRNOP00000029969	N-Term(TMT6plex); K22(TMT6plex)	1.496e-10	87.67	4.26649e-08	3	2768.56	2.31736	0	0.972975	6	5.95534	0.961718	6	7.98689	1.02777	6	3.57426	0.962909	6	7.34336	1.01618	6	5.931	1.01132	6	15.4599
fLEQQNAALAAEVNR	45	ENSRNOP00000026860	N-Term(TMT6plex)	4.146e-08	87.63	4.06435e-08	3	1903.03	1.03706	0	0.94849	45	10.1817	0.885506	45	28.2683	1.03478	45	4.54098	0.980091	45	7.06576	1.05996	45	8.77462	1.10402	45	19.8357
yDATmVEINPMVEDADGk	12	ENSRNOP00000060229	N-Term(TMT6plex); M5(Oxidation); K18(TMT6plex)	4.601e-10	87.63	1.73447e-08	2	2472.21	0.471411	0	1.06688	12	4.15046	1.02906	12	8.42987	1.05249	12	7.50324	0.961273	12	6.57048	0.975807	12	5.651	0.906269	12	7.47805
sGLGELILPENEPGSSIMPGk	21	ENSRNOP00000004917	N-Term(TMT6plex); K21(TMT6plex)	1.594e-11	87.63	5.06533e-08	2	2583.42	2.89579	0	1.0174	21	3.0429	0.889259	21	8.06932	1.106	21	6.18493	0.87078	21	10.3588	1.05838	21	5.66666	1.03454	21	3.08656
iLLQGTPVAQMAEDAVDGER	4	ENSRNOP00000066934	N-Term(TMT6plex)	6.491e-11	87.57	3.51719e-08	2	2342.22	-1.97773	0	1.11639	4	3.43906	1.25918	4	11.1082	0.935362	4	5.36209	0.925374	4	10.445	0.903528	4	5.58956	0.949949	4	2.50519
aTGPSGEAGEQSWIQALPSVAk	6	ENSRNOP00000005903	N-Term(TMT6plex); K22(TMT6plex)	2.452e-13	87.57	4.67209e-08	2	2642.42	-1.06264	0	1.03995	6	13.3598	1.04469	6	15.3635	0.969679	6	8.13387	0.976881	6	3.82578	1.02647	6	11.6401	0.977299	6	10.9777
fGDLSSASAImGNPQVk	5	ENSRNOP00000072853	N-Term(TMT6plex); M11(Oxidation); K17(TMT6plex)	1.617e-12	87.56	4.63024e-08	2	2196.19	5.69736	0	0.811334	5	5.97544	0.848812	5	7.58591	1.40344	5	6.65495	0.534901	5	25.4083	1.27288	5	2.88544	0.805952	5	4.26385
nADMSEDmQQDAVDcATQAMEk	3	ENSRNOP00000012279	N-Term(TMT6plex); M8(Oxidation); C15(Carbamidomethyl); K22(TMT6plex)	9.387e-12	87.55	1.75376e-09	3	2962.3	0.541173	0	0.97595	3	5.49181	1.09271	3	16.4148	0.985585	3	7.90132	1.03531	3	0.931117	0.955529	3	5.23014	1.01886	3	5.01022
vTNGAFTGEISPGMIk	11	ENSRNOP00000020647	N-Term(TMT6plex); K16(TMT6plex)	4.858e-10	87.55	4.64971e-08	2	2080.15	1.07528	0	0.86434	11	6.03241	0.633249	11	18.5087	1.15401	11	3.38121	0.784955	11	11.2165	1.19768	11	6.81469	1.24139	11	4.47796
lHSMIVDLDSVVk	13	ENSRNOP00000069486	N-Term(TMT6plex); K13(TMT6plex)	3.544e-11	87.54	3.94683e-08	2	1914.12	3.0275	0	0.971186	13	5.48377	0.818626	13	12.6355	1.17413	13	6.89906	0.867254	13	6.15886	1.06477	13	3.99116	1.06714	13	8.88239
qQNSYGGFSSTQDTVVALDALSk	3	ENSRNOP00000040516	N-Term(TMT6plex); K23(TMT6plex)	1.261e-13	87.53	3.87645e-08	3	2874.49	-0.0441095	0	1.12462	3	9.9133	1.01932	3	0.244232	1.26569	3	7.66298	0.71835	3	15.0356	1.03044	3	5.20514	0.790833	3	7.31989
dLVPDLSNFYAQYk	17	ENSRNOP00000010593	N-Term(TMT6plex); K14(TMT6plex)	4.347e-11	87.52	4.55803e-08	2	2131.15	-0.283906	0	1.00796	17	5.46377	1.02692	17	7.1535	0.980354	17	2.2825	0.981146	17	2.44197	1.02344	17	4.68056	0.98858	17	3.79611
fSQLAEAYEVLSDEVk	6	ENSRNOP00000073394	N-Term(TMT6plex); K16(TMT6plex)	7.12e-12	87.48	4.96644e-08	2	2286.24	3.66273	0	0.961362	6	9.75329	0.793002	6	7.98604	1.09074	6	5.0684	0.934346	6	4.14166	1.07018	6	6.84751	1.09341	6	9.84824
sETITEEELVGLMNk	8	ENSRNOP00000043385;ENSRNOP00000064050	N-Term(TMT6plex); K15(TMT6plex)	6.951e-13	87.46	4.65733e-08	2	2151.16	0.302141	0
mGVQSVAVYSEADR	8	ENSRNOP00000018942	N-Term(TMT6plex)	2.028e-11	87.43	2.11439e-08	2	1740.88	1.86938	0	0.985584	8	2.45033	0.91965	8	19.7041	1.10016	8	14.9422	0.930526	8	6.18318	1.01005	8	5.30453	0.962023	8	8.58442
aAFFVALDEDSHcYNPDDEASLSLYGk	3	ENSRNOP00000013985	N-Term(TMT6plex); C13(Carbamidomethyl); K27(TMT6plex)	2.699e-14	87.37	1.36507e-08	3	3492.66	-1.22382	0	1.12242	3	0.233927	1.27605	3	4.09193	0.933149	3	2.32637	1.019	3	2.55277	0.897163	3	4.13925	0.828173	3	3.92515
aPcTQALDLAEEDEED	3	ENSRNOP00000068965	N-Term(TMT6plex); C3(Carbamidomethyl)	3.559e-07	87.34	2.02952e-09	2	2034.9	0.341917	0	0.980079	3	7.39679	1.06983	3	4.30792	0.980168	3	5.72745	0.998555	3	0.581484	0.982467	3	3.02827	0.974373	3	0.792947
dPDTAIDDAQVELDAQALFQAGELk	11	ENSRNOP00000019552	N-Term(TMT6plex); K25(TMT6plex)	8.866e-12	87.33	3.89271e-08	3	3131.62	2.01356	0	1.00616	10	5.6694	1.02415	11	13.1886	0.850535	11	3.67136	1.15135	11	7.25805	0.964293	11	7.175	1.04168	11	8.95628
dkDDDVPQFTSAGENFNk	6	ENSRNOP00000004770	N-Term(TMT6plex); K2(TMT6plex); K18(TMT6plex)	4.474e-11	87.3	3.51934e-08	3	2714.39	1.58992	1	1.05691	6	6.15544	1.0333	6	4.86544	0.982235	6	6.40962	1.00493	6	4.93233	0.961007	6	1.49404	1.00462	6	2.55723
tLTTVQGIADDYDk	4	ENSRNOP00000041459	N-Term(TMT6plex); K14(TMT6plex)	2.391e-11	87.27	4.80936e-08	2	1998.08	-0.233293	0	0.851319	4	6.9898	0.763096	4	17.1084	1.06797	4	2.46479	0.991877	4	5.28148	1.07991	4	5.31255	1.18031	4	6.03255
eTDLLLDDSLVSLFGNR	15	ENSRNOP00000028687	N-Term(TMT6plex)	9.669e-13	87.26	4.32243e-08	2	2136.14	0.135906	0	0.981537	15	9.55359	0.993988	15	5.01538	0.978318	15	7.63274	0.985604	15	6.8294	1.02746	15	7.94169	1.01373	15	8.94402
sMTEQEQQQLIDDHFLFDkPVSPLLLASGMAR	15	ENSRNOP00000022895	N-Term(TMT6plex); K19(TMT6plex)	6.273e-17	87.26	3.862e-08	3	4103.14	1.03236	0	1.09012	15	12.6364	1.01404	15	7.13154	1.00249	15	8.7365	0.980964	15	5.87981	0.976669	15	6.44225	0.935751	15	11.1557
kMDADLSQLQTEVEEAVQEcR	27	ENSRNOP00000024186;ENSRNOP00000023301	N-Term(TMT6plex); K1(TMT6plex); C20(Carbamidomethyl)	5.432e-14	87.22	3.34769e-08	3	2937.47	0.714804	1
dPLNETVVGLYQk	36	ENSRNOP00000024186;ENSRNOP00000004147;ENSRNOP00000071422;ENSRNOP00000072943;ENSRNOP00000023301;ENSRNOP00000004236	N-Term(TMT6plex); K13(TMT6plex)	1.377e-10	87.22	5.46251e-08	2	1934.1	-1.98458	0
fDGALNVDLTEFQTNLVPYPR	5	ENSRNOP00000004797;ENSRNOP00000075232;ENSRNOP00000070868;ENSRNOP00000020932;ENSRNOP00000065108	N-Term(TMT6plex)	6.033e-11	87.22	4.22965e-08	2	2638.37	-1.25897	0
mGLVDQLVDPLGPGIk	19	ENSRNOP00000038073	N-Term(TMT6plex); K16(TMT6plex)	6.167e-12	87.21	4.46753e-08	2	2110.24	0.31933	0	1.01102	19	2.25715	0.775419	19	9.67896	1.15144	19	2.89881	0.912321	19	4.65471	1.10075	19	3.05859	0.978473	19	3.88968
iEDEQALALQLQk	138	ENSRNOP00000023301	N-Term(TMT6plex); K13(TMT6plex)	1.002e-10	87.2	4.73507e-08	2	1957.14	-0.5372	0	1.14177	137	8.24696	1.26681	136	7.75225	1.17664	137	11.6973	0.784529	137	19.3646	0.941973	137	3.99179	0.691311	136	21.5054
vVNAPIFHVNSDDPEAVMYVck	9	ENSRNOP00000068674	N-Term(TMT6plex); C21(Carbamidomethyl); K22(TMT6plex)	4.553e-15	87.2	3.72518e-08	3	2962.52	-0.0524097	0	1.25434	9	4.12945	1.41124	9	8.58327	0.834524	9	10.03	1.21172	9	1.86334	0.78005	9	7.0615	0.731525	9	3.52493
acLISMGYDLGEAEFAR	38	ENSRNOP00000024098	N-Term(TMT6plex); C2(Carbamidomethyl)	2.191e-14	87.16	1.21155e-08	2	2132.04	0.558805	0	0.983175	38	4.96591	0.995067	38	11.5233	0.956856	38	5.13412	1.02342	38	4.22983	1.0472	38	6.0751	1.00327	38	8.87027
lGFSEEGSLYVLk	57	ENSRNOP00000021846	N-Term(TMT6plex); K13(TMT6plex)	6.223e-11	87.14	4.60774e-08	2	1900.09	1.2492	0	0.989828	57	5.13103	0.972153	57	8.80361	0.988131	57	4.09775	1.02802	57	7.62119	1.00118	57	4.55463	1.03328	57	6.99757
lEDTENWLYEDGEDQPk	4	ENSRNOP00000023628	N-Term(TMT6plex); K17(TMT6plex)	1.614e-13	87.08	1.59646e-08	2	2539.22	-1.23677	0	1.01554	4	4.98016	1.03346	4	0.388605	0.964926	4	4.80932	1.03512	4	1.51316	0.971275	4	4.98124	1.03387	4	4.68947
cLGELIcTLNAAk	3	ENSRNOP00000020647	N-Term(TMT6plex); C1(Carbamidomethyl); C7(Carbamidomethyl); K13(TMT6plex)	6.005e-11	87.03	5.76624e-08	2	1921.06	-1.43555	0	0.896642	3	15.3243	0.615051	3	11.96	1.35565	3	0.290263	0.689648	3	0.0613177	1.15141	3	7.73148	1.11845	3	1.22224
tAFDEAIAELDTLSEESYk	10	ENSRNOP00000030885	N-Term(TMT6plex); K19(TMT6plex)	2.904e-09	87.03	4.21074e-08	2	2590.33	6.39717	0	0.959983	10	7.72548	0.852391	10	22.1894	1.04124	10	2.66545	1.00712	10	3.48828	1.03847	10	13.1772	1.12721	10	4.41409
dDDIAALVVDNGSGMck	7	ENSRNOP00000044296	N-Term(Acetyl); C16(Carbamidomethyl); K17(TMT6plex)	2.952e-09	87.02	6.95133e-09	2	2050.96	-1.03835	0	1.04501	7	9.25827	1.16694	7	15.6628	0.959975	7	8.15065	1.00418	6	2.33178	1.01859	7	3.63148	0.969718	7	13.6775
tNHLVTVEGGWPQFGVGAEIcAR	10	ENSRNOP00000010545	N-Term(TMT6plex); C21(Carbamidomethyl)	2.685e-14	86.97	3.70678e-08	2	2727.4	3.64862	0	1.05937	10	11.2171	1.10511	10	13.3547	0.984006	10	8.61185	1.04312	10	5.90421	0.969331	10	11.4483	0.914537	10	9.78965
vLGSQEALYPVHYEEk	20	ENSRNOP00000063784	N-Term(TMT6plex); K16(TMT6plex)	1.381e-13	86.96	5.8398e-08	2	2320.27	3.09688	0	1.06986	20	4.26654	1.08535	20	3.40092	0.904294	20	2.81612	1.05201	20	3.857	1.02015	20	4.74974	0.871526	20	7.56734
aPLQVAVLGPTGVAEPVEVR	17	ENSRNOP00000027237	N-Term(TMT6plex)	4.047e-11	86.96	4.68191e-08	2	2231.3	-0.00588139	0	0.966302	17	8.49807	1.01483	17	7.22839	0.9698	17	9.61786	1.06254	17	8.28546	1.00869	17	11.1911	1.01868	17	5.03285
tIGTGLVTDVPAMTEEDk	13	ENSRNOP00000025203	N-Term(TMT6plex); K18(TMT6plex)	2.557e-15	86.94	5.16881e-08	2	2335.25	0.133866	0	0.969635	13	5.16894	0.769931	13	9.80347	1.18118	13	6.12413	0.818923	13	11.3375	1.11022	13	6.18681	1.03953	13	4.56188
lGEHNINVLEGDEQFINAAk	52	ENSRNOP00000043068	N-Term(TMT6plex); K20(TMT6plex)	1.377e-11	86.93	4.93741e-08	2	2669.44	3.64854	0	1.02583	52	3.62255	0.977904	52	4.88626	1.09445	52	7.29389	1.05273	52	4.27595	0.935461	52	4.14378	0.937112	52	7.12242
eAGDGVFEcEYYPVIPGk	11	ENSRNOP00000027237	N-Term(TMT6plex); C9(Carbamidomethyl); K18(TMT6plex)	5.583e-13	86.91	3.21853e-08	2	2488.25	2.45237	0	0.877263	11	6.56924	0.891173	11	7.68488	0.864065	11	5.40707	1.16565	11	13.2536	1.09388	11	4.48291	1.07068	11	4.3292
lETAVNLAWTAGNSNTR	6	ENSRNOP00000008477	N-Term(TMT6plex)	7.672e-13	86.9	4.02222e-08	2	2047.07	-1.24705	0	0.974855	6	5.49514	0.849273	6	11.0857	1.12212	6	6.68357	0.891404	6	14.7978	1.13929	6	7.09975	0.977781	6	9.49406
eEDATLSSPAVVMPTMGR	24	ENSRNOP00000015545	N-Term(TMT6plex)	1.926e-11	86.89	2.46597e-08	2	2120.06	2.10346	0	1.06553	24	3.7358	1.11379	24	15.9741	0.97583	24	7.66383	1.03516	24	8.14594	0.921018	24	5.59362	0.989888	24	5.75733
fASEIAGVDDLGTTGR	22	ENSRNOP00000015851	N-Term(TMT6plex)	1.605e-08	86.86	3.87398e-08	3	1837.95	1.14144	0	1.01801	22	11.9365	0.950599	22	9.1727	1.06504	22	5.98317	0.906502	22	8.47143	1.03277	22	7.40628	1.01607	22	7.03804
tVQDALSSMQESDIAVVAR	1	ENSRNOP00000067045	N-Term(TMT6plex)	9.68e-11	86.86	3.98732e-08	3	2249.17	0.841967	0	0.910913	1		1.00457	1		0.890427	1		0.989945	1		1.09615	1		1.08652	1
tDAQmADFGAAAPYLR	10	ENSRNOP00000023301	N-Term(Acetyl); M5(Oxidation)	3.73e-08	86.85	4.3373e-09	2	1755.8	-0.651073	0
dIVYEMGELGVLGPTIk	9	ENSRNOP00000004570	N-Term(TMT6plex); K17(TMT6plex)	9.606e-13	86.85	6.1032e-08	2	2292.29	-2.27903	0	1.00633	9	3.24753	0.993253	9	11.2209	1.00802	9	3.81817	1.00015	9	5.49303	1.02373	9	3.91158	0.988385	9	6.09898
gSVNVPFMNFLTEDGFEk	7	ENSRNOP00000039338	N-Term(TMT6plex); K18(TMT6plex)	3.303e-11	86.85	3.93455e-08	2	2489.28	1.99403	0	1.07886	7	1.25472	1.03211	7	6.29052	1.02259	7	2.41413	1.03273	7	3.85302	0.948419	7	3.55699	0.981329	7	2.13243
aLSNMMHFGGYIQk	12	ENSRNOP00000041541	N-Term(TMT6plex); K14(TMT6plex)	6.367e-11	86.78	3.63117e-08	2	2055.07	-9.73018	0	1.23075	12	16.7966	1.69391	12	14.9671	0.594118	12	9.558	1.28809	12	15.4879	0.696841	12	15.5909	0.636184	12	19.0636
cIGAIAmTEPGAGSDLQGVR	12	ENSRNOP00000017686	N-Term(TMT6plex); C1(Carbamidomethyl); M7(Oxidation)	1.173e-10	86.78	2.92802e-08	2	2248.12	-1.48917	0	0.900771	12	7.16894	0.777586	12	18.4133	1.16569	12	18.6887	0.799838	12	25.0394	1.06336	12	4.97732	1.09871	12	7.92787
gAVGALLVYDIAk	4	ENSRNOP00000010197	N-Term(TMT6plex); K13(TMT6plex)	4.652e-11	86.75	5.06181e-08	2	1748.07	-1.38638	0	0.963025	4	1.34474	0.998768	4	5.33654	0.97257	4	4.85439	1.01575	4	1.83623	1.04266	4	0.766533	0.989566	4	1.39688
amGVVVATGVNTEIGk	13	ENSRNOP00000024347;ENSRNOP00000001738	N-Term(TMT6plex); M2(Oxidation); K16(TMT6plex)	6.388e-09	86.74	5.79372e-08	2	2020.15	-1.31231	0
lcDFGVSGQLIDSMANSFVGTR	2	ENSRNOP00000027272;ENSRNOP00000013933	N-Term(TMT6plex); C2(Carbamidomethyl)	7.433e-12	86.73	2.27187e-08	3	2603.27	-3.16941	0
sNSVDTGPSSSLSTPTEPLSPTSSLGEER	1	ENSRNOP00000028271	N-Term(TMT6plex)	3.122e-10	86.73	2.17633e-08	3	3148.52	-2.8808	0	0.896986	1		0.902464	1		1.04362	1		1.0622	1		1.07862	1		0.967437	1
qAVTNPNNTFYATk	21	ENSRNOP00000026696	N-Term(TMT6plex); K14(TMT6plex)	4.72e-07	86.67	5.19897e-08	2	2027.1	2.46095	0	0.97111	21	5.54	0.781404	21	15.713	1.13252	21	11.2827	0.862855	21	15.5067	1.08325	21	5.1366	1.07561	21	4.43502
qETETIAASVVVATAk	13	ENSRNOP00000033967	N-Term(TMT6plex); K16(TMT6plex)	3.965e-13	86.66	6.2143e-08	2	2076.2	0.599896	0	0.955095	13	4.71064	0.987973	13	7.00621	1.06431	13	3.56521	0.977909	13	6.64191	1.04048	13	5.68968	0.930214	13	6.17497
vGGVQSLGGTGALR	22	ENSRNOP00000022309	N-Term(TMT6plex)	2.616e-09	86.65	4.86612e-08	2	1500.87	0.0287866	0	0.938803	22	4.61019	0.832577	22	17.8794	1.13749	22	4.14375	0.818204	22	9.80619	1.10729	22	4.17168	1.10595	22	6.15569
vNPTVFFDITADGEPLGR	15	ENSRNOP00000071404	N-Term(TMT6plex)	3.043e-11	86.64	4.27038e-08	2	2177.15	1.78836	0	0.97495	15	7.6331	0.995884	15	10.4365	0.979097	15	4.6218	1.04857	15	5.86568	0.995379	15	5.18828	1.06421	15	3.72845
tGLEQGNDAGYLAESEk	32	ENSRNOP00000038073	N-Term(TMT6plex); K17(TMT6plex)	2.266e-14	86.62	3.68033e-08	2	2240.15	1.33803	0	0.971522	32	8.33662	0.811278	32	35.2425	1.19675	32	13.8221	0.820197	32	11.2344	1.06253	32	12.0164	1.05016	32	8.10521
gPEAGYVATPIAMVQAAVTFLNDASDLPk	8	ENSRNOP00000054601	N-Term(TMT6plex); K29(TMT6plex)	7.232e-11	86.62	4.89985e-08	3	3404.83	3.71888	0	1.06029	8	15.0477	1.14483	8	8.36458	1.00938	8	12.8707	1.03093	8	14.7916	0.979364	8	8.41482	0.826312	7	15.8914
yYASEVAGLTTSk	2	ENSRNOP00000027999	N-Term(TMT6plex); K13(TMT6plex)	1.029e-10	86.62	5.97781e-08	2	1848.02	-0.189924	0	0.978166	2	0.081799	0.931724	2	18.6161	1.01839	2	9.77337	1.07084	2	6.07227	1.03166	2	3.06424	0.953339	2	7.35942
lDANIPEVAVEGPEGk	8	ENSRNOP00000069026	N-Term(TMT6plex); K16(TMT6plex)	6.286e-12	86.6	6.72737e-08	2	2096.17	0.608493	0	0.99907	8	6.74993	1.03204	8	9.49893	1.00826	8	2.93634	1.05483	8	2.06314	0.908982	8	3.38206	0.997833	8	6.42111
hPYFYAPELLYYAEk	25	ENSRNOP00000003921	N-Term(TMT6plex); K15(TMT6plex)	2.58e-09	86.58	5.23091e-08	2	2362.25	-0.377969	0	1.20764	25	9.74941	1.46376	25	24.3212	0.958993	25	6.28011	0.782974	25	13.522	0.742471	25	25.5396	0.943589	25	5.99491
aGYTDQVVIGMDVAASEFYR	48	ENSRNOP00000064663	N-Term(TMT6plex)	3.091e-10	86.56	2.36257e-08	3	2421.19	-0.52002	0	0.974353	47	10.7749	0.953962	48	8.67512	0.979713	48	6.47906	1.0005	48	5.04789	1.04801	48	7.45384	1.05873	48	9.36238
gIEDASDEEDLR	4	ENSRNOP00000054003	N-Term(TMT6plex)	2.161e-09	86.55	1.08442e-08	2	1577.75	-1.38513	0	0.893909	4	5.59611	0.844585	4	2.88925	0.920361	4	6.75479	1.26588	4	6.20111	0.946842	4	5.59371	1.15736	4	8.20501
aLLNNSHYYHLAHGk	9	ENSRNOP00000008980	N-Term(TMT6plex); K15(TMT6plex)	2.091e-13	86.52	6.0502e-08	2	2196.21	1.20276	0	1.15119	9	5.57469	1.59514	9	22.1601	0.846643	9	29.1538	0.946954	9	15.0315	0.818652	9	12.7161	0.805425	9	19.2661
sVAFPcISTGVFGYPNEEAAEVVLATLR	2	ENSRNOP00000028749	N-Term(TMT6plex); C6(Carbamidomethyl)	2.761e-12	86.51	4.44481e-08	3	3226.67	1.65637	0	1.1222	2	8.06647	1.00877	2	20.8041	0.938639	2	6.97096	1.06695	2	5.82881	1.0507	2	18.0086	0.817711	2	2.08097
tIDWVSFVEIMPQNQk	26	ENSRNOP00000004836	N-Term(TMT6plex); K16(TMT6plex)	4.641e-11	86.5	5.85426e-08	2	2393.3	1.72482	0	0.998066	26	8.21506	0.988798	26	7.19316	1.11618	26	6.05517	0.883303	26	8.07493	1.03858	26	3.13749	0.924575	26	8.23978
qVAASTAQLLVAck	6	ENSRNOP00000024885;ENSRNOP00000022401	N-Term(TMT6plex); C13(Carbamidomethyl); K14(TMT6plex)	4.059e-12	86.45	6.36365e-08	2	1918.12	-0.309233	0
eEEIPETISFEMLDAAk	19	ENSRNOP00000040848	N-Term(TMT6plex); K17(TMT6plex)	9.35e-11	86.42	4.09321e-08	2	2410.24	-2.16442	0	1.09326	19	6.75434	1.17148	19	27.9925	0.85431	19	12.4862	0.96842	19	7.4667	0.928996	19	11.8356	0.96243	19	18.6187
gGETVLVNAAAGAVGSVVGQIAk	3	ENSRNOP00000020335	N-Term(TMT6plex); K23(TMT6plex)	4.68e-12	86.42	5.27899e-08	3	2526.47	0.0427988	0	0.943345	3	1.78036	1.10787	3	1.54321	0.927573	3	8.48344	1.05217	3	1.86249	1.02648	3	2.75309	0.978113	3	1.51011
eNAPAIIFIDEIDAIATk	9	ENSRNOP00000025819	N-Term(TMT6plex); K18(TMT6plex)	1.234e-14	86.41	6.35396e-08	2	2402.37	2.76083	0	1.07515	9	9.5278	0.942909	9	9.98882	0.956781	9	9.0916	1.04449	9	6.08232	0.928575	9	11.5144	1.08009	9	4.84299
lSQPEDQAEINTGSALFIDk	10	ENSRNOP00000013896	N-Term(TMT6plex); K20(TMT6plex)	3.474e-07	86.41	5.37116e-08	2	2634.41	1.79661	0	1.28074	10	7.84915	1.43474	10	6.34666	1.01543	10	9.13823	0.820118	10	15.9781	0.728916	10	11.3074	0.82427	10	3.23104
lLDAQLATGGIVDPR	9	ENSRNOP00000044096	N-Term(TMT6plex)	1.371e-08	86.41	5.9997e-08	2	1768.01	-3.06855	0	1.00473	9	16.0611	0.958041	9	12.7703	1.05277	9	2.37941	0.957872	9	10.5116	0.995107	9	9.09577	1.02666	9	9.5345
fLSQPFQVAEVFTGHMGk	27	ENSRNOP00000003965	N-Term(TMT6plex); K18(TMT6plex)	1.598e-15	86.4	5.95626e-08	2	2481.34	-0.426578	0	0.992317	27	11.2988	0.954173	27	12.7212	1.12055	27	10.5811	0.893714	27	6.41268	1.04233	27	8.10613	0.947322	27	11.9803
yYTSASGDEMVSLk	6	ENSRNOP00000009556	N-Term(TMT6plex); K14(TMT6plex)	3.165e-10	86.39	3.66236e-08	2	2009.03	-0.311934	0	0.939277	6	4.28494	0.908369	6	16.0259	1.04945	6	6.42068	1.0105	6	2.52501	1.0442	6	3.09377	1.04169	6	4.90659
iAIAALEVLEEEHLAENADk	2	ENSRNOP00000022628	N-Term(TMT6plex); K20(TMT6plex)	9.182e-12	86.39	6.72772e-08	3	2636.45	-2.3489	0	0.962258	2	0.580457	0.992564	2	1.12732	0.896448	2	4.5488	1.11017	2	4.44198	1.01119	2	4.16454	1.06226	2	4.01128
mQNDAGEFVDLYVPR	1	ENSRNOP00000070217	N-Term(Acetyl)	8.596e-09	86.37	5.76687e-09	2	1795.83	-3.1087	0
lPSEGPQPAHVVVGDVLQAGDVDk	7	ENSRNOP00000035090	N-Term(TMT6plex); K24(TMT6plex)	4.73e-11	86.33	5.43609e-08	3	2885.58	-0.5283	0	1.02605	7	3.179	1.10312	7	9.02787	0.912421	7	9.27336	1.1015	7	2.99664	0.960939	7	1.39723	0.90181	7	7.54777
vVAPTISSPVcQEQLVEAGR	7	ENSRNOP00000022401	N-Term(TMT6plex); C11(Carbamidomethyl)	3.013e-16	86.29	5.93282e-08	2	2369.27	-0.57366	0	0.973386	7	3.9066	1.0068	7	19.3049	0.941423	7	7.23523	1.02367	7	4.01063	1.01727	7	5.8771	0.973837	7	6.4205
lQQFFNHHMFVLEQEEYk	27	ENSRNOP00000024186;ENSRNOP00000004147;ENSRNOP00000054082;ENSRNOP00000071422;ENSRNOP00000072943;ENSRNOP00000023301;ENSRNOP00000004236	N-Term(TMT6plex); K18(TMT6plex)	1.632e-14	86.28	4.72187e-08	2	2825.45	1.87571	0
aDQLTEEQIAEFk	18	ENSRNOP00000022603	N-Term(Acetyl); K13(TMT6plex)	8.494e-08	86.27	3.65874e-08	2	1792.92	-0.081875	0	1.0859	18	6.01505	1.1467	18	3.76625	0.929638	18	6.20898	1.01709	18	7.82848	0.909728	18	4.44019	0.95862	18	8.58734
aDLPTLGFTHFQPAQLTTVGk	5	ENSRNOP00000025193	N-Term(TMT6plex); K21(TMT6plex)	2.1e-12	86.27	5.52352e-08	3	2700.51	-2.14635	0	1.01171	5	3.38221	0.985713	5	3.56197	1.00435	5	4.01604	1.005	5	9.7303	1.02353	5	5.90285	1.01777	5	10.8302
sVAGGIPGAGFYGPk	3	ENSRNOP00000023601	N-Term(TMT6plex); K15(TMT6plex)	6.639e-12	86.26	6.73104e-08	2	1836.04	0.517988	0	1.06398	3	1.69273	0.863133	3	6.9712	1.25318	3	6.87121	0.768222	3	1.38771	1.07992	3	3.71033	0.9002	3	11.7487
eAQNTcAMLTTFNEVDMSNIQEmR	6	ENSRNOP00000007298	N-Term(TMT6plex); C6(Carbamidomethyl); M23(Oxidation)	5.489e-12	86.25	5.45416e-09	3	3078.38	-2.20308	0	1.04489	6	11.6231	1.02917	6	10.5692	0.991464	6	3.03927	1.00369	6	13.1186	0.987773	6	6.23835	0.999636	6	6.25377
sVSSNVASVSPIPAGSk	3	ENSRNOP00000014532	N-Term(TMT6plex); K17(TMT6plex)	6.437e-12	86.22	6.39933e-08	2	2045.16	-0.423219	0	0.956814	3	2.00617	0.807053	3	4.0662	1.03285	3	1.70794	0.927182	3	0.00975401	1.12788	3	3.87599	1.15703	3	6.80157
qLEEETSPDGIMTEALPPAR	16	ENSRNOP00000012616	N-Term(TMT6plex)	1.245e-15	86.17	3.94928e-08	2	2413.21	0.715786	0	1.08773	16	5.56814	1.12483	16	5.40327	0.948496	16	8.87432	1.02623	16	10.2678	0.931221	16	5.95403	0.95743	16	7.41319
mGHAGAIIAGGk	11	ENSRNOP00000007624	N-Term(TMT6plex); K12(TMT6plex)	5.386e-10	86.16	5.81047e-08	2	1540.9	-0.0632024	0	1.09967	11	4.17253	1.13618	11	11.4558	1.03085	11	4.30853	0.939737	11	6.79057	0.990399	11	4.98496	0.800758	11	12.1246
mADEAVcVGPAPTSk	13	ENSRNOP00000072844	N-Term(TMT6plex); C7(Carbamidomethyl); K15(TMT6plex)	3.07e-11	86.16	4.51522e-08	2	1991.03	-0.8332	0	1.06813	13	6.24692	0.995789	13	4.4861	1.00364	13	7.25358	0.93245	13	4.81034	1.01833	13	5.45266	0.953515	13	4.98536
eLGEYGLQAYTEVk	26	ENSRNOP00000001816	N-Term(TMT6plex); K14(TMT6plex)	4.004e-12	86.16	5.51995e-08	2	2058.11	-1.29558	0	1.02157	26	6.2214	1.03122	26	9.76717	0.955973	26	4.70929	0.997533	26	2.73629	1.0084	26	6.65178	0.970901	26	5.31869
iINEPTAAAIAYGLDk	31	ENSRNOP00000008504;ENSRNOP00000025064;ENSRNOP00000042159	N-Term(TMT6plex); K16(TMT6plex)	3.035e-13	86.12	6.31627e-08	2	2118.22	-0.0757407	0
gATLSHHNIVNNSNLIGQR	2	ENSRNOP00000004673	N-Term(TMT6plex)	2.814e-12	86.09	5.65885e-08	2	2274.22	-2.42652	0	1.01101	2	41.0008	1.44255	2	121.579	0.605211	2	75.0516	1.17083	2	30.6863	0.612919	2	129.158	0.635183	2	135.093
qTQTFTTYSDNQPGVLIQVYEGER	9	ENSRNOP00000067749;ENSRNOP00000058593;ENSRNOP00000065828;ENSRNOP00000042159	N-Term(TMT6plex)	5.934e-15	86.05	3.77436e-08	2	3003.49	-1.38173	0
rAPAAQPPATAAAPSAVGSPAAAPR	9	ENSRNOP00000066780	N-Term(TMT6plex)	1.824e-14	86.03	6.7853e-08	3	2483.37	0.333568	1	0.892494	8	17.3738	0.91403	8	16.0957	1.09105	8	15.5937	0.953033	8	23.377	1.0971	8	10.9298	0.920442	8	10.1967
dAQHYGWEVAQPVQHNWk	9	ENSRNOP00000073776	N-Term(TMT6plex); K18(TMT6plex)	1.133e-12	85.98	4.01233e-08	3	2651.35	0.540255	0	1.12835	9	8.29274	1.09424	9	4.7389	1.04121	9	7.43993	0.9132	9	4.34227	0.966045	9	3.89695	0.877592	9	9.99661
tGAIVDVPVGDELLGR	60	ENSRNOP00000022892	N-Term(TMT6plex)	5.423e-10	85.97	6.76587e-08	2	1840.04	-0.0412897	0	0.915361	60	13.7583	0.810854	60	30.9913	1.14794	60	17.4273	0.853278	60	18.5333	1.05123	60	11.734	1.07648	60	11.8558
eFSAPSTPTGTLEFAGGEGk	4	ENSRNOP00000069026	N-Term(TMT6plex); K20(TMT6plex)	9.093e-15	85.97	5.83003e-08	2	2441.27	4.56423	0	1.04705	4	4.92973	1.02227	4	3.90586	0.956211	4	4.72877	1.07334	4	10.5774	0.963664	4	4.14174	1.00415	4	1.5976
eSVcQAALGLILk	5	ENSRNOP00000018942	N-Term(TMT6plex); C4(Carbamidomethyl); K13(TMT6plex)	7.743e-11	85.96	6.26177e-08	2	1860.11	2.82381	0	1.00132	5	5.72145	0.9814	5	2.94736	1.07902	5	2.73196	0.960773	5	2.81398	1.02004	5	1.8838	0.912861	5	0.536341
aAGAQGAAcGAGcNR	1	ENSRNOP00000068843	N-Term(TMT6plex); C9(Carbamidomethyl); C13(Carbamidomethyl)	1.011e-11	85.96	7.35187e-09	2	1620.75	-2.84219	0	1.10002	1		1.16326	1		0.865234	1		0.994692	1		1.05755	1		0.849925	1
fILDGWHEMDPENPLFQPSPSMNNLVAQk	4	ENSRNOP00000014658	N-Term(TMT6plex); K29(TMT6plex)	6.597e-12	85.95	3.93851e-08	3	3812.94	5.30415	0	1.27519	4	1.56583	1.20287	4	6.05238	0.936964	4	1.94771	1.04882	4	1.10964	0.897866	4	3.32292	0.812559	4	2.88049
aAMLLGTVGDALGYGNVcR	4	ENSRNOP00000026391;ENSRNOP00000054552	N-Term(TMT6plex); C18(Carbamidomethyl)	1.351e-14	85.94	4.1768e-08	2	2167.11	-2.50269	0
vGDTIPSVEVFEGEPGk	26	ENSRNOP00000028687	N-Term(TMT6plex); K17(TMT6plex)	9.137e-13	85.91	7.23184e-08	2	2218.2	0.283254	0	1.02595	26	5.78578	0.946726	26	9.02819	1.05462	26	5.86426	0.950089	26	8.93852	0.99499	26	4.87264	1.03189	26	6.6888
yTPSGQSGAAASESLFISNHAY	10	ENSRNOP00000069540	N-Term(TMT6plex)	1.285e-13	85.89	2.39598e-08	2	2487.19	-1.76328	0	1.03661	10	5.32253	1.10108	10	12.107	0.954801	10	6.60816	1.06404	10	8.5558	0.938022	10	9.0708	0.925033	10	12.5935
lNMEAINYMAADGDFk	9	ENSRNOP00000013538	N-Term(TMT6plex); K16(TMT6plex)	2.485e-12	85.87	3.35174e-08	2	2261.13	-0.617796	0	1.08574	9	2.4733	0.991312	9	4.4706	0.978686	9	5.14146	1.01552	9	6.62364	0.943858	9	1.24044	1.02679	9	3.67218
fPGPVVNLSEIQNVk	4	ENSRNOP00000010027	N-Term(TMT6plex); K15(TMT6plex)	4.579e-11	85.84	6.41114e-08	2	2099.23	1.06328	0	0.969377	4	5.84864	0.922104	4	6.62841	0.947582	4	2.20733	0.967989	4	8.11961	1.11065	4	0.820766	1.08067	4	2.64779
vcEDFDTSVNLAWTSGTNcTR	11	ENSRNOP00000018462	N-Term(TMT6plex); C2(Carbamidomethyl); C19(Carbamidomethyl)	1.279e-14	85.84	9.64277e-09	2	2662.21	2.19562	0	1.08494	11	6.63673	1.11101	11	12.9769	0.972308	11	8.63658	0.992161	11	11.4388	0.939849	11	8.31198	0.998082	11	7.90984
aFLADPSAFAAAAPVAAATTAAPAAAAAPAk	2	ENSRNOP00000001518	N-Term(TMT6plex); K31(TMT6plex)	4.999e-16	85.8	5.33944e-08	3	3182.76	-0.00487097	0	0.864629	2	20.9499	0.759976	2	22.0793	1.07127	2	9.28917	0.833221	2	19.1593	1.18934	2	10.864	1.12684	2	13.4988
lPGPTVSASYSLEYGk	4	ENSRNOP00000061449	N-Term(TMT6plex); K16(TMT6plex)	8.124e-06	85.76	6.80906e-08	2	2127.18	2.8836	0	1.03482	4	2.30038	1.07876	4	3.86829	1.02951	4	5.95581	1.00032	4	4.54264	0.954337	4	1.44098	0.929747	4	11.2588
kPPTFGDASVIALELLNSGYEFDEGSIIFNQFk	10	ENSRNOP00000061946	N-Term(TMT6plex); K1(TMT6plex); K33(TMT6plex)	2.335e-18	85.74	4.77368e-08	3	4334.31	-2.92615	0	0.925085	10	13.4138	1.19507	10	16.5524	1.00894	10	13.515	0.974026	10	14.9822	1.03559	10	9.41521	0.914404	10	10.0274
gNAMVEEGHFAAEDVk	7	ENSRNOP00000068710;ENSRNOP00000072038	N-Term(TMT6plex); K16(TMT6plex)	2.373e-13	85.72	3.8714e-08	2	2162.09	-0.932422	0
mAQQMLDLEEQLEEEEAAR	1	ENSRNOP00000074575	N-Term(TMT6plex)	2.167e-12	85.71	1.94687e-08	3	2492.19	0.454582	0	0.941473	1		1.32437	1		1.01309	1		0.957778	1		0.914772	1		0.872397	1
qAVDQISSGFFSPk	12	ENSRNOP00000010158	N-Term(TMT6plex); K14(TMT6plex)	7.243e-11	85.71	6.67308e-08	2	1969.08	2.64036	0	1.03046	12	7.9416	0.90872	12	5.69958	1.0497	12	4.65835	0.928553	12	5.9424	1.03462	12	4.73903	1.0288	12	8.08249
gMSISDLAGTLSTDDLNALIAHAHR	6	ENSRNOP00000069486	N-Term(TMT6plex)	5.974e-11	85.71	5.49153e-08	5	2808.45	0.788751	0	1.0936	6	0.703777	1.25969	6	20.763	0.941291	6	3.85079	1.08662	6	4.84193	0.880187	6	12.7344	0.840662	6	10.9654
eVYmGNVIQGGEGQAPTR	11	ENSRNOP00000010573	N-Term(TMT6plex); M4(Oxidation)	1.057e-11	85.69	3.23729e-08	2	2151.07	1.51349	0	1.02746	11	4.32435	1.06658	11	7.67888	1.00576	11	7.60448	1.05975	11	5.71354	0.943058	11	9.48414	0.988604	11	4.80329
iAEVLFANPPSSTYEEALk	7	ENSRNOP00000030229	N-Term(TMT6plex); K19(TMT6plex)	9.955e-11	85.69	7.33785e-08	2	2537.39	1.64088	0	1.05673	7	3.13468	1.0062	7	5.22595	1.01983	7	3.21206	0.893616	7	5.81853	1.02181	7	2.18066	0.944933	7	6.60065
sIPAYLAETLYYAMk	7	ENSRNOP00000019552	N-Term(TMT6plex); K15(TMT6plex)	3.401e-10	85.62	5.93551e-08	2	2192.21	2.01646	0	0.970416	7	0.945905	0.841906	7	10.6721	0.890404	7	3.41775	1.07367	7	5.32979	1.1638	7	6.60742	1.04754	7	4.17758
aVPPTYADLGk	55	ENSRNOP00000008477	N-Term(Acetyl); K11(TMT6plex)	0.0003099	85.59	5.94905e-08	2	1402.78	-0.606719	0	1.10342	55	5.50701	1.24213	55	9.80741	0.960832	55	5.59515	0.995468	55	6.54716	0.921961	55	5.15317	0.854555	55	7.72862
nAPAIIFIDELDAIAPk	7	ENSRNOP00000040121	N-Term(TMT6plex); K17(TMT6plex)	3.98e-14	85.58	6.32246e-08	2	2269.32	-1.20409	0	0.848216	3	8.34631	0.795348	7	14.6914	1.2899	7	11.1093	0.92983	7	7.67444	1.21926	7	7.86709	1.28214	7	12.5544
vDQSILTGESVSVIk	41	ENSRNOP00000024347;ENSRNOP00000001738	N-Term(TMT6plex); K15(TMT6plex)	1.128e-12	85.56	7.03267e-08	2	2033.19	1.31368	0
aASGDPAcAESYR	1	ENSRNOP00000025193	N-Term(Acetyl); C8(Carbamidomethyl)	6.896e-07	85.55	2.77952e-09	2	1396.58	0.56116	0
dTVTTGLTGAVNLAk	4	ENSRNOP00000065507	N-Term(TMT6plex); K15(TMT6plex)	1.492e-07	85.55	6.72848e-08	2	1919.12	0.610119	0	0.973407	4	4.4571	0.902107	4	8.45662	1.01001	4	5.74427	1.01742	4	7.10117	1.02345	4	4.49846	1.0384	4	2.85656
vcIVGSGNWGSAVAk	3	ENSRNOP00000036106	N-Term(TMT6plex); C2(Carbamidomethyl); K15(TMT6plex)	7.185e-13	85.54	7.47005e-08	2	1963.08	-1.09563	0	0.935882	3	2.74629	0.792604	3	1.37682	0.99423	3	3.7304	0.954642	3	0.0460143	1.10351	3	4.83953	1.105	3	5.39646
vGVVQYSHEGTFEAIR	13	ENSRNOP00000001695	N-Term(TMT6plex)	1.818e-12	85.54	6.04586e-08	2	2021.07	0.993095	0	1.01936	13	3.97691	0.939356	13	12.8646	0.986507	13	8.4183	1.07495	13	6.34671	0.977579	13	4.76623	1.02779	13	3.95244
vMPNAIVQSVGVSGGk	4	ENSRNOP00000074241	N-Term(TMT6plex); K16(TMT6plex)	5.711e-13	85.53	7.05343e-08	2	2001.16	1.09329	0	0.988399	4	5.10381	0.894584	4	6.07352	1.08133	4	2.39942	0.895116	4	1.56787	1.12487	4	3.95653	0.929598	4	0.805941
tYYMSAGLQPVPIVFR	5	ENSRNOP00000010545	N-Term(TMT6plex)	7.751e-12	85.52	7.02761e-08	2	2071.13	0.683204	0	0.896113	5	3.68565	0.786936	5	18.4029	1.08145	5	8.21895	0.708961	5	12.0034	1.37281	5	9.37399	0.912579	5	3.48202
aDNFEYSDPVDGSISk	18	ENSRNOP00000013785	N-Term(TMT6plex); K16(TMT6plex)	1.561e-13	85.52	3.60498e-08	2	2202.09	-1.88839	0	1.03943	18	3.73797	1.08274	18	6.50937	0.95462	18	2.59212	0.992057	18	5.58633	0.970803	18	3.40602	0.99762	18	4.62883
aTFSSTSGLDSVSDSGEGR	5	ENSRNOP00000074706	N-Term(TMT6plex)	5.574e-15	85.51	1.53249e-08	2	2088.99	0.913682	0	1.04427	5	7.91418	1.28974	5	10.167	0.896287	5	13.5343	1.09656	5	24.6349	0.901198	5	8.83439	0.945005	5	8.43877
gETGPAGPAGPIGPAGAR	17	ENSRNOP00000005311	N-Term(TMT6plex)	2.046e-09	85.5	6.29909e-08	2	1761.95	1.94236	0	1.01633	17	8.25938	1.53851	17	14.7318	1.03186	17	7.04493	0.802623	17	10.5526	0.917353	17	10.7742	0.684476	17	26.6254
gEMMDLQHGSLFLQTPk	16	ENSRNOP00000017965	N-Term(TMT6plex); K17(TMT6plex)	1.63e-13	85.46	7.42404e-08	2	2390.27	3.03605	0	1.02437	16	5.87382	1.7669	16	19.9419	0.724509	16	21.7904	1.05714	16	4.06003	0.783188	16	17.6287	0.836255	16	10.8031
nTEPVMDSDGSFFMYSk	10	ENSRNOP00000044037	N-Term(TMT6plex); K17(TMT6plex)	1.092e-12	85.44	1.72884e-08	2	2413.14	-1.27202	0	1.34127	10	12.2064	1.14936	10	4.8959	1.229	10	17.3024	0.686898	10	25.0248	0.756669	10	6.38952	0.822156	10	7.19164
eDLPNLESSEETEQINk	2	ENSRNOP00000024020	N-Term(TMT6plex); K17(TMT6plex)	1.65e-11	85.42	4.43536e-08	3	2433.24	-1.40678	0	0.992462	2	3.29271	1.02872	2	8.52079	0.907725	2	2.05105	1.13388	2	4.0889	0.992526	2	2.0321	0.989621	2	2.0718
aPVPTGEVYFADSFDR	14	ENSRNOP00000040859	N-Term(TMT6plex)	3.491e-09	85.38	2.53518e-08	2	1999.99	-1.14358	0	1.00556	14	5.36544	1.03828	14	6.0117	0.937421	14	4.36951	1.11143	14	6.14052	0.972654	14	5.47199	1.01617	14	4.84538
aPQVSTPTLVEAAR	64	ENSRNOP00000003921	N-Term(TMT6plex)	2.927e-08	85.36	7.96081e-08	3	1668.95	1.20866	0	1.21843	64	21.6564	1.51808	64	21.7313	1.04209	64	8.95131	0.820017	64	16.5032	0.671106	64	42.4356	0.936212	64	10.2604
tGGLAGGGSDALQTDGLR	2	ENSRNOP00000019931	N-Term(TMT6plex)	7.398e-11	85.36	5.06465e-08	2	1874.98	1.01128	0	0.899445	2	12.7992	0.805704	2	23.4743	1.07713	2	1.08589	0.846691	2	4.19391	1.07739	2	4.7599	1.21103	2	19.4639
hSMNPFcEIAVEEAVR	21	ENSRNOP00000024083	N-Term(TMT6plex); C7(Carbamidomethyl)	2.294e-13	85.32	1.85072e-08	2	2118.03	-1.15449	0	1.01798	21	6.18176	0.870945	21	8.24491	1.09568	21	9.0421	0.912837	21	9.48292	1.03786	21	5.14493	1.03865	21	9.61022
cEAWTAPEPGPAYDLTFcEVR	7	ENSRNOP00000015908	N-Term(TMT6plex); C1(Carbamidomethyl); C18(Carbamidomethyl)	1.062e-09	85.3	1.22475e-08	2	2698.25	1.84415	0	0.88972	7	14.1294	0.70985	7	36.289	1.23455	7	10.8539	0.850069	7	15.5272	1.07093	7	6.44741	1.1323	7	5.82548
iAPLAEGALPYNLAELQR	10	ENSRNOP00000032909	N-Term(TMT6plex)	2.744e-10	85.29	7.74999e-08	3	2168.23	-0.0595187	0	1.03897	10	2.69382	0.996235	10	2.71704	0.983	10	5.47909	1.00752	10	6.37552	1.02235	10	3.95451	0.94681	10	7.78469
eVNENFAIDLIAQQPVNEVDHR	20	ENSRNOP00000036045	N-Term(TMT6plex)	2.299e-13	85.28	5.38117e-08	3	2779.42	-1.42503	0	1.01072	20	9.03505	1.20407	20	21.093	0.886821	20	10.899	1.08206	20	10.5507	0.923925	20	9.55177	0.876175	20	19.6132
mEGDLNEmEIQLSQANR	49	ENSRNOP00000023301	N-Term(TMT6plex); M8(Oxidation)	1.259e-08	85.26	1.72754e-08	2	2223.06	0.54412	0	1.05024	47	10.3692	1.22972	47	13.0112	1.14908	47	18.525	0.834723	47	25.4654	0.947004	47	6.03673	0.732587	47	19.8268
aEVQNLGGELVVSGVDSAmSLIQAAk	3	ENSRNOP00000008041	N-Term(TMT6plex); M19(Oxidation); K26(TMT6plex)	4.629e-13	85.25	7.53809e-08	3	3060.67	2.00955	0	1.00577	3	1.11855	1.01057	3	0.805175	1.03412	3	3.20479	0.973714	3	1.38512	1.02161	3	2.40884	0.99132	3	9.313
eTEcTYFSTPLLLGk	64	ENSRNOP00000001958	N-Term(TMT6plex); C4(Carbamidomethyl); K15(TMT6plex)	9.699e-11	85.23	7.33295e-08	2	2217.19	0.882001	0	1.07121	62	8.15369	1.06174	64	8.41789	1.03175	64	6.80577	0.976285	63	9.00661	0.960397	64	7.96912	0.872721	64	9.87314
scFQPLFQFGDMQEIIQNFVR	1	ENSRNOP00000042949	N-Term(TMT6plex); C2(Carbamidomethyl)	4.348e-12	85.22	3.92293e-08	3	2833.4	0.688431	0	0.969613	1		0.863899	1		1.05204	1		0.911518	1		1.19287	1		0.908417	1
gMQVSTDTLDVQR	15	ENSRNOP00000069994	N-Term(TMT6plex)	4.29e-08	85.19	4.60091e-08	3	1678.86	-0.199625	0	0.959069	15	3.03244	1.09681	15	11.0704	0.948257	15	4.77349	1.0863	15	8.50249	1.02605	15	2.53838	0.91844	15	6.47813
cSNSAGVGEPSESTEVTVVGDk	5	ENSRNOP00000073506	N-Term(TMT6plex); C1(Carbamidomethyl); K22(TMT6plex)	3.527e-10	85.19	3.29934e-08	2	2667.31	-3.13541	0	0.826214	5	15.0568	0.725135	5	10.1895	1.19954	5	7.94827	0.831695	5	0.637511	1.10246	5	1.2107	1.18914	5	5.31611
vEVSAPDVSIEGPEGk	7	ENSRNOP00000069026	N-Term(TMT6plex); K16(TMT6plex)	5.496e-12	85.18	8.29769e-08	2	2071.13	-0.964018	0	1.07125	7	4.20906	1.11936	7	15.8698	0.933533	7	10.7187	1.05141	7	8.68065	0.88274	7	6.45552	1.02665	7	6.14756
kVPILVAQEGDSLQQLNDSSVIISALk	2	ENSRNOP00000019184	N-Term(TMT6plex); K1(TMT6plex); K27(TMT6plex)	1.116e-14	85.18	1.94169e-08	3	3553.08	-0.404074	1	1.03717	2	13.0364	1.13502	2	21.0177	1.02794	2	10.7775	0.942052	2	9.91782	0.96878	2	13.3092	0.879793	2	12.9111
qFWIFDVQNPEEVAk	14	ENSRNOP00000068345;ENSRNOP00000068300	N-Term(TMT6plex); K15(TMT6plex)	1.347e-12	85.16	7.98548e-08	2	2308.24	-0.120816	0
nkDPLNETVVGLYQk	72	ENSRNOP00000024186;ENSRNOP00000004147;ENSRNOP00000071422;ENSRNOP00000072943;ENSRNOP00000023301;ENSRNOP00000004236	N-Term(TMT6plex); K2(TMT6plex); K15(TMT6plex)	1.001e-09	85.14	6.32295e-08	3	2405.4	-0.20146	1
hVDLLEVAQETDGFSGSDLk	6	ENSRNOP00000014684	N-Term(TMT6plex); K20(TMT6plex)	2.911e-11	85.12	6.75203e-08	3	2618.38	3.66308	0	1.0268	6	5.78011	1.01262	6	7.24999	0.954733	6	2.56826	1.04189	6	5.6192	0.973328	6	2.49628	1.01274	6	2.24101
vVHAFDMEDLGDk	31	ENSRNOP00000000749	N-Term(TMT6plex); K13(TMT6plex)	1.422e-10	85.09	5.94705e-08	2	1934.01	-1.01417	0	1.08405	31	4.43405	1.08875	31	5.72141	0.98256	31	4.09308	0.971796	31	4.60535	0.951553	31	3.27672	0.968599	31	5.08526
aENSLSDGGPADSVEAAk	3	ENSRNOP00000075200	N-Term(Acetyl); K18(TMT6plex)	1.117e-08	85.06	2.10525e-08	2	1988.96	-0.79843	0	1.05761	3	0.407038	1.04044	3	7.49239	0.914207	3	1.72606	1.05617	3	0.864978	0.961872	3	7.6089	1.07396	3	0.96335
gTINNYPGFNPSVDAEAIR	7	ENSRNOP00000063496	N-Term(TMT6plex)	3.946e-08	85.06	5.0682e-08	2	2264.15	1.27769	0	1.03133	7	6.24973	1.14899	7	14.1589	0.891843	7	2.82663	1.07694	7	8.07364	0.980887	7	3.15981	0.95124	7	5.15829
tFSHELSDFGLESTTGEIPVVAIR	1	ENSRNOP00000020478	N-Term(TMT6plex)	1.632e-13	85.05	5.8614e-08	3	2834.47	-2.48413	0	1.10349	1		1.27056	1		0.970211	1		1.01437	1		0.896595	1		0.826177	1
eSEGSPDTDAAPGPDTDVTLTk	4	ENSRNOP00000053011;ENSRNOP00000069786	N-Term(TMT6plex); K22(TMT6plex)	4.399e-11	85.04	4.2926e-08	2	2661.32	1.95105	0
fQGPTcETcQTcLGVcAEHk	5	ENSRNOP00000014785	N-Term(TMT6plex); C6(Carbamidomethyl); C9(Carbamidomethyl); C12(Carbamidomethyl); C16(Carbamidomethyl); K20(TMT6plex)	4.082e-09	85.03	1.11488e-08	3	2841.32	-0.720231	0	0.964423	5	3.17385	1.04648	5	19.589	1.04721	5	6.77474	0.957019	5	2.59384	1.00097	5	6.04817	1.09803	5	11.1851
tQGPYDVVVLPGGNLGAQNLSESALVk	8	ENSRNOP00000024711	N-Term(TMT6plex); K27(TMT6plex)	5.764e-11	85.01	7.16186e-08	3	3184.76	-0.839887	0	0.905865	8	8.65399	0.822393	8	15.2592	1.12029	8	4.76075	0.878131	8	3.58553	1.08004	8	3.56566	1.06516	8	6.3647
iIYGGSVTGATck	30	ENSRNOP00000020647	N-Term(TMT6plex); C12(Carbamidomethyl); K13(TMT6plex)	1.528e-09	84.94	7.45458e-08	2	1785	-0.224671	0	0.985546	30	9.67643	0.853277	30	12.573	1.07558	30	6.06517	0.932765	30	8.62905	1.02631	30	6.93981	1.10035	30	4.5228
aDIGVAMGIVGSDVSk	13	ENSRNOP00000045650	N-Term(TMT6plex); K16(TMT6plex)	5.889e-13	84.94	8.81724e-08	2	1977.11	-0.188686	0	1.0659	13	5.12534	1.02786	13	3.50399	1.00908	13	2.854	1.01483	13	3.28952	0.981014	13	3.94584	0.966582	13	1.87378
aASTDIAGLEESFR	1	ENSRNOP00000022863	N-Term(Acetyl)	1.125e-08	84.93	1.51042e-08	2	1508.72	1.22665	0
vISLSGEHSIIGR	22	ENSRNOP00000002885	N-Term(TMT6plex)	1.932e-09	84.89	8.62743e-08	3	1596.93	1.08575	0	1.14509	22	20.9183	1.55881	22	36.3183	0.741036	22	34.5172	1.24399	22	21.0325	0.771677	22	32.5595	0.801556	22	33.6762
vNAEGSVDTVFSQVcTYLDSLk	6	ENSRNOP00000074303	N-Term(TMT6plex); C15(Carbamidomethyl); K22(TMT6plex)	3.001e-13	84.88	7.28196e-08	3	2890.49	1.03489	0	1.06515	6	3.20504	0.91522	6	3.03173	1.00907	6	2.81993	0.826161	6	5.90834	1.05792	6	1.04961	1.14542	6	4.03537
dMMLNIINSSITTk	1	ENSRNOP00000025824	N-Term(TMT6plex); K14(TMT6plex)	6.762e-11	84.87	8.94422e-08	2	2039.13	-0.700651	0	0.949015	1		0.97255	1		0.985148	1		1.00711	1		1.07596	1		0.982512	1
gIETPQcDQSTGQcVcVEGVEGPR	3	ENSRNOP00000008321	N-Term(TMT6plex); C7(Carbamidomethyl); C14(Carbamidomethyl); C16(Carbamidomethyl)	2.151e-11	84.87	9.61218e-09	3	2892.31	-0.426263	0	1.04204	3	5.99534	1.12812	3	4.4379	0.933906	3	5.63859	1.0244	3	2.9378	0.951532	3	4.45128	1.06624	3	5.0293
gIGTDEATIIDIITQR	14	ENSRNOP00000014464	N-Term(TMT6plex)	2.242e-13	84.87	7.88525e-08	2	1945.08	0.349079	0	1.04785	14	4.54012	1.11946	14	3.89371	0.937051	14	7.95131	1.05328	14	5.79024	0.935225	14	3.76029	0.97027	14	6.39251
vLGESMAGISQNAk	3	ENSRNOP00000024885	N-Term(TMT6plex); K14(TMT6plex)	4.932e-12	84.85	8.54359e-08	2	1863.04	0.250239	0	0.888695	3	3.3933	0.811974	3	0.875837	1.06909	3	0.282113	0.938158	3	6.32199	1.02804	3	0.900306	1.21096	3	1.22231
wINDVEDSYGQQWTYEQR	5	ENSRNOP00000045650	N-Term(TMT6plex)	4.491e-10	84.83	9.70112e-09	3	2546.16	-5.41372	0	0.985939	5	4.63435	1.09841	5	17.0096	0.951976	5	5.39601	0.992575	5	1.52265	1.01965	5	2.3617	0.945162	5	5.25914
gLGTDEDSILNLLTAR	13	ENSRNOP00000019552	N-Term(TMT6plex)	5.014e-11	84.83	8.07331e-08	2	1917.05	-0.320173	0	0.986863	13	3.26268	0.897291	13	4.48166	0.922603	13	5.40245	1.08195	13	8.91961	1.02519	13	4.21083	1.086	13	4.83138
vAEQTPLTALYVANLIk	5	ENSRNOP00000001816	N-Term(TMT6plex); K17(TMT6plex)	7.074e-12	84.79	6.52173e-08	2	2302.38	-0.744698	0	0.978605	5	3.82048	0.909793	5	4.93474	1.07518	5	2.58568	0.92121	5	1.78717	1.09759	5	2.17561	0.945012	5	1.4959
eVSFQTTGDSEWR	14	ENSRNOP00000031020	N-Term(TMT6plex)	3.47e-10	84.75	1.84231e-08	2	1770.85	-1.66362	0	1.07065	14	3.53836	1.09426	14	7.84908	0.977371	14	7.61525	0.96403	14	7.17621	0.935594	14	5.56516	0.955987	14	4.64136
gVPESLASGEGAGAGLPALDLAk	2	ENSRNOP00000001118	N-Term(TMT6plex); K23(TMT6plex)	1.264e-10	84.75	8.54162e-08	3	2538.42	-0.533457	0	1.04826	2	4.73675	1.06599	2	10.9695	0.985619	2	7.36396	0.988678	2	4.30137	0.96988	2	8.02071	0.974404	2	0.659137
sYELPDGQVITIGNER	219	ENSRNOP00000044296;ENSRNOP00000011773;ENSRNOP00000072273;ENSRNOP00000024084;ENSRNOP00000059847	N-Term(TMT6plex)	1.08e-11	84.73	7.3023e-08	2	2020.05	-0.63703	0
dTVATGLTGTMNLAk	5	ENSRNOP00000065507	N-Term(TMT6plex); K15(TMT6plex)	2.148e-12	84.72	9.7982e-08	2	1951.09	-0.418398	0	1.15763	5	2.83009	1.02505	5	14.6213	0.917304	5	11.4912	0.902709	5	5.2361	1.11805	5	1.39261	0.905326	5	2.53225
dNLTLWTSDQQDEEAGEGN	2	ENSRNOP00000075701	N-Term(TMT6plex)	1.422e-08	84.69	7.81138e-09	3	2351.05	0.58991	0	0.984261	2	4.97938	1.08208	2	15.9439	0.986031	2	7.67921	1.07255	2	2.01816	0.951395	2	3.14225	0.949344	2	16.0174
kmDADLSQLQTEVEEAVQEcR	30	ENSRNOP00000024186;ENSRNOP00000023301	K1(TMT6plex); N-Term(TMT6plex); M2(Oxidation); C20(Carbamidomethyl)	4.164e-08	84.68	5.1742e-08	4	2953.47	0.712841	1
gQQGcELEDVAAQQLVSR	3	ENSRNOP00000027476	N-Term(TMT6plex); C5(Carbamidomethyl)	5.264e-12	84.66	4.80481e-08	2	2217.11	-1.15646	0	1.05155	3	6.85356	1.19075	3	8.40396	0.904457	3	12.9389	0.986784	3	1.82078	0.937257	3	15.3143	0.909659	3	0.190384
gLAGVENVSDLk	24	ENSRNOP00000028636	N-Term(TMT6plex); K12(TMT6plex)	2.767e-09	84.66	9.11375e-08	2	1659.97	0.0506139	0	1.02449	24	4.16111	1.16726	24	5.93191	0.960853	24	2.56527	0.985172	24	4.75422	0.957404	24	4.82388	0.937096	24	5.97178
vYEGSILEADcDILIPAASEk	4	ENSRNOP00000075032	N-Term(TMT6plex); C11(Carbamidomethyl); K21(TMT6plex)	4.055e-14	84.63	8.76371e-08	2	2751.46	0.852794	0	1.07838	4	0.976817	1.09482	4	11.6225	1.00587	4	6.2118	0.930653	4	1.34455	0.972743	4	4.91099	0.956793	4	6.61289
gFGFVTFDDHDPVDk	17	ENSRNOP00000015152	N-Term(TMT6plex); K15(TMT6plex)	3.085e-11	84.62	5.24618e-08	2	2154.09	0.109908	0	0.978568	17	4.04885	0.995956	17	5.23157	0.934547	17	3.35511	1.17016	17	5.73029	0.98941	17	2.58619	0.956614	17	4.76402
lNEHFLNTTDFLDTIk	86	ENSRNOP00000019059	N-Term(TMT6plex); K16(TMT6plex)	9.161e-11	84.6	9.11918e-08	2	2379.3	1.57483	0	0.995303	85	6.36195	1.03508	86	7.14972	1.04217	86	5.13834	0.993639	85	4.71228	0.961854	86	4.59179	0.96787	85	5.76602
aLPSNSPMAALAASGk	1	ENSRNOP00000007554	N-Term(TMT6plex); K16(TMT6plex)	7.228e-08	84.6	9.36189e-08	2	1944.09	-2.27112	0	0.943691	1		1.02166	1		0.926945	1		1.05636	1		1.03684	1		1.02173	1
iLYMMDEINNPVLTVk	11	ENSRNOP00000046414	N-Term(TMT6plex); K16(TMT6plex)	6.58e-13	84.59	8.96643e-08	2	2351.32	4.18898	0	1.00321	11	6.32657	1.17146	11	4.91718	0.939892	11	3.04618	1.02014	11	5.51035	0.979331	11	4.18389	0.896925	11	6.06313
lYGEEEVPAGGIITGIGR	13	ENSRNOP00000023900	N-Term(TMT6plex)	4.981e-09	84.59	8.70578e-08	2	2060.12	-2.62034	0	1.0591	13	6.3743	1.04306	13	5.70113	0.972189	13	5.82593	1.01517	13	6.55236	0.999635	13	6.34657	0.941426	13	6.84299
aEGEITTFAALTER	1	ENSRNOP00000070685	N-Term(Acetyl)	2.259e-07	84.58	2.7867e-08	2	1550.77	3.19163	0
aAVASLLQSVQVPEFTPk	3	ENSRNOP00000033950	N-Term(TMT6plex); K18(TMT6plex)	8.142e-13	84.58	7.92467e-08	2	2343.37	0.854286	0	0.984703	3	3.93884	0.945604	3	9.44761	0.977527	3	2.25687	1.04322	3	5.34359	1.0484	3	0.0340369	1.07723	3	8.25982
aYEYVEcPVTGAAAk	11	ENSRNOP00000034552	N-Term(TMT6plex); C7(Carbamidomethyl); K15(TMT6plex)	2.548e-11	84.57	6.93044e-08	2	2087.09	0.47615	0	1.05849	11	10.336	1.13288	11	9.58945	0.996351	11	2.53781	0.936367	11	4.56472	0.969934	11	6.22561	0.982646	11	4.15548
dPTGQPGGELMLGGTDSR	11	ENSRNOP00000027407	N-Term(TMT6plex)	1.403e-10	84.56	3.56944e-08	2	2016.98	-0.547595	0	1.04178	11	5.01984	1.0256	11	8.15384	0.938511	11	7.87311	1.05307	11	6.62405	0.99156	11	7.69755	0.966705	11	5.73084
fNAHGDANTIVcNSk	21	ENSRNOP00000013538	N-Term(TMT6plex); C12(Carbamidomethyl); K15(TMT6plex)	5.344e-13	84.56	5.91407e-08	2	2106.08	0.492444	0	1.06899	21	3.70399	0.789542	21	9.37814	1.0978	21	4.86433	0.930251	21	5.06389	0.998369	21	2.86342	1.10862	21	6.69297
iEDMAMLTFLHEPAVLYNLk	31	ENSRNOP00000024186;ENSRNOP00000023301	N-Term(TMT6plex); K20(TMT6plex)	1.933e-17	84.55	8.99679e-08	2	2806.52	-1.39509	0
nETLGGTcLNVGcIPSk	22	ENSRNOP00000008980	N-Term(TMT6plex); C8(Carbamidomethyl); C13(Carbamidomethyl); K17(TMT6plex)	4.533e-14	84.53	8.21024e-08	2	2278.2	0.646414	0	0.920914	22	9.1833	0.679235	22	17.4394	1.389	22	12.0539	0.659522	22	25.7415	1.05896	22	4.80787	1.12058	22	9.64835
vNPDDVGGEALGR	43	ENSRNOP00000070324	N-Term(TMT6plex)	1.197e-09	84.52	5.08584e-08	2	1527.79	-1.50298	0	0.979174	43	6.28571	1.24655	43	10.4608	1.11961	43	13.194	0.791785	43	32.0287	1.04892	43	9.46244	0.796725	43	16.3341
nPLGNVGLLIGEASk	8	ENSRNOP00000024973	N-Term(TMT6plex); K15(TMT6plex)	1.792e-10	84.48	8.12709e-08	2	1940.15	-3.03895	0	0.892856	8	6.14348	0.751746	8	9.41588	1.18769	8	4.40746	0.747134	8	8.08103	1.16641	8	5.36165	1.09737	8	4.48252
yLEFISEVIIQVLk	5	ENSRNOP00000006184	N-Term(TMT6plex); K14(TMT6plex)	5.754e-11	84.48	5.09725e-08	2	2152.32	5.83105	0	0.950493	5	8.77547	0.990222	5	3.68394	1.09791	5	12.043	0.866683	5	6.83029	1.02306	5	7.86505	0.960509	5	13.4412
hHLIINEATLEDAGHYAVR	35	ENSRNOP00000016652	N-Term(TMT6plex)	9.995e-14	84.42	8.54734e-08	3	2388.26	-0.0989243	0	0.986504	35	10.5398	1.02541	35	15.9816	0.985655	35	13.5053	0.937042	35	15.4322	0.991115	35	11.4046	1.00606	35	13.1037
nLDYVATSINEAVTk	37	ENSRNOP00000022309	N-Term(TMT6plex); K15(TMT6plex)	6.706e-12	84.4	1.07471e-07	2	2096.17	2.72403	0	0.886685	37	6.70495	0.780597	37	26.7956	1.15638	37	7.64849	0.797079	37	15.3667	1.12561	37	7.17726	1.17255	37	9.16611
emEENFALEAANYQDTIGR	2	ENSRNOP00000024430	N-Term(TMT6plex); M2(Oxidation)	2.068e-12	84.38	1.24016e-08	2	2446.13	-3.90735	0	1.04893	2	1.75247	1.06081	2	0.756506	0.958821	2	3.42227	1.06325	2	1.53143	0.932914	2	0.759085	1.00539	2	4.49482
aPQkPDVLTTGGGNPIGDk	13	ENSRNOP00000011230	N-Term(TMT6plex); K4(TMT6plex); K19(TMT6plex)	9.627e-09	84.38	8.04282e-08	3	2552.47	1.32568	0	0.921443	13	4.69014	0.858707	13	7.93825	0.949001	13	3.71387	1.15428	13	4.6241	1.01999	13	2.54091	1.03939	13	5.71597
vTSAYLQDIEDAYk	24	ENSRNOP00000022089;ENSRNOP00000076258	N-Term(TMT6plex); K14(TMT6plex)	1.08e-11	84.36	8.07995e-08	2	2074.11	-1.42111	0
qNMLQGTEIGVLAk	9	ENSRNOP00000070076	N-Term(TMT6plex); K14(TMT6plex)	8.425e-10	84.35	1.04859e-07	2	1960.13	0.280391	0	0.910661	9	7.35393	0.8739	9	19.8779	1.09523	9	4.21045	0.894386	9	2.91623	1.07701	9	4.64103	1.10293	9	6.66488
gGAEVHIFAPDVPQMHVIDHTk	32	ENSRNOP00000001609	N-Term(TMT6plex); K22(TMT6plex)	2.303e-14	84.32	9.72648e-08	3	2856.52	-0.355462	0	1.06144	32	8.63074	1.19681	32	10.8883	1.00279	32	5.94948	0.887921	32	9.80998	0.963181	32	7.24409	0.926673	32	7.54854
tSVQTEDDQLIAGQSAR	4	ENSRNOP00000008041;ENSRNOP00000007972	N-Term(TMT6plex)	4.98e-14	84.31	5.44901e-08	2	2048.05	1.84802	0
dEAAAAAGGDAAAAPGEQAGGAGAEGAEGGESR	3	ENSRNOP00000000707	N-Term(TMT6plex)	2.237e-15	84.3	9.84568e-09	3	3028.37	1.44807	0	0.915731	2	12.074	1.87899	2	131.1	0.543719	2	59.3124	0.894827	2	50.2378	0.923989	3	323.833	0.747498	2	85.7292
nMVNEEDESQDTETVFk	3	ENSRNOP00000016968	N-Term(TMT6plex); K17(TMT6plex)	8.351e-10	84.24	2.91945e-08	2	2473.18	1.34248	0	0.916991	3	4.75427	0.749381	3	23.8323	0.989156	3	1.63904	0.932588	3	4.38543	1.11042	3	13.2285	1.22904	3	6.84808
aAADGDDSLYPIAVLIDELR	3	ENSRNOP00000015019	N-Term(Acetyl)	5.399e-09	84.23	6.06003e-08	2	2159.09	-0.36182	0
gFEVVYmTEPIDEYcVQQLk	1	ENSRNOP00000026920	N-Term(TMT6plex); M7(Oxidation); C15(Carbamidomethyl); K20(TMT6plex)	2.248e-09	84.17	6.29747e-08	3	2922.46	-0.988488	0	1.05746	1		1.11364	1		0.958816	1		0.982409	1		0.971295	1		0.961967	1
tPIGSFLGSLASQPATk	12	ENSRNOP00000010573	N-Term(TMT6plex); K17(TMT6plex)	1.123e-12	84.16	9.47757e-08	2	2133.23	-0.721418	0	0.958498	12	9.41059	0.800344	12	12.5151	1.09246	12	6.0207	0.870492	12	12.7809	1.10313	12	4.82224	1.04713	12	4.85605
kLETAVNLAWTAGNSNTR	15	ENSRNOP00000008477	N-Term(TMT6plex); K1(TMT6plex)	2.168e-13	84.15	9.57634e-08	2	2404.32	-7.39463	1	0.974562	14	10.5898	0.960326	15	16.32	1.11339	14	9.11219	0.833028	15	16.712	1.10839	15	10.6366	1.00194	15	10.1227
vLIFQEESEIPASVFVk	3	ENSRNOP00000030025	N-Term(TMT6plex); K17(TMT6plex)	5.875e-12	84.15	9.69171e-08	2	2393.38	1.02981	0	0.938997	3	6.73238	1.00495	3	13.3447	0.968736	3	2.98699	1.1253	3	1.75857	0.9653	3	6.82123	1.02858	3	5.82069
iLDSVGIEADDER	9	ENSRNOP00000053863	N-Term(TMT6plex)	2.634e-10	84.14	4.74138e-08	2	1660.86	-1.5524	0	1.01588	9	3.97354	1.07801	9	14.5665	0.928189	9	7.61947	1.04454	9	2.77841	0.952847	9	8.10423	0.984488	9	7.11316
vVGYFVSGcDPAImGIGPVPAITGALk	2	ENSRNOP00000060140	N-Term(TMT6plex); C9(Carbamidomethyl); M14(Oxidation); K27(TMT6plex)	5.992e-14	84.14	9.13584e-08	3	3163.73	-1.443	0	1.08826	2	4.30679	0.999996	2	8.88221	1.09343	2	0.708413	0.745406	2	4.25696	1.12389	2	4.05522	0.876318	2	0.819337
vcVQTVESGAmTk	29	ENSRNOP00000019059	N-Term(TMT6plex); C2(Carbamidomethyl); M11(Oxidation); K13(TMT6plex)	2.979e-08	84.09	7.99381e-08	2	1883.99	-1.38528	0	0.974374	29	6.78162	0.977732	29	4.15475	1.10279	29	4.14517	0.956674	29	5.27583	0.99361	29	2.5911	0.980089	29	3.99963
fGANAILGVSLAVck	17	ENSRNOP00000064663;ENSRNOP00000005612;ENSRNOP00000005535	N-Term(TMT6plex); C14(Carbamidomethyl); K15(TMT6plex)	4.978e-12	84.07	9.63685e-08	2	1978.15	-1.23714	0
lPGISETAMIFAGVDVTk	42	ENSRNOP00000018336	N-Term(TMT6plex); K18(TMT6plex)	9.769e-15	84.03	1.09517e-07	2	2307.31	3.05948	0	1.03703	42	7.80447	1.13691	42	6.46171	0.983334	42	4.47036	0.961521	42	5.66817	0.97919	42	4.03083	0.909256	42	5.27465
tVQQLAILGAGLMGAGIAQVSVDk	24	ENSRNOP00000038073	N-Term(TMT6plex); K24(TMT6plex)	9.448e-11	84.01	7.16931e-08	4	2798.62	-0.197567	0	0.936339	24	10.6135	0.803835	24	12.9745	1.12162	24	8.82361	0.820885	24	11.3007	1.16744	24	7.46888	1.00532	24	8.29427
acGDSTLTQITAGLDPVGR	6	ENSRNOP00000001911	N-Term(TMT6plex); C2(Carbamidomethyl)	1.56e-11	84.01	6.87141e-08	2	2161.11	-1.26079	0	0.984784	6	7.99115	1.01843	6	13.2432	1.00557	6	4.71122	1.02457	6	9.88912	0.975953	6	1.91559	1.02713	6	4.75972
aITIAGIPQSIIEcVk	2	ENSRNOP00000052173	N-Term(TMT6plex); C14(Carbamidomethyl); K16(TMT6plex)	8.815e-10	83.99	7.44181e-08	2	2171.29	1.88008	0	1.003	2	3.97015	1.02372	2	3.05649	0.971962	2	2.60765	1.019	2	7.18973	1.02461	2	0.98468	0.966227	2	2.24036
nLTEEmAGLDEIIAk	41	ENSRNOP00000023301	N-Term(TMT6plex); M6(Oxidation); K15(TMT6plex)	5.223e-10	83.95	9.98738e-08	2	2121.15	-0.817716	0	0.996332	41	5.24759	0.928993	41	9.98767	1.42221	41	12.1062	0.67772	40	14.298	1.06336	41	3.5831	0.73601	41	12.5282
wLVLcNPGLAEVIAER	5	ENSRNOP00000028636	N-Term(TMT6plex); C5(Carbamidomethyl)	5.022e-13	83.94	1.04141e-07	2	2069.14	-1.39083	0	0.957583	5	6.85989	0.893093	5	7.005	1.05993	5	1.4957	0.864723	5	3.41972	1.0783	5	0.351742	1.02765	5	2.88241
aDAASQVLLGSGLTILSQPLMYVk	6	ENSRNOP00000072917	N-Term(Acetyl); K24(TMT6plex)	7.686e-12	83.94	1.21497e-07	2	2746.53	1.62788	0	1.02324	6	9.77472	1.30791	6	8.34863	0.963107	6	6.52162	0.960396	6	6.0119	1.00267	6	5.99282	0.772692	6	5.98779
kGVNLPGAAVDLPAVSEk	18	ENSRNOP00000015331;ENSRNOP00000069474	N-Term(TMT6plex); K1(TMT6plex); K18(TMT6plex)	2.569e-12	83.94	5.32812e-08	2	2452.48	1.22946	1
vFQGNANYAENFIQSIVSTVEPALR	3	ENSRNOP00000013785	N-Term(TMT6plex)	3.035e-13	83.93	9.56822e-08	3	2996.58	3.54876	0	0.965972	3	0.951794	1.12228	3	2.75117	1.01113	3	6.8442	1.05392	3	0.596898	0.97019	3	2.35045	0.936991	3	1.26976
aTEGLAGALATVLGGk	2	ENSRNOP00000015969	N-Term(Acetyl); K16(TMT6plex)	8.681e-07	83.93	9.58845e-08	2	1699.97	-2.56309	0	1.03267	2	20.8023	1.15934	2	7.1807	0.896671	2	8.08373	1.06184	2	7.08541	0.98129	2	8.98618	0.90301	2	11.8668
wQPDIEWAEQFSGAVMYPSk	12	ENSRNOP00000055224	N-Term(TMT6plex); K20(TMT6plex)	1.916e-09	83.86	6.5784e-08	2	2827.42	0.995923	0	0.979561	12	5.75028	1.11977	12	8.85462	0.965471	12	7.75361	0.984321	12	3.81703	1.05223	12	4.18784	0.897134	12	5.46363
eSQLSGPQSSGGASGGGGk	2	ENSRNOP00000024632	N-Term(TMT6plex); K19(TMT6plex)	5.973e-14	83.85	7.08808e-08	2	2106.08	0.220434	0	0.973819	2	8.09524	0.914152	2	18.4505	1.03729	2	0.545861	0.961836	2	0.580143	1.20292	2	11.5964	0.791654	2	3.94441
dQTEAIPcVVGDEEVWTSDVR	5	ENSRNOP00000069536	N-Term(TMT6plex); C8(Carbamidomethyl)	8.591e-13	83.84	3.0772e-08	2	2634.26	2.89792	0	1.06208	5	7.27041	1.05614	5	8.34096	1.01473	5	3.14528	0.976025	5	2.54837	1.00103	5	0.914795	1.0433	5	9.56278
aLTVPELTQQVFDAk	9	ENSRNOP00000075269;ENSRNOP00000072090	N-Term(TMT6plex); K15(TMT6plex)	1.03e-09	83.81	1.098e-07	2	2118.22	0.500546	0
tSAPGGVPLQPQELEFTk	34	ENSRNOP00000021514	N-Term(TMT6plex); K18(TMT6plex)	8.173e-16	83.8	9.69221e-08	2	2357.31	0.741887	0	0.875793	34	13.034	0.667353	34	21.0319	1.27292	34	9.95278	0.737474	34	13.6446	1.17939	34	4.33762	1.10448	34	6.16292
gTEFAESADAALQSDPALQDAGDTSk	4	ENSRNOP00000049537	N-Term(TMT6plex); K26(TMT6plex)	6.896e-12	83.77	4.8692e-08	3	3053.5	2.77779	0	1.00446	4	7.77909	1.06119	4	6.18467	0.922069	4	4.78297	1.07943	4	5.83279	0.961675	4	2.75226	0.98932	4	2.91835
aDDPSSYMEVVQAANTSGNWEELVk	3	ENSRNOP00000005987	N-Term(TMT6plex); K25(TMT6plex)	2.362e-11	83.77	4.68031e-08	3	3198.57	0.753341	0	1.03017	3	0.428817	0.903157	3	3.56182	0.924639	3	2.51255	1.02139	3	7.64744	1.01144	3	1.21809	1.09595	3	0.38077
eVDVGLAADVGTLQR	24	ENSRNOP00000027537	N-Term(TMT6plex)	3.869e-08	83.75	9.88878e-08	3	1771.98	0.252726	0	1.07429	24	7.14457	1.21871	24	20.8911	0.896981	24	13.4376	1.05272	24	5.45015	0.92806	24	9.5345	0.874679	24	12.9557
eLNGLPIMESNYFDPSk	11	ENSRNOP00000011183	N-Term(TMT6plex); K17(TMT6plex)	1.494e-11	83.75	7.73813e-08	2	2412.25	-1.50173	0	1.0086	11	3.1724	1.00633	11	5.5445	1.00795	11	5.14518	0.951414	11	4.43162	1.03839	11	3.07665	0.969282	11	4.32123
dLAVDSASPVYQAVIk	41	ENSRNOP00000070984;ENSRNOP00000070370	N-Term(TMT6plex); K16(TMT6plex)	1.461e-13	83.7	1.08351e-07	2	2134.22	1.8522	0
vFADYEAYIQcQAQVDHLYR	9	ENSRNOP00000010158	N-Term(TMT6plex); C11(Carbamidomethyl)	5.631e-11	83.7	4.37244e-08	3	2718.31	-1.96218	0	1.01996	9	4.29124	1.11299	9	6.27807	0.963694	9	5.40454	0.993643	9	6.78141	0.973311	9	3.88992	0.969295	9	2.60134
aGVGAPVTQVTLQSTQR	6	ENSRNOP00000044096	N-Term(TMT6plex)	5.774e-13	83.69	1.12021e-07	2	1942.09	1.37418	0	0.938807	6	6.87574	0.9984	6	15.1879	0.974849	6	5.33493	1.03856	6	2.46867	1.05087	6	3.51159	0.953699	6	13.9263
sLcPVSWVSAWDDR	32	ENSRNOP00000048723	N-Term(TMT6plex); C3(Carbamidomethyl)	1.293e-10	83.68	3.64266e-08	2	1906.93	-1.75194	0	1.03403	32	5.6994	0.989327	32	11.9941	1.05293	32	6.35091	0.930502	32	6.55656	1.02009	32	5.75724	0.964114	32	6.94716
dVPYPPPLPPAVEAIQk	21	ENSRNOP00000055851	N-Term(TMT6plex); K17(TMT6plex)	1.687e-07	83.68	1.03494e-07	2	2289.33	0.537597	0	0.976063	21	4.88734	1.02964	21	4.52692	0.959491	21	3.05557	1.09752	21	7.32872	1.00041	21	3.85681	0.989555	21	4.70313
lNTFGDEVFNDPk	9	ENSRNOP00000003605	N-Term(TMT6plex); K13(TMT6plex)	2.651e-10	83.67	9.12765e-08	2	1954.03	-0.255584	0	0.973233	9	2.08445	0.877385	9	4.5689	1.08708	9	3.40643	1.04956	9	5.72306	1.01439	9	3.65491	1.03669	9	2.58858
tDSTGLSEGADAPVYAMQDSR	2	ENSRNOP00000052739	N-Term(TMT6plex)	4.261e-12	83.64	1.75168e-08	2	2400.12	0.79153	0	0.952181	2	16.8962	0.96976	2	47.3239	0.849389	2	12.9511	1.03852	2	14.2275	0.973446	2	17.0653	1.18981	2	29.9121
lLETIDQLHLEFAk	56	ENSRNOP00000024098	N-Term(TMT6plex); K14(TMT6plex)	4.367e-12	83.62	1.07759e-07	2	2128.24	-0.294498	0	0.984623	56	7.46247	0.971462	56	7.02232	0.994826	56	5.11332	1.0129	56	5.97245	1.01899	56	5.90495	1.0069	56	4.00443
aEQINQAAGEASAVLAk	3	ENSRNOP00000013151	N-Term(TMT6plex); K17(TMT6plex)	1.553e-08	83.56	1.1873e-07	2	2129.2	0.266731	0	0.963297	3	4.37157	1.07653	3	16.141	0.995718	3	2.6483	1.01511	3	1.62145	0.96219	3	4.75401	1.02583	3	3.83706
aENPLGSASAAAALVVDSDAEAAGPPGTSVATLLAHLQQR	1	ENSRNOP00000069172	N-Term(TMT6plex)	1.513e-16	83.55	1.00016e-07	4	4056.12	0.394837	0	0.996322	1		1.032	1		0.996122	1		1.1929	1		0.905417	1		0.949211	1
kGESVMVLPTLPEEEAk	28	ENSRNOP00000030323	N-Term(TMT6plex); K1(TMT6plex); K17(TMT6plex)	7.595e-10	83.54	9.38287e-08	2	2544.46	3.0897	1	1.02547	28	6.13322	0.971523	28	13.0184	1.01781	28	5.89948	0.963446	28	8.66863	0.992025	28	5.24887	1.02148	28	8.62672
aIAVLTSGGDAQGMNAAVR	5	ENSRNOP00000070507	N-Term(TMT6plex)	1.043e-13	83.54	1.15073e-07	2	2031.09	3.93884	0	1.01566	5	7.34218	1.26876	5	2.25463	0.981179	5	2.52266	0.948296	5	1.5251	0.996632	5	4.57073	0.828656	5	2.01737
tHTQDAVPLTLGQEFSGYVQQVQYAMER	4	ENSRNOP00000004917	N-Term(TMT6plex)	5.364e-14	83.53	6.47669e-08	3	3425.72	5.62102	0	1.04623	4	5.67633	1.16338	4	7.6709	0.927353	4	4.88572	1.05571	4	12.6584	0.949456	4	8.55955	0.926453	4	6.092
aWGPGLETGQVGk	8	ENSRNOP00000027237	N-Term(TMT6plex); K13(TMT6plex)	8.62e-09	83.53	1.06466e-07	2	1758	0.722521	0	0.786752	8	8.31804	0.820905	8	11.2903	0.867486	8	7.8456	1.21877	8	5.15169	1.14627	8	5.4221	1.10468	8	5.07582
dDWESGLNAMEcALHLEk	13	ENSRNOP00000037803	N-Term(TMT6plex); C12(Carbamidomethyl); K18(TMT6plex)	2.303e-13	83.51	4.25602e-08	3	2576.25	0.457654	0	1.00731	13	2.7135	1.02372	13	19.0885	0.946455	13	6.50508	1.17099	13	7.07343	0.904846	13	6.90987	1.05685	13	11.5498
yEGGYPALTEVMNk	48	ENSRNOP00000030538	N-Term(TMT6plex); K14(TMT6plex)	1.186e-10	83.5	8.688e-08	2	2030.07	0.960536	0	0.972918	48	4.13073	0.906062	48	6.58462	1.06486	48	3.82559	0.912477	48	3.98857	1.08736	48	3.03097	1.0051	48	4.47408
qVELALWDTAGQEDYDR	5	ENSRNOP00000008008;ENSRNOP00000066672;ENSRNOP00000017254	N-Term(TMT6plex)	2.312e-09	83.48	4.73426e-08	2	2238.09	0.654856	0
lGGEVScLVAGTk	31	ENSRNOP00000020544	N-Term(TMT6plex); C7(Carbamidomethyl); K13(TMT6plex)	6.865e-11	83.45	1.22453e-07	2	1749	0.0384472	0	1.01307	31	5.15982	0.883149	31	8.78913	1.06255	31	3.98164	0.93264	31	4.73632	1.06714	31	4.35804	1.01784	31	4.44404
lcEAIcPAQAITIEAEPR	18	ENSRNOP00000023526	N-Term(TMT6plex); C2(Carbamidomethyl); C6(Carbamidomethyl)	1.004e-11	83.41	7.93504e-08	2	2271.16	-1.30458	0	1.10306	18	5.14352	1.10642	18	7.54293	0.987932	18	8.70057	1.00155	18	12.0947	0.934661	18	7.69386	0.903112	18	8.40217
kFPGPVVNLSEIQNVk	5	ENSRNOP00000010027	N-Term(TMT6plex); K1(TMT6plex); K16(TMT6plex)	4.409e-14	83.39	4.69595e-08	3	2456.48	-0.499827	1	0.960438	5	1.84614	0.81942	5	4.46737	0.972974	5	4.34044	0.933656	5	4.25542	1.16748	5	4.76797	1.03562	5	1.10633
lAQSNGWGVMVSHR	7	ENSRNOP00000064663;ENSRNOP00000005612	N-Term(TMT6plex)	2.321e-11	83.38	6.91093e-08	2	1770.91	-8.40485	0
nAGVEGSLIVEk	42	ENSRNOP00000063666	N-Term(TMT6plex); K12(TMT6plex)	4.199e-09	83.38	1.3156e-07	2	1673.98	-0.402277	0	0.887508	42	7.54231	0.759628	42	19.5518	1.26618	42	10.8497	0.805521	42	14.5099	1.06621	42	3.87832	1.10453	42	7.90772
qILVGDIGDTVEDPYTSFVk	4	ENSRNOP00000067174	N-Term(TMT6plex); K20(TMT6plex)	4.214e-11	83.37	1.22889e-07	3	2654.43	-0.252082	0	0.929724	4	12.7488	0.985297	4	7.92138	0.931911	4	4.88796	1.14885	4	2.01915	0.974687	4	2.53327	1.00277	4	5.85117
aLQEAHQQALDDLQAEEDkVNTLTk	62	ENSRNOP00000024186	N-Term(TMT6plex); K19(TMT6plex); K25(TMT6plex)	4.684e-16	83.32	1.0336e-07	3	3495.89	-0.227132	1	0.892182	62	7.03182	0.696993	62	16.5077	0.763871	62	11.0291	1.32612	62	5.91296	1.07982	62	5.59951	1.28226	62	6.66426
nLTEEmAGLDEIIVk	66	ENSRNOP00000024186	N-Term(TMT6plex); M6(Oxidation); K15(TMT6plex)	5.363e-07	83.31	1.22265e-07	2	2149.18	-0.943913	0	0.814318	66	16.0269	0.58746	66	43.9371	0.964751	66	5.90398	1.00518	66	4.2671	1.16837	66	9.68225	1.33158	66	16.5538
sAEVDSDDTGGSAAQk	2	ENSRNOP00000023860	N-Term(TMT6plex); K16(TMT6plex)	8.972e-11	83.28	4.65195e-08	2	1995.99	0.629071	0	1.09037	2	6.65671	1.01583	2	1.66462	1.00162	2	3.51732	0.996016	2	6.92489	0.951671	2	5.44313	0.99826	2	1.892
gLLPEELTPLILETQk	22	ENSRNOP00000020544	N-Term(TMT6plex); K16(TMT6plex)	1.332e-10	83.28	7.30685e-08	2	2252.35	-0.321212	0	1.05782	22	3.92637	1.20892	22	2.45151	0.93394	22	4.65217	0.999374	22	3.03051	0.937471	22	3.21119	0.914247	22	6.44522
vIIEDEQLVLGASQEPVGR	4	ENSRNOP00000066595	N-Term(TMT6plex)	6.27e-10	83.27	1.24809e-07	3	2281.26	1.0806	0	1.02046	3	1.15885	1.10612	3	0.399431	0.967599	3	2.96495	0.996637	3	2.13275	0.93014	3	7.63729	0.904519	3	3.7346
tYPGYYFTGDGAHR	9	ENSRNOP00000009627	N-Term(TMT6plex)	1.854e-09	83.27	3.0849e-08	2	1833.88	0.591835	0	1.00229	9	16.5627	0.910578	9	3.0289	1.0106	9	5.82169	0.908333	9	15.7599	1.00611	9	12.2143	1.00481	9	22.6716
gNNSGVGSNADLTIEEDEEEESVALQQAQQVR	1	ENSRNOP00000030025	N-Term(TMT6plex)	8.617e-14	83.24	2.77432e-08	4	3645.73	-0.448249	0	1.13393	1		1.12719	1		0.968095	1		1.21681	1		0.804398	1		0.903578	1
tMLDFVETPSYQSSk	13	ENSRNOP00000069994	N-Term(TMT6plex); K15(TMT6plex)	5.327e-10	83.24	9.4137e-08	2	2191.14	-0.318527	0	0.957115	13	7.35545	0.92302	13	12.5468	0.996418	13	3.52874	0.996103	13	4.43101	0.99718	13	4.24162	1.1133	13	6.557
fSSVTNTPQIVQAk	1	ENSRNOP00000029499	N-Term(TMT6plex); K14(TMT6plex)	6.615e-08	83.23	1.26915e-07	2	1978.14	0.0472518	0	0.624377	1		0.486041	1		0.9603	1		0.953555	1		1.3805	1		1.38225	1
gVLTGPEYEALDALPDAER	6	ENSRNOP00000020908	N-Term(TMT6plex)	2.262e-07	83.2	8.92645e-08	2	2245.15	-0.211427	0	1.04393	6	15.4396	1.07602	6	7.96489	0.956294	6	7.15608	1.05665	6	11.9247	0.909636	6	7.93209	1.01243	6	1.92451
tIAMDGTEGLVR	51	ENSRNOP00000003965	N-Term(TMT6plex)	1.361e-07	83.19	8.92304e-08	2	1491.8	0.380518	0	0.989952	51	7.02486	0.914217	51	12.3295	1.09302	51	6.95731	0.919687	51	9.97549	1.0333	51	6.23959	1.04053	51	5.40192
qEFGWIIPTLMGYPLSEGk	1	ENSRNOP00000070536	N-Term(TMT6plex); K19(TMT6plex)	1.503e-09	83.19	1.35765e-07	3	2624.42	-0.725487	0	0.939296	1		0.923697	1		1.04315	1		0.973188	1		1.13522	1		0.909778	1
eNYAELLDDGFLk	10	ENSRNOP00000001679	N-Term(TMT6plex); K13(TMT6plex)	6.479e-10	83.18	9.15999e-08	2	1985.06	-1.95033	0	1.00973	10	3.96351	1.00104	10	17.011	0.920998	10	6.26507	1.16788	10	3.61813	0.940356	10	6.31641	1.06928	10	6.58398
dNSNIILLGDSQGDLR	1	ENSRNOP00000071357	N-Term(TMT6plex)	1.187e-11	83.16	1.01201e-07	2	1959.04	1.5262	0	1.04961	1		0.946417	1		0.945466	1		0.992789	1		1.00168	1		1.10742	1
vSEEAESQQWDTSk	7	ENSRNOP00000074766	N-Term(TMT6plex); K14(TMT6plex)	8.16e-12	83.16	5.60348e-08	2	2082.04	-0.988612	0	1.02563	7	3.44198	1.02863	7	8.1116	0.951047	7	1.48543	1.09439	7	6.34686	0.958781	7	4.60977	0.975522	7	6.79242
gGSVQVLEDQELTcQPEPLVVk	9	ENSRNOP00000071154	N-Term(TMT6plex); C14(Carbamidomethyl); K22(TMT6plex)	7.243e-15	83.14	1.15741e-07	2	2883.55	-2.84282	0	1.07988	9	5.97205	1.2189	9	7.07567	0.879608	9	8.07572	0.975984	9	7.84065	0.943228	9	5.10112	0.98794	9	4.92093
sEIGIAmGSGTAVAk	22	ENSRNOP00000024347;ENSRNOP00000001738	N-Term(TMT6plex); M7(Oxidation); K15(TMT6plex)	9.221e-09	83.14	1.45101e-07	2	1866.04	1.07817	0
lYNTcAVFGPDGNLLVk	5	ENSRNOP00000034144	N-Term(TMT6plex); C5(Carbamidomethyl); K17(TMT6plex)	2.487e-11	83.14	1.16712e-07	2	2339.29	1.17177	0	0.899943	5	9.04033	0.885314	5	12.2338	1.03558	5	13.1441	0.931059	5	7.42331	1.02689	5	6.12476	0.997009	5	1.78446
sAPDVSFTIDANk	6	ENSRNOP00000042067	N-Term(TMT6plex); K13(TMT6plex)	3.019e-08	83.1	1.24159e-07	2	1823	0.669332	0	0.913555	6	2.32365	1.07661	6	8.80244	0.915627	6	2.44141	1.08105	6	3.01697	1.03185	6	3.09893	0.989188	6	7.07904
dDGLFSGDPNWFPk	10	ENSRNOP00000011208	N-Term(TMT6plex); K14(TMT6plex)	3.429e-10	83.08	7.62661e-08	2	2053.04	-0.56283	0	1.02954	10	4.00244	0.930483	10	3.75171	1.02072	10	2.10314	0.995285	10	3.33112	1.0196	10	3.04897	1.00132	10	3.98387
sAAQAAAQTNSNAAGk	3	ENSRNOP00000009503	N-Term(TMT6plex); K16(TMT6plex)	1.618e-11	83.07	1.12937e-07	2	1919.03	-0.397155	0	0.768522	3	0.203016	0.671377	3	2.43123	1.11519	3	2.58023	0.841886	3	4.59624	1.14985	3	2.20721	1.29622	3	1.69954
aGLTMNDIDAFEFHEAFSGQILANFk	25	ENSRNOP00000014637	N-Term(TMT6plex); K26(TMT6plex)	6.405e-11	83.06	9.88621e-08	3	3344.71	3.25315	0	1.0552	25	10.9981	1.21884	25	12.7723	0.932145	25	8.46421	1.11641	25	13.2693	0.917468	25	8.07555	0.845662	24	10.3519
tQEASDEAADQEEEAYLR	6	ENSRNOP00000046476	N-Term(TMT6plex)	2.249e-10	83.05	1.61021e-08	3	2284.04	-0.505643	0	0.918629	6	16.8081	0.910783	5	7.62522	1.01994	6	18.9846	1.16993	6	7.95664	1.04899	6	12.0893	1.07523	6	9.2056
vEYPVMYSTDPENGHMFNcIQR	4	ENSRNOP00000005719	N-Term(TMT6plex); C19(Carbamidomethyl)	6.773e-12	83.05	1.73408e-08	3	2916.33	0.572937	0	1.22987	4	2.92802	1.46949	4	11.6547	0.799449	4	10.8347	1.21709	4	6.62943	0.740856	4	7.85266	0.751963	4	21.0707
gPDGLTALEATDNQAIk	7	ENSRNOP00000015808	N-Term(TMT6plex); K17(TMT6plex)	5.61e-12	82.99	1.20311e-07	2	2172.19	1.07072	0	1.00151	7	1.08279	1.2322	7	2.81611	0.87759	7	3.21374	1.11078	7	4.26879	0.957531	7	3.22786	0.924162	7	2.17608
dDVLYETETPPPDLEk	13	ENSRNOP00000015908	N-Term(TMT6plex); K16(TMT6plex)	4.104e-10	82.99	1.00469e-07	2	2319.2	-2.16753	0	0.993399	13	4.87467	1.03892	13	13.0769	1.01332	13	5.03288	1.03539	13	4.47216	0.99502	13	5.60236	0.972647	13	6.86561
mGAPESGMAEYLFDk	16	ENSRNOP00000037803	N-Term(TMT6plex); K15(TMT6plex)	6.421e-13	82.98	6.41963e-08	2	2104.05	-0.351501	0	0.990556	16	2.51641	0.888208	16	17.6641	1.03676	16	3.41575	1.05562	16	5.60323	0.963125	16	1.82076	1.10538	16	8.40339
qkYEESQSELESSQk	61	ENSRNOP00000024186;ENSRNOP00000023301	N-Term(TMT6plex); K2(TMT6plex); K15(TMT6plex)	1.462e-12	82.95	1.29029e-07	2	2487.32	1.34824	1
iLQSSSEVGYDAMLGDFVNMVEk	3	ENSRNOP00000063666	N-Term(TMT6plex); K23(TMT6plex)	1.78e-13	82.95	1.02412e-07	3	2990.53	3.08972	0	1.14403	3	1.68308	0.912697	3	2.83125	1.09544	3	7.39998	0.918969	3	0.0642012	1.02757	3	3.42564	0.977572	3	3.01658
iTQDDDVIcTTEYSR	2	ENSRNOP00000074084	N-Term(TMT6plex); C9(Carbamidomethyl)	8.946e-10	82.93	2.39386e-08	2	2044.97	-1.90885	0	0.900647	2	11.1986	0.924016	2	9.55665	0.913728	2	0.799828	1.17337	2	11.9874	1.05852	2	0.97688	1.0239	2	1.51382
tSIDAYDNFDNISLAQR	6	ENSRNOP00000005987	N-Term(TMT6plex)	2.624e-10	82.92	6.50894e-08	2	2172.08	0.26289	0	1.0426	6	0.946704	1.14608	6	31.0984	0.941728	6	11.4609	1.10712	6	6.41594	0.920659	6	17.8788	0.932639	6	12.5239
iAQLEEELEEEQGNMEAMSDR	1	ENSRNOP00000074575	N-Term(TMT6plex)	1.282e-11	82.88	2.29277e-08	3	2680.22	-3.28737	0	1.29661	1		1.51343	1		0.686805	1		1.22678	1		0.724706	1		0.832413	1
sDVDEDIIPEEDIISR	4	ENSRNOP00000066934	N-Term(TMT6plex)	2.917e-12	82.85	6.12184e-08	2	2074.04	-0.193575	0	1.24656	4	5.73362	1.1283	4	5.37947	0.947641	4	4.81873	0.915804	4	6.79401	0.940086	4	5.0174	0.978217	4	5.22898
dVVNMLMYHDR	15	ENSRNOP00000010158	N-Term(TMT6plex)	2.819e-07	82.85	4.46168e-08	3	1621.8	0.769514	0	0.994784	15	5.26949	1.04396	15	5.72885	0.974449	15	6.67557	0.994825	15	3.7311	1.00054	15	6.83503	1.00575	15	5.503
kHHLIINEATLEDAGHYAVR	28	ENSRNOP00000016652	N-Term(TMT6plex); K1(TMT6plex)	1.774e-15	82.85	1.31256e-07	3	2745.53	1.81543	1	1.05398	28	10.6953	1.15522	28	11.6805	0.988865	28	9.67925	1.02078	28	7.57639	0.964493	28	8.45228	0.860899	28	15.6022
lVDVEDMNYQAAk	23	ENSRNOP00000014235	N-Term(TMT6plex); K13(TMT6plex)	7.698e-11	82.84	1.13359e-07	2	1954.04	-0.106094	0	1.07482	23	3.7242	1.18996	23	6.90729	1.01601	23	3.81629	0.943081	23	5.45013	0.949429	23	4.47569	0.863072	23	4.9461
lTVTSLQETGLk	6	ENSRNOP00000027237	N-Term(TMT6plex); K12(TMT6plex)	1.678e-09	82.83	1.59746e-07	2	1748.06	0.924482	0	0.876846	6	8.05644	0.756382	6	15.2356	0.961873	6	5.27089	1.05716	6	9.99324	1.14259	6	7.27633	1.09385	6	8.85958
eVGVYEALkDDSWLk	42	ENSRNOP00000011429	N-Term(TMT6plex); K9(TMT6plex); K15(TMT6plex)	7.343e-12	82.81	1.40325e-07	2	2439.37	-0.237227	1	1.06076	42	4.01006	1.12208	42	4.51648	1.00905	42	3.42785	1.02302	42	4.15615	0.901854	42	3.15284	0.930194	42	5.18641
aANEAGYFNEEmAPIEVk	19	ENSRNOP00000060140	N-Term(TMT6plex); M12(Oxidation); K18(TMT6plex)	3.21e-10	82.77	9.03641e-08	2	2457.24	0.319223	0	1.16158	19	7.36735	1.1562	19	4.72512	1.09302	19	4.32777	0.846006	19	6.61445	0.909516	19	3.27253	0.868036	19	4.16539
tWTLcGTPEYLAPEIILSk	1	ENSRNOP00000062228;ENSRNOP00000044732	N-Term(TMT6plex); C5(Carbamidomethyl); K19(TMT6plex)	1.646e-11	82.77	1.47172e-07	2	2650.46	1.14889	0
iTVVDDADTVELcGALk	4	ENSRNOP00000036106	N-Term(TMT6plex); C13(Carbamidomethyl); K17(TMT6plex)	1.35e-11	82.76	1.44333e-07	2	2277.25	3.72562	0	1.02176	4	3.22	1.01093	4	9.18632	0.926558	4	4.33644	1.0649	4	3.20973	0.993223	4	4.11893	1.02351	4	4.3848
lESIISGAALMADSScTR	5	ENSRNOP00000008041	N-Term(TMT6plex); C16(Carbamidomethyl)	4.011e-13	82.75	7.11385e-08	2	2111.06	-2.23374	0	0.927558	5	8.29576	0.805487	5	17.733	1.09451	5	8.80567	0.939414	5	7.36994	1.0594	5	4.51673	1.07965	5	6.05044
sPAAPAPSLPPAAAVLPSk	5	ENSRNOP00000006443	N-Term(TMT6plex); K19(TMT6plex)	9.788e-13	82.74	1.08018e-07	2	2200.31	0.189725	0	0.851512	5	4.55486	0.832605	5	7.64357	1.02759	5	4.36991	1.04394	5	8.052	1.10854	5	5.87104	1.14377	5	6.87183
tVIIEQSWGSPk	18	ENSRNOP00000063666	N-Term(TMT6plex); K12(TMT6plex)	3.397e-08	82.73	1.53334e-07	2	1803.04	-1.17408	0	0.996143	18	5.73103	0.774999	18	7.28938	1.17351	18	4.97247	0.848986	18	6.22934	1.0889	18	6.17366	1.07245	18	6.93029
iDFEDVIAEPEGTHSFDGIWk	10	ENSRNOP00000073712	N-Term(TMT6plex); K21(TMT6plex)	1.291e-13	82.73	8.69336e-08	3	2863.45	-1.05345	0	0.961094	10	9.06735	0.961923	10	6.44865	0.959025	10	3.41419	1.1186	10	1.95617	1.04483	10	5.63549	1.03299	10	8.73275
tTTYTQGVPQSQGDLEYQMSTTAR	4	ENSRNOP00000070840	N-Term(TMT6plex)	3.51e-11	82.72	4.94472e-08	3	2892.38	-1.52746	0	1.0204	4	12.3025	0.9242	4	2.94621	1.09867	4	2.94962	0.966157	4	8.4186	0.969585	4	10.2396	0.950404	4	13.9852
vGQPGDAGAAGPVAPLcPGR	16	ENSRNOP00000055223	N-Term(TMT6plex); C17(Carbamidomethyl)	7.594e-11	82.69	1.13575e-07	2	2076.09	-0.310499	0	1.18582	16	17.4042	1.20577	16	7.58593	1.11765	16	8.53981	0.800873	16	14.5222	0.793308	16	10.3081	0.964182	16	5.59238
lDGNPLTQSSLPPDMYEcLR	8	ENSRNOP00000006109	N-Term(TMT6plex); C18(Carbamidomethyl)	3.764e-13	82.68	5.52998e-08	2	2535.23	-3.73287	0	1.03591	8	2.2313	1.1361	8	8.19214	1.00014	8	6.46592	1.0717	8	5.68824	0.900582	8	1.81128	0.884767	8	6.79906
vcGcDLAQGGFFIk	3	ENSRNOP00000018694	N-Term(TMT6plex); C2(Carbamidomethyl); C4(Carbamidomethyl); K14(TMT6plex)	6.25e-11	82.68	1.05205e-07	2	2030.07	3.44181	0	0.936186	3	6.87067	0.922286	3	9.72615	1.1136	3	5.9287	0.963081	3	3.41555	1.13983	3	1.90788	0.907231	3	2.09627
dVPLGTPLcIIVEk	16	ENSRNOP00000032890	N-Term(TMT6plex); C9(Carbamidomethyl); K14(TMT6plex)	3.354e-11	82.67	1.09232e-07	2	2012.19	-0.665429	0	1.10021	16	5.72429	1.05514	16	4.36251	1.00258	16	3.25192	0.964939	16	2.92639	0.99444	16	1.89663	0.915982	16	4.57991
eLAEAEDVSIFk	64	ENSRNOP00000000072	N-Term(TMT6plex); K12(TMT6plex)	1.066e-09	82.64	1.52733e-07	2	1809	-0.128894	0	1.07551	64	6.71906	1.13289	64	6.5181	0.976259	64	5.58484	1.0175	64	5.8968	0.931661	64	4.74554	0.916436	64	5.01128
tMVQSPSGVILQEAADIHAR	9	ENSRNOP00000018649	N-Term(TMT6plex)	5.471e-10	82.62	1.2554e-07	3	2352.25	-2.53207	0	0.976457	9	5.40366	1.01032	9	8.36184	1.0254	9	9.86605	1.00263	9	3.75663	0.965887	9	6.05202	0.953151	9	9.00566
sALFAQLNQGEAITk	5	ENSRNOP00000074020	N-Term(TMT6plex); K15(TMT6plex)	5.794e-10	82.62	1.7778e-07	2	2049.17	-0.560156	0	0.859296	5	8.88934	0.63972	5	11.5045	1.08743	5	5.38649	0.95315	5	3.37132	1.22244	5	4.10439	1.12263	5	2.858
gGYTcQSGSGWDEFTk	9	ENSRNOP00000018649	N-Term(TMT6plex); C5(Carbamidomethyl); K16(TMT6plex)	9.101e-14	82.58	2.73278e-08	2	2238.05	-0.136236	0	0.992976	9	4.14447	1.02855	9	9.18779	1.0223	9	5.41647	0.936398	9	2.6237	1.04412	9	4.19342	1.00704	9	5.59085
iGIASQALGIAQASLDcAVk	9	ENSRNOP00000001556	N-Term(TMT6plex); C17(Carbamidomethyl); K20(TMT6plex)	6.325e-15	82.55	1.3981e-07	2	2444.4	1.00438	0	0.971513	9	11.7366	0.889544	9	5.93382	1.10555	9	3.50902	0.831216	9	12.0703	1.05556	9	2.31104	0.936178	9	7.59909
lLEQSIQSAQEIEk	7	ENSRNOP00000029969	N-Term(TMT6plex); K14(TMT6plex)	1.245e-11	82.54	1.41247e-07	2	2074.18	-1.03051	0	1.02931	7	2.8943	0.960418	7	4.83053	0.982831	7	3.02023	1.01264	7	0.608576	1.01638	7	2.28999	1.01664	7	3.19267
vNNSSLIGLGYTQTLkPGIk	5	ENSRNOP00000008477	N-Term(TMT6plex); K16(TMT6plex); K20(TMT6plex)	3.396e-13	82.5	5.56718e-08	3	2790.67	-1.15753	0	0.912449	5	12.9986	0.710838	5	2.47766	1.26246	5	3.19449	0.713943	5	7.61351	1.18656	5	5.07562	1.02325	5	6.44051
aVcMLSNTTAIAEAWAR	15	ENSRNOP00000004797;ENSRNOP00000075232;ENSRNOP00000070868;ENSRNOP00000020932;ENSRNOP00000065108	N-Term(TMT6plex); C3(Carbamidomethyl)	2.713e-14	82.49	8.42638e-08	2	2094.06	-4.08862	0
qGTFHSQQALEYGTk	19	ENSRNOP00000007624	N-Term(TMT6plex); K15(TMT6plex)	2.878e-12	82.45	1.39938e-07	2	2153.14	1.37109	0	1.07337	19	6.59448	0.959377	19	6.36262	1.09586	19	3.36894	0.949228	19	4.73069	1.02071	19	4.73785	0.904981	19	11.0538
nPTLFIFAENDAVIPLEQVSILIQk	1	ENSRNOP00000015448	N-Term(TMT6plex); K25(TMT6plex)	6.658e-12	82.45	7.79329e-08	3	3270.88	1.25547	0	0.963076	1		0.852611	1		1.07565	1		0.798281	1		1.10462	1		1.14051	1
dMTSEELDDILR	5	ENSRNOP00000045650	N-Term(TMT6plex)	2.988e-07	82.44	4.78938e-08	3	1665.82	1.05256	0	1.04734	5	2.98906	1.02435	5	13.4527	1.01991	5	2.28866	1.02309	5	4.79297	0.956349	5	3.8368	0.973528	5	2.32102
iEELEEEIEAER	152	ENSRNOP00000004147;ENSRNOP00000054082;ENSRNOP00000071422;ENSRNOP00000072943;ENSRNOP00000004236;ENSRNOP00000024186;ENSRNOP00000023301	N-Term(TMT6plex)	8.216e-08	82.44	6.67092e-08	2	1717.87	0.50269	0
tQEDTEDPSVIGEFk	6	ENSRNOP00000074138	N-Term(TMT6plex); K15(TMT6plex)	6.329e-10	82.4	9.66739e-08	2	2153.1	-1.64754	0	1.0398	6	2.37504	0.893326	6	17.5234	1.06688	6	6.27075	0.94651	6	9.99381	1.0026	6	8.26135	1.05422	6	7.21529
fSTVAGESGSADTVR	9	ENSRNOP00000011230	N-Term(TMT6plex)	3.368e-10	82.38	7.28401e-08	2	1712.87	2.74943	0	0.840271	9	11.8996	0.725552	9	14.486	1.02557	9	8.14634	0.973417	9	7.36026	1.10897	9	3.5314	1.21239	9	4.37117
yVQLPADEVDTQLLQDAAR	1	ENSRNOP00000075338	N-Term(TMT6plex)	4.907e-11	82.38	1.37587e-07	3	2374.25	3.32047	0	1.08302	1		1.51627	1		0.847825	1		0.97878	1		0.860749	1		0.826988	1
dDGAAILAAVSSIAQk	20	ENSRNOP00000015851	N-Term(TMT6plex); K16(TMT6plex)	1.157e-12	82.37	1.61661e-07	2	1988.15	1.75772	0	1.04538	20	3.903	0.937138	20	3.86368	1.06337	20	2.80224	0.919858	20	4.40048	1.04882	20	3.09367	0.955512	20	4.18136
eFADSLGVPFLETSAk	4	ENSRNOP00000067788	N-Term(TMT6plex); K16(TMT6plex)	4.007e-13	82.36	1.47224e-07	2	2169.19	1.43017	0	1.07257	4	2.69777	1.09728	4	1.78375	1.00277	4	2.19183	0.961571	4	1.48824	0.959292	4	2.59492	0.926178	4	2.13053
gISAQEIQAGNVk	5	ENSRNOP00000048045	N-Term(TMT6plex); K13(TMT6plex)	6.5e-11	82.31	1.52453e-07	2	1773.03	0.695201	0	0.799562	5	14.8937	0.883826	5	9.89173	0.73902	5	17.3156	1.2544	5	17.5544	1.17689	5	3.802	1.12422	5	9.86962
gAVSPVGVQPILNk	9	ENSRNOP00000020196	N-Term(TMT6plex); K14(TMT6plex)	7.093e-11	82.29	1.31025e-07	2	1837.12	-6.94539	0	1.08315	9	14.2178	1.3098	9	11.3374	0.821771	9	18.4826	0.809378	9	7.40046	0.962014	9	8.36542	1.06302	9	3.78726
qATTIIADNIIFLSDQAR	4	ENSRNOP00000074061	N-Term(TMT6plex)	9.994e-11	82.28	1.66229e-07	2	2219.23	3.53522	0	0.937822	4	3.11417	0.935204	4	1.96635	1.04735	4	2.2105	0.990391	4	4.18965	1.02983	4	1.57669	1.00867	4	4.62134
tVMGDFAQFVDk	54	ENSRNOP00000003921	N-Term(TMT6plex); K12(TMT6plex)	7.561e-10	82.27	1.34594e-07	2	1815.97	0.537717	0	1.2562	54	10.5671	1.16334	54	7.0564	1.25907	54	10.0783	0.756331	54	20.24	0.680009	54	22.4068	1.0342	54	4.45911
qEAEEAAPDLSEGYSTADELAR	2	ENSRNOP00000072721;ENSRNOP00000069172	N-Term(TMT6plex)	8.679e-11	82.27	3.1425e-08	3	2581.21	0.523711	0
aALDGTPGMIGYGMAk	8	ENSRNOP00000004385	N-Term(TMT6plex); K16(TMT6plex)	4.521e-13	82.27	1.47342e-07	2	2011.08	2.16323	0	0.969592	8	4.75177	1.01022	8	5.01499	0.965143	8	3.61422	1.03064	8	1.65499	1.01822	8	3.4185	1.0184	8	2.30323
iIEEAPAPGIDPEVR	11	ENSRNOP00000018942	N-Term(TMT6plex)	1.967e-08	82.25	1.7572e-07	2	1835.01	-0.340916	0	1.10889	11	3.59015	1.23664	11	8.11396	1.00116	11	10.8297	0.96437	11	6.08126	0.895159	11	3.82554	0.833393	11	11.304
gAEEMETVIPVDImR	14	ENSRNOP00000024711	N-Term(TMT6plex); M14(Oxidation)	1.955e-10	82.24	6.98531e-08	2	1934.98	0.0795199	0	1.07095	14	7.18898	1.18463	14	6.04875	0.93669	14	7.32536	1.05764	14	10.2739	0.892724	14	7.50732	0.916832	14	9.62778
hFcPNVPIILVGNk	7	ENSRNOP00000066672;ENSRNOP00000017254	N-Term(TMT6plex); C3(Carbamidomethyl); K14(TMT6plex)	5.939e-10	82.24	1.46274e-07	2	2066.18	-9.71112	0
aIFASGSPFDPVTLPDGR	2	ENSRNOP00000071968	N-Term(TMT6plex)	6.754e-09	82.24	1.30154e-07	3	2076.1	2.05088	0	1.05335	2	2.58056	1.08508	2	6.52544	0.975635	2	0.991683	1.01841	2	0.391598	0.954139	2	2.41519	0.964215	2	2.75621
eDPGDNWEEGGGGSGAEk	3	ENSRNOP00000040675	N-Term(TMT6plex); K18(TMT6plex)	3.094e-12	82.23	1.76531e-08	2	2249.03	-3.59518	0	1.04991	3	1.9495	1.08135	3	3.03966	0.895397	3	4.67574	1.09094	3	5.43233	0.997327	3	5.54229	0.96577	3	5.24807
aTEEPSGTGSDELIk	14	ENSRNOP00000026783	N-Term(TMT6plex); K15(TMT6plex)	1.627e-12	82.2	1.22922e-07	2	1992.05	-1.07023	0	0.962217	14	6.00341	1.00751	14	11.9193	0.920187	14	2.74422	1.13402	14	6.68418	0.95318	14	3.53333	1.06016	14	4.71925
fcTGLTQIETLFk	4	ENSRNOP00000015122	N-Term(TMT6plex); C2(Carbamidomethyl); K13(TMT6plex)	5.037e-11	82.16	1.68453e-07	2	2016.12	-1.69446	0	0.806885	4	0.347395	0.809322	4	1.62796	1.299	4	2.99098	0.678478	4	1.15794	1.09676	4	0.397669	1.16427	4	1.59604
eSTPGTAEGAPATPEEk	7	ENSRNOP00000010027	N-Term(TMT6plex); K17(TMT6plex)	4.615e-13	82.14	1.24327e-07	2	2130.1	0.789152	0	0.949224	7	5.00507	0.889521	7	10.1096	0.925847	7	7.33567	1.02845	7	1.45047	1.05816	7	5.96147	1.09843	7	5.192
lLYDLADQLHAAVGASR	5	ENSRNOP00000020544	N-Term(TMT6plex)	8.979e-13	82.13	1.61967e-07	2	2042.13	2.2388	0	1.18621	5	3.82081	1.37031	5	10.6395	0.81169	5	6.24926	1.15808	5	4.26767	0.833638	5	3.09332	0.795345	5	4.8672
qVATALQNLQTk	7	ENSRNOP00000015179	N-Term(TMT6plex); K12(TMT6plex)	7.255e-10	82.11	1.52256e-07	2	1773.07	1.59412	0	0.881792	7	9.6819	0.695436	7	20.4564	1.13559	7	6.12137	0.916241	7	18.7115	1.16069	7	3.98649	1.11237	7	8.05652
tITLEVEPSDTIENVk	38	ENSRNOP00000027073;ENSRNOP00000048664	N-Term(TMT6plex); K16(TMT6plex)	4.024e-10	82.11	1.581e-07	2	2246.25	-1.2062	0
aDLPGSSSTFTTSFISSSPSSPSR	1	ENSRNOP00000029182	N-Term(TMT6plex)	2.502e-10	82.11	7.81275e-08	3	2632.3	0.802885	0	0.826174	1		0.855583	1		1.24905	1		0.814157	1		1.05086	1		1.09363	1
aITGASLADIMAk	5	ENSRNOP00000002194	N-Term(TMT6plex); K13(TMT6plex)	1.903e-10	82.09	1.65937e-07	2	1720.01	1.90857	0	1.0149	5	4.72162	1.04198	5	3.20347	0.93419	5	3.64518	1.07822	5	3.51141	0.985937	5	6.63626	0.919058	5	7.42895
lYHHNNAQLGMAVMR	6	ENSRNOP00000009184	N-Term(TMT6plex)	8.812e-12	82.09	8.43592e-08	2	1984.01	-3.9709	0	0.960669	6	10.5366	1.00102	6	8.76869	0.992612	6	7.84233	0.918572	6	7.97462	1.04588	6	3.11171	0.994205	6	3.59619
sDAAVDTSSEITTk	14	ENSRNOP00000059708	N-Term(Acetyl); K14(TMT6plex)	1.266e-07	82.06	6.81419e-08	2	1695.85	-0.568713	0	1.08735	14	5.23972	1.16101	14	15.428	0.943547	14	3.8349	0.978615	14	5.49999	0.901025	14	5.86672	1.02652	14	6.85828
sSPQFGVTLVTYELLQR	1	ENSRNOP00000032909	N-Term(TMT6plex)	3.594e-12	82.06	1.69888e-07	2	2167.2	1.45951	0	0.974922	1		0.932941	1		1.06943	1		0.954127	1		1.06603	1		0.96189	1
aVEILADIIQNSTLGEAEIER	5	ENSRNOP00000017017	N-Term(TMT6plex)	1.179e-08	82.05	1.63419e-07	3	2513.37	1.86579	0	0.983176	5	0.657761	1.15084	5	12.4024	0.867158	5	5.40925	1.12063	5	6.19141	0.902693	5	1.41624	0.935315	5	9.95506
aELGEADEAELQR	7	ENSRNOP00000013188	N-Term(Acetyl)	6.359e-07	82.03	2.22448e-08	2	1472.69	0.678507	0
tEWETATPAVAETPDIk	4	ENSRNOP00000026528	N-Term(Acetyl); K17(TMT6plex)	3.208e-08	82.02	1.00489e-07	2	2130.08	-0.62868	0	1.03022	4	1.68817	0.996078	4	13.9859	0.935872	4	4.16788	1.06174	4	4.30221	0.981169	4	0.913668	1.06151	4	3.52237
lPNGLVIASLENYAPLSR	4	ENSRNOP00000021514	N-Term(TMT6plex)	6.297e-09	82.02	1.66121e-07	3	2156.23	0.284465	0	0.994653	4	1.09662	1.02242	4	6.11916	1.0515	4	3.76283	0.894216	4	4.38391	1.05273	4	3.80348	0.927676	4	1.55739
yENYNYLGTSHLLR	17	ENSRNOP00000021514	N-Term(TMT6plex)	9.179e-12	82.01	1.04498e-07	2	1972.02	1.67516	0	0.97555	17	10.4962	0.948936	17	7.06672	1.09309	17	6.6683	0.960845	17	6.52871	1.03336	17	4.42999	0.961782	17	5.65316
aLGALVDNcAPGLcPDWEAWDPNQPVQNAR	3	ENSRNOP00000027237	N-Term(TMT6plex); C9(Carbamidomethyl); C14(Carbamidomethyl)	2.793e-12	82	4.44825e-08	3	3563.7	-0.886955	0	0.943726	3	1.50069	1.02818	3	5.45395	0.952687	3	2.99155	1.09354	3	8.01964	0.985185	3	1.66661	1.03431	3	2.86323
kHEALMSDLSAYGSSIQALR	3	ENSRNOP00000068710;ENSRNOP00000072038	N-Term(TMT6plex); K1(TMT6plex)	7.907e-14	82	1.59317e-07	3	2635.43	-0.368542	1
lNATNIELATVQPGQNFHMFTk	1	ENSRNOP00000026928	N-Term(TMT6plex); K22(TMT6plex)	3.758e-11	81.98	1.46107e-07	3	2932.58	2.67474	0	1.00146	1		0.836533	1		1.13471	1		0.935408	1		1.05996	1		0.98684	1
aITDAAMMAEELk	89	ENSRNOP00000024186;ENSRNOP00000004147;ENSRNOP00000025859;ENSRNOP00000071422;ENSRNOP00000072943;ENSRNOP00000023301;ENSRNOP00000004236	N-Term(TMT6plex); K13(TMT6plex)	4.698e-11	81.96	1.50602e-07	2	1851.99	-1.57324	0
gDLVcEVDLGHLAPEGR	5	ENSRNOP00000021729	N-Term(TMT6plex); C5(Carbamidomethyl)	8.568e-11	81.96	9.90217e-08	3	2066.05	-0.639809	0	1.08536	5	0.59848	1.34332	5	4.28916	0.91491	5	7.13376	1.08539	5	0.991311	0.864977	5	3.53808	0.824663	5	7.43373
vFSPNVVNLTLVDLPGMTk	2	ENSRNOP00000002478;ENSRNOP00000002482;ENSRNOP00000002477	N-Term(TMT6plex); K19(TMT6plex)	4.532e-09	81.96	1.59836e-07	3	2502.43	-2.92177	0
lSVEALNSLTGEFk	161	ENSRNOP00000022895	N-Term(TMT6plex); K14(TMT6plex)	4.145e-12	81.95	1.63076e-07	2	1966.12	-1.01326	0	1.0897	159	7.42687	1.0365	161	6.50805	1.01404	161	4.98083	0.9384	161	7.83685	0.94686	160	5.49572	1.00524	161	7.99234
kMEGDLNEmEIQLSHANR	48	ENSRNOP00000024186	N-Term(TMT6plex); K1(TMT6plex); M9(Oxidation)	1.574e-11	81.95	1.13611e-07	3	2589.32	0.394237	1	0.958617	47	8.53839	0.904477	47	9.02822	0.894819	47	11.2965	1.22575	47	11.4922	0.999551	47	3.66527	1.0825	47	8.16531
lGQMLSIQDDAFINPHLAk	2	ENSRNOP00000036948	N-Term(TMT6plex); K19(TMT6plex)	1.26e-10	81.95	1.56055e-07	3	2569.43	4.65761	0	1.05865	2	4.33957	1.01898	2	3.89622	1.0803	2	4.96411	0.860473	2	10.1379	0.991836	2	11.6669	0.983416	2	5.61876
rNDFQLIGIQDGYLSLLQDSGEVR	2	ENSRNOP00000022343	N-Term(TMT6plex)	1.17e-11	81.94	1.58974e-07	3	2965.56	-0.549844	1	1.02699	2	0.79589	0.992395	2	8.32001	1.02326	2	8.50847	1.03205	2	4.8636	0.988788	2	6.01825	0.952473	2	5.58911
aEMEAAVAAck	44	ENSRNOP00000015545	N-Term(TMT6plex); C10(Carbamidomethyl); K11(TMT6plex)	4.538e-09	81.93	1.23753e-07	2	1608.85	-1.29153	0	1.07609	44	4.35529	1.18764	44	7.20453	1.01878	44	5.01139	0.956695	44	7.61416	0.890692	44	5.9582	0.925739	44	3.12381
iVYGHLDDPANQEIER	44	ENSRNOP00000029144	N-Term(TMT6plex)	4.298e-10	81.92	1.09578e-07	2	2098.08	-0.58923	0	1.02246	43	9.72322	1.03384	43	13.2317	0.994923	43	8.06845	0.991013	43	8.31184	1.00715	44	8.14794	0.939186	43	10.7664
gGELGLAMASFLk	5	ENSRNOP00000013515	N-Term(TMT6plex); K13(TMT6plex)	1.162e-10	81.91	1.89064e-07	2	1752.01	0.71034	0	1.06999	5	2.64072	1.09898	5	2.15369	1.01213	5	1.07274	0.987558	5	4.54581	1.02342	5	0.332484	0.851077	5	1.18769
lSLQDAVSQGLIDQDMATR	7	ENSRNOP00000018649	N-Term(TMT6plex)	2.464e-11	81.89	1.17133e-07	3	2290.19	0.853662	0	0.995844	7	3.91745	1.01578	7	7.21102	0.980731	7	6.13839	1.01098	7	5.31938	1.00695	7	2.33856	0.968093	7	4.67143
lVDQEFLADPLVPPQLTIk	26	ENSRNOP00000015851	N-Term(TMT6plex); K19(TMT6plex)	2.313e-10	81.87	1.20599e-07	2	2594.52	1.21881	0	1.07001	26	6.48297	1.08865	26	6.82322	1.00854	26	7.74791	0.953088	26	5.56189	0.980726	26	5.4214	0.920989	26	6.9085
gLEELLIGGSHLk	17	ENSRNOP00000001679	N-Term(TMT6plex); K13(TMT6plex)	5.367e-11	81.87	1.38153e-07	2	1824.1	0.647062	0	0.968686	17	6.40095	0.972983	17	5.01513	0.944949	17	5.95569	1.13951	17	10.6123	0.968169	17	3.8473	1.05273	17	4.9659
vAFTGSTEVGHLIQVAAGSSNLk	4	ENSRNOP00000001816	N-Term(TMT6plex); K23(TMT6plex)	2.688e-07	81.85	1.68181e-07	2	2744.51	-10.1737	0	1.13489	4	1.42107	1.46701	4	23.2142	0.726199	4	11.7754	1.32738	4	13.0351	0.794068	4	21.7329	0.74784	4	20.1316
lANYTNLSQGVVEHEEDEDSR	2	ENSRNOP00000074714	N-Term(TMT6plex)	1.346e-11	81.83	4.36337e-08	3	2634.25	0.521048	0	1.04948	2	0.0797504	1.10172	2	3.09603	0.946899	2	8.54537	1.09908	2	2.37576	0.905038	2	5.16975	0.982063	2	4.45804
gVLTSTVNSSSPk	2	ENSRNOP00000066181	N-Term(TMT6plex); K13(TMT6plex)	7.7e-11	81.83	2.05045e-07	2	1735	-1.44498	0	0.968225	2	6.10025	1.12819	2	8.15871	0.869595	2	2.48961	1.00574	2	15.0333	1.00503	2	0.237599	1.05151	2	3.08295
qLEEDLYDGQVLQk	3	ENSRNOP00000075605	N-Term(TMT6plex); K14(TMT6plex)	6.881e-10	81.82	1.64414e-07	2	2136.15	-3.74917	0	0.970585	3	5.24742	1.06468	3	8.50247	0.914952	3	5.53657	1.11963	3	1.90547	0.948497	3	0.715778	1.01152	3	6.22116
eESPPLIGQQSTVSDVPR	3	ENSRNOP00000054395	N-Term(TMT6plex)	1.963e-14	81.82	1.30874e-07	2	2168.14	-0.467602	0	0.986796	3	2.65891	1.21666	3	10.0402	0.884108	3	4.0298	1.12176	3	3.10158	0.90802	3	16.429	0.924215	3	2.0284
gcEEcFcSGVSDR	3	ENSRNOP00000070049	N-Term(TMT6plex); C2(Carbamidomethyl); C5(Carbamidomethyl); C7(Carbamidomethyl)	8.113e-11	81.81	6.57612e-09	2	1791.73	-2.01002	0	1.04915	3	2.30026	1.15535	3	2.48599	0.938708	3	1.3557	1.08868	3	0.414876	0.89533	3	2.81896	0.999555	3	5.01581
nTFWDVDGSMVPPEWHR	12	ENSRNOP00000070804	N-Term(TMT6plex)	1.936e-08	81.8	4.92217e-08	2	2302.1	3.50095	0	0.960005	12	5.89933	1.04957	12	9.58412	1.02207	12	7.59868	0.950439	12	7.74486	1.01616	12	5.90962	0.995049	12	5.06183
aDQWNVNYVETSAk	9	ENSRNOP00000018190	N-Term(TMT6plex); K14(TMT6plex)	6.409e-11	81.78	1.28434e-07	2	2083.09	-0.404507	0	0.954024	9	3.92137	0.983462	9	7.54933	0.952052	9	3.91161	1.08523	9	4.84269	0.98694	9	6.14864	1.02532	9	5.7509
aGTQIENIEEDFR	23	ENSRNOP00000024098;ENSRNOP00000074946	N-Term(TMT6plex)	1.468e-10	81.77	7.7837e-08	2	1750.88	-0.39219	0
gQFSTDELVAEVEk	8	ENSRNOP00000005987	N-Term(TMT6plex); K14(TMT6plex)	8.691e-12	81.77	1.51017e-07	2	2010.08	-0.606225	0	0.991435	8	4.53001	1.07552	8	4.07638	0.900743	8	5.67469	1.1309	8	4.53616	0.977979	8	4.64954	0.963827	8	4.15418
sDQVNGVLVLSLLDk	5	ENSRNOP00000026783	N-Term(TMT6plex); K15(TMT6plex)	2.867e-12	81.77	1.27067e-07	2	2058.22	-0.0779487	0	0.810767	5	4.0625	0.708647	5	7.93504	1.09147	5	3.67477	0.841531	5	7.35298	1.16646	5	0.760286	1.19471	5	4.31345
lMEPIYLVEIQcPEQVVGGIYGVLNR	2	ENSRNOP00000041821	N-Term(TMT6plex); C12(Carbamidomethyl)	1.152e-13	81.77	1.7164e-07	4	3218.72	0.407725	0	1.08553	2	9.11573	1.08178	2	8.08711	0.938697	2	9.43508	0.971806	2	10.6352	1.02313	2	8.69082	0.918432	2	2.54823
eNSIYLIGGSIPEEDDGk	10	ENSRNOP00000034144	N-Term(TMT6plex); K18(TMT6plex)	3.811e-10	81.76	1.27027e-07	2	2394.25	1.34353	0	0.928061	10	4.8186	0.925161	10	9.10131	1.09709	10	6.04227	1.00713	10	4.64511	1.0279	10	6.1256	1.04389	10	8.59535
gAGAIAGASASPk	11	ENSRNOP00000018649	N-Term(TMT6plex); K13(TMT6plex)	2.322e-11	81.75	1.54387e-07	2	1515.89	-0.329586	0	0.957022	11	9.13136	0.924248	11	4.23314	0.977626	11	7.10513	1.08553	11	3.92115	1.04495	11	2.85282	0.997482	11	5.02986
lQEAQLELADIk	12	ENSRNOP00000069748	N-Term(TMT6plex); K12(TMT6plex)	2.118e-09	81.74	1.60437e-07	2	1829.08	-1.58341	0	0.929823	12	2.80346	0.856659	12	6.30086	0.86762	12	4.2562	0.954585	12	5.3693	1.1887	12	5.12525	1.1183	12	2.24224
gVIVESAYSDIVk	8	ENSRNOP00000000078	N-Term(TMT6plex); K13(TMT6plex)	7.902e-11	81.74	1.68141e-07	2	1838.07	1.96907	0	1.00537	8	4.3028	1.03603	8	5.51877	0.972329	8	0.941464	1.07284	8	5.90804	0.981657	8	4.7847	0.956563	8	3.49835
sFLVWVNEEDHLR	90	ENSRNOP00000022895	N-Term(TMT6plex)	3.113e-10	81.74	1.11201e-07	2	1872.98	-2.40872	0	1.0438	90	7.76069	1.00027	90	10.272	1.03071	90	7.14322	0.954128	90	9.18244	0.981246	90	6.21407	0.993993	90	7.04041
lNVAPVSDIIEIk	36	ENSRNOP00000020544	N-Term(TMT6plex); K13(TMT6plex)	5.294e-08	81.74	1.09526e-07	2	1869.15	-0.0158025	0	1.04757	36	3.37919	0.94178	36	9.29562	1.04801	36	4.87743	0.944399	36	4.1536	1.02155	36	3.33079	0.99259	36	5.07262
dENATLDGGDVLFTGR	5	ENSRNOP00000044971	N-Term(TMT6plex)	1.41e-12	81.73	6.64715e-08	2	1908.95	0.691644	0	0.912457	5	3.2237	1.09235	5	6.54762	0.889016	5	2.87326	1.13915	5	1.9119	0.950149	5	4.37968	1.06546	5	10.8369
gPSVDVDVPDVDLEcPEAk	9	ENSRNOP00000069026	N-Term(TMT6plex); C15(Carbamidomethyl); K19(TMT6plex)	7.877e-11	81.73	1.17836e-07	2	2499.27	-0.553593	0	1.06977	8	8.10087	1.09794	8	4.60936	0.946835	8	3.02532	1.0695	8	5.2271	0.896415	8	1.32074	0.996615	8	3.30921
vLNSYWVGEDSTYk	7	ENSRNOP00000010759	N-Term(TMT6plex); K14(TMT6plex)	1.326e-11	81.73	1.29921e-07	2	2119.11	-2.0075	0	0.995207	7	4.48706	0.946298	7	14.1247	1.04107	7	8.83838	0.952993	7	6.13851	1.03278	7	3.34804	0.993079	7	7.21964
lVSQDNFGFDLPAVEAATk	4	ENSRNOP00000074766	N-Term(TMT6plex); K19(TMT6plex)	4.236e-08	81.71	1.85495e-07	2	2480.37	10.7216	0	0.967858	4	1.19781	0.977554	4	2.62966	1.00897	4	1.79178	1.05051	4	3.03151	0.996806	4	3.18595	0.992169	4	6.99627
lPAAGVGDMVMATVk	6	ENSRNOP00000005471	N-Term(TMT6plex); K15(TMT6plex)	4.955e-12	81.69	1.97532e-07	2	1918.09	0.530268	0	1.01098	6	2.47856	1.01196	6	5.47447	0.965569	6	6.9471	1.02051	6	4.32581	1.04877	6	1.821	0.94579	6	9.13938
lYGSGGPPPTGEEDTSEkDEL	5	ENSRNOP00000025064	N-Term(TMT6plex); K18(TMT6plex)	1.56e-14	81.69	8.26723e-08	2	2636.3	-0.240648	1	0.988992	5	2.52199	1.0519	5	23.6912	1.03198	5	4.58124	0.995113	5	6.68364	0.96785	5	5.30343	1.00308	5	9.44828
mSVQPTVSLGGFEITPPVVLR	2	ENSRNOP00000006591	N-Term(TMT6plex)	2.769e-12	81.68	1.71159e-07	2	2456.38	-0.333888	0	0.950855	2	4.21433	0.866053	2	9.09812	1.08929	2	0.176195	0.906225	2	9.66718	1.08061	2	3.30566	1.04691	2	1.8544
qDMPPPGGYGPIDYk	27	ENSRNOP00000027980	N-Term(TMT6plex); K15(TMT6plex)	5.171e-08	81.68	1.34143e-07	2	2093.09	4.58397	0	0.993557	27	4.11166	0.876701	27	8.52937	1.08911	27	7.35717	0.918119	27	4.04118	1.02568	27	2.9374	1.05681	27	4.51382
sTMINYLLGLEDTR	11	ENSRNOP00000039064	N-Term(TMT6plex)	7.172e-12	81.65	1.45673e-07	2	1854.98	0.0607748	0	0.921245	11	17.1615	0.811553	11	30.5873	1.08561	11	8.15015	0.920182	11	13.0523	1.07961	11	13.5874	1.12274	11	8.71997
tLDPDDMVYcGVYDNALDNDNYNLAR	1	ENSRNOP00000052593	N-Term(TMT6plex); C10(Carbamidomethyl)	3.622e-11	81.64	1.64517e-08	3	3265.47	1.31013	0	1.0347	1		1.11422	1		0.955602	1		1.10268	1		0.948884	1		0.902375	1
vNLLSFTGSTQVGk	3	ENSRNOP00000020325	N-Term(TMT6plex); K14(TMT6plex)	5.792e-12	81.63	1.79325e-07	2	1909.11	-2.4575	0	0.963302	3	0.456027	0.720868	3	4.10811	1.19757	3	3.7675	0.766864	3	11.364	1.15121	3	0.72279	1.08941	3	7.19063
fSNEEIAMATVTALR	54	ENSRNOP00000069540	N-Term(TMT6plex)	2.31e-12	81.62	1.36009e-07	2	1881.99	0.160008	0	0.980529	54	9.20499	0.962809	54	17.0057	1.04001	54	6.2608	0.94971	54	10.0902	1.03668	54	5.32858	1.04549	54	8.63013
mDSGFGSDFGGTGGGk	3	ENSRNOP00000026648	N-Term(Acetyl); M1(Oxidation); K16(TMT6plex)	7.537e-08	81.61	6.88605e-09	2	1763.76	-5.97001	0	1.06046	3	13.1599	1.14942	3	9.51339	0.945641	3	5.7033	0.990341	3	3.02414	0.979909	3	5.41829	0.92255	3	10.1222
aLVSAQWVAEALk	5	ENSRNOP00000000201	N-Term(TMT6plex); K13(TMT6plex)	9.211e-11	81.59	1.67809e-07	2	1844.1	-2.05391	0	1.04454	5	5.94809	1.09516	5	4.58618	1.02038	5	1.41904	0.914105	5	2.65843	1.00568	5	1.13363	0.913094	5	5.39413
hLVGVcYTEEEAk	33	ENSRNOP00000017067	N-Term(TMT6plex); C6(Carbamidomethyl); K13(TMT6plex)	1.004e-10	81.59	1.33831e-07	2	1993.05	0.559806	0	1.01214	33	6.28876	0.888411	33	12.8804	1.14582	33	6.77314	0.896364	33	7.90938	1.0201	33	6.26403	1.01372	33	6.47887
nYTDDAIETDDLTIk	5	ENSRNOP00000071611	N-Term(TMT6plex); K15(TMT6plex)	7.136e-12	81.55	1.26321e-07	2	2185.13	0.575961	0	0.867451	5	16.4597	0.842138	5	23.5225	1.09252	5	5.84704	0.983241	5	1.58312	0.984507	5	12.9915	1.19937	5	10.3135
eVSDGIVAPGYEEEALk	8	ENSRNOP00000021105	N-Term(TMT6plex); K17(TMT6plex)	3.343e-11	81.53	1.75417e-07	2	2264.21	0.880772	0	1.07234	8	3.76189	1.1393	8	8.60995	0.938527	8	7.475	1.03374	8	3.66987	0.915286	8	5.34987	0.955782	8	5.9834
aPHYPGIGPVDESGIPTAIR	9	ENSRNOP00000029182	N-Term(TMT6plex)	3.264e-11	81.53	1.97563e-07	3	2276.22	-1.50832	0	0.952643	9	5.18303	1.07052	9	18.6102	0.889125	9	12.4464	1.04541	9	6.18216	0.981057	9	4.12593	1.02618	9	13.658
aDSSSDEAVADTSR	1	ENSRNOP00000000737	N-Term(TMT6plex)	4.272e-11	81.48	3.20046e-08	2	1639.76	0.0674652	0	0.999126	1		0.961584	1		1.01255	1		1.10436	1		0.984394	1		0.965095	1
mATEVAADALGEEWk	8	ENSRNOP00000010383	N-Term(TMT6plex); K15(TMT6plex)	1.587e-12	81.46	1.43971e-07	2	2079.08	0.0858034	0	1.02136	8	5.02878	0.939822	8	5.02136	0.997753	8	0.99831	1.04487	8	4.63667	0.997421	8	5.03355	0.981568	8	4.30728
cLALATHDNPLR	19	ENSRNOP00000024347;ENSRNOP00000001738	N-Term(TMT6plex); C1(Carbamidomethyl)	4.34e-08	81.46	1.454e-07	3	1609.87	-0.934195	0
eSEGIVLIPLSEVFQVSR	8	ENSRNOP00000039770	N-Term(TMT6plex)	1.311e-11	81.43	1.93891e-07	2	2231.25	0.665232	0	1.03835	8	7.04668	1.03518	8	5.3913	1.02456	8	2.09155	1.00472	8	6.94114	0.928867	8	1.48892	1.02408	8	4.51792
hAPLVEFEEEEV	4	ENSRNOP00000018942	N-Term(TMT6plex)	2.367e-06	81.39	7.76933e-08	2	1656.83	-0.115076	0	0.939366	4	6.84767	1.05143	4	2.15395	1.01346	4	1.75913	1.00882	4	2.59485	0.954004	4	6.89647	0.955347	4	5.63133
nSDIQGALDSITk	6	ENSRNOP00000008321	N-Term(TMT6plex); K13(TMT6plex)	2.536e-10	81.39	1.94959e-07	2	1820.01	-1.73074	0	0.845713	6	4.04031	0.752533	6	10.1094	1.25396	6	5.27647	0.84602	6	5.43211	1.0675	6	1.87288	1.1498	6	6.80189
tRPTVAAGAVGLAQR	9	ENSRNOP00000013238	N-Term(TMT6plex)	2.293e-11	81.34	1.64531e-07	3	1697	-0.542436	0	0.933401	9	0.558196	0.797138	9	12.8714	1.20858	9	8.67258	0.790546	9	9.43281	1.12247	9	2.12955	1.056	9	5.5945
aVTEGAQAVEEPSIc	10	ENSRNOP00000015851	N-Term(TMT6plex); C15(Carbamidomethyl)	4.264e-08	81.32	5.79255e-08	2	1789.88	-0.44751	0	1.07354	10	3.24615	1.17762	10	15.7022	0.989302	10	2.20691	1.0076	10	6.0917	0.938369	10	3.54935	0.893592	10	12.5894
gEEPGQDQDPVQLLSGFPR	2	ENSRNOP00000026651	N-Term(TMT6plex)	1.481e-07	81.3	1.1305e-07	3	2298.16	0.825029	0	1.0833	2	13.7742	1.12114	2	0.51944	0.997271	2	0.100976	1.04804	2	4.78699	0.883593	2	2.47412	0.950229	2	3.60994
mADEAVcVGPAPTSk	3	ENSRNOP00000072844	N-Term(TMT6plex); M1(Oxidation); C7(Carbamidomethyl); K15(TMT6plex)	1.332e-09	81.3	1.28247e-07	2	2007.03	1.09882	0	1.02505	3	2.2018	0.945395	3	14.0134	1.0409	3	9.37191	0.989286	3	9.92079	1.03821	3	0.522658	0.96917	3	6.01099
dGVLDSVTDQDSk	22	ENSRNOP00000029319	N-Term(TMT6plex); K13(TMT6plex)	1.5e-08	81.28	1.35914e-07	2	1836.96	-0.875453	0	1.53714	22	12.0462	1.51433	22	11.5786	1.01539	22	2.6754	0.631226	22	20.1482	0.677021	22	14.2441	0.867856	22	6.49222
lTSSVTAYDYAGk	10	ENSRNOP00000063344	N-Term(TMT6plex); K13(TMT6plex)	4.704e-11	81.26	1.88165e-07	2	1834	-1.2427	0	0.976704	10	4.17232	0.786012	10	7.45782	1.15589	10	7.35411	0.802144	10	12.3043	1.13126	10	4.68035	1.01769	10	3.35653
iGIIGGTGLDDPEILEGR	1	ENSRNOP00000073330	N-Term(TMT6plex)	3.535e-10	81.24	1.90161e-07	3	2054.13	0.148354	0	1.12787	1		1.45489	1		0.87511	1		1.08504	1		0.778897	1		0.844241	1
lQNEIEDLmVDVER	47	ENSRNOP00000024186;ENSRNOP00000023301	N-Term(TMT6plex); M9(Oxidation)	2.214e-07	81.22	9.92946e-08	3	1947.99	0.234132	0
lAELTPGFSGADIANIcNEAALHAAR	1	ENSRNOP00000073276	N-Term(TMT6plex); C17(Carbamidomethyl)	3.259e-09	81.18	1.52797e-07	3	2911.48	-2.9957	0	1.03303	1		0.921962	1		0.956357	1		0.985987	1		0.972698	1		1.18421	1
lPcVEDYLSAILNR	33	ENSRNOP00000003921	N-Term(TMT6plex); C3(Carbamidomethyl)	1.071e-09	81.15	1.71505e-07	2	1892.02	0.372776	0	1.06324	32	16.0327	1.24091	33	32.6106	1.02373	33	9.27784	0.862263	32	8.37613	0.934473	33	23.9772	0.903836	33	16.6655
mDSGFGSDFGGTGGGk	7	ENSRNOP00000026648	N-Term(Acetyl); K16(TMT6plex)	3.144e-08	81.11	1.20042e-08	2	1747.78	0.774175	0	1.08119	7	1.71607	1.08842	7	4.22779	0.960789	7	4.23662	1.02675	7	5.92905	0.912532	7	3.50042	1.00932	7	4.30407
lLGSLDIDHNQYk	97	ENSRNOP00000024186;ENSRNOP00000023301	N-Term(TMT6plex); K13(TMT6plex)	1.3e-10	81.09	2.18239e-07	2	1974.1	-1.34448	0
cPETLFQPSFIGMESAGIHETTYNSIMk	33	ENSRNOP00000011773;ENSRNOP00000024084	N-Term(TMT6plex); C1(Carbamidomethyl); K28(TMT6plex)	2.229e-11	81.09	9.80326e-08	3	3646.78	-5.87529	0
ySSVYGASVSDEELk	19	ENSRNOP00000018001	N-Term(TMT6plex); K15(TMT6plex)	2.085e-12	81.06	1.58645e-07	2	2092.09	0.196702	0	0.959773	19	3.33009	0.694305	19	12.7692	1.17833	19	5.98996	0.877456	19	10.0013	1.10392	19	4.08208	1.13536	19	5.64247
vALVTASTDGIGLAIAR	10	ENSRNOP00000024782	N-Term(TMT6plex)	3.476e-10	81.04	1.74331e-07	2	1857.1	-0.272454	0	1.00729	10	4.36654	0.963336	10	10.988	1.03544	10	8.44213	0.930353	10	11.0704	1.08089	10	5.27314	0.99049	10	6.44336
gVDGVcLNWGGSPQGGk	4	ENSRNOP00000028058	N-Term(TMT6plex); C6(Carbamidomethyl); K17(TMT6plex)	4.827e-10	81.04	1.36159e-07	2	2146.12	2.72116	0	0.923077	4	4.01077	1.05497	4	5.08697	0.857426	4	3.43188	1.12744	4	3.45942	0.981678	4	4.26592	1.08379	4	7.81121
aPSSSSAGISEWLDQk	27	ENSRNOP00000020544	N-Term(TMT6plex); K16(TMT6plex)	1.142e-13	81.03	1.74733e-07	2	2121.12	0.784498	0	1.08323	27	6.3195	1.15927	27	4.30513	0.95719	27	4.10646	0.958654	27	6.02762	0.956935	27	5.93093	0.927355	27	4.58298
nLNSEIDNILVNLR	18	ENSRNOP00000038073	N-Term(TMT6plex)	3.493e-11	81.03	2.06287e-07	2	1856.05	2.64671	0	0.898189	18	10.8233	0.812279	18	31.2135	1.19463	18	15.6314	0.854966	18	18.6192	1.11561	18	7.74794	1.08285	18	7.25589
eEFASTcPDDEEIELAYEQVAR	1	ENSRNOP00000060240	N-Term(TMT6plex); C7(Carbamidomethyl)	1.892e-10	81.02	3.08365e-08	3	2830.3	1.13992	0	1.0619	1		1.07666	1		0.947296	1		1.05892	1		0.94528	1		0.97878	1
mQQVESSLQPETLk	14	ENSRNOP00000013896;ENSRNOP00000070684	N-Term(TMT6plex); K14(TMT6plex)	4.977e-10	81.01	2.06447e-07	2	2076.14	0.458611	0
iTFTGEADQAPGVEPGDIVLLLQEk	2	ENSRNOP00000022573	N-Term(TMT6plex); K25(TMT6plex)	1.883e-10	80.98	1.69574e-07	3	3098.72	5.52694	0	1.02909	2	9.80271	0.971504	2	8.65353	0.967821	2	0.366034	1.03459	2	3.48929	1.0326	2	5.76113	0.974849	2	6.12012
vQLLADPTGAFGk	8	ENSRNOP00000028687	N-Term(TMT6plex); K13(TMT6plex)	2.908e-10	80.97	2.01958e-07	2	1775.05	0.129219	0	1.0497	8	8.16653	0.846398	8	10.1127	1.1076	8	4.06501	0.930497	8	9.41134	1.0141	8	6.93022	1.04043	8	2.47177
kLAEQELIETSER	83	ENSRNOP00000024186;ENSRNOP00000023301	N-Term(TMT6plex); K1(TMT6plex)	2.122e-05	80.97	2.20354e-07	3	2004.14	0.474899	1
gHQGNVAAGAVNSTQSNER	1	ENSRNOP00000068384	N-Term(TMT6plex)	5.935e-12	80.97	8.71819e-08	3	2126.05	-1.73155	0	1.04998	1		1.2743	1		0.68568	1		1.65412	1		0.807034	1		0.751246	1
aVASAAAALVLk	3	ENSRNOP00000022401	N-Term(TMT6plex); K12(TMT6plex)	1.581e-09	80.95	1.05262e-07	2	1543	0.0358942	0	0.881671	3	7.49389	0.821057	3	4.91444	1.01289	3	3.13537	0.93429	3	10.4892	1.13587	3	7.70581	1.07666	3	10.8025
dAVLDAWAEDVDLR	32	ENSRNOP00000015331;ENSRNOP00000069474	N-Term(TMT6plex)	8.925e-11	80.93	1.11398e-07	2	1816.93	0.77911	0
lGGNcIFAPANVTSEk	15	ENSRNOP00000043608	N-Term(TMT6plex); C5(Carbamidomethyl); K16(TMT6plex)	2.587e-10	80.9	2.05646e-07	2	2136.16	2.83947	0	0.983143	15	4.82342	0.783713	15	4.12505	1.1241	15	5.42699	0.90804	15	7.30837	1.12256	15	2.50377	1.03139	15	4.03469
eHALLAYTLGVk	10	ENSRNOP00000013608;ENSRNOP00000016947	N-Term(TMT6plex); K12(TMT6plex)	9.687e-10	80.9	1.97924e-07	2	1773.07	0.0841772	0
sLcLGPALIHAAk	9	ENSRNOP00000004228	N-Term(TMT6plex); C3(Carbamidomethyl); K13(TMT6plex)	2.665e-08	80.89	1.94307e-07	2	1809.08	-0.511278	0	0.988871	9	3.20286	0.955357	9	6.52922	1.04338	9	4.69531	0.956362	9	9.82735	1.0266	9	4.02307	0.978628	9	7.00293
qALIDMNTLFTLLk	2	ENSRNOP00000003739	N-Term(TMT6plex); K14(TMT6plex)	1.498e-11	80.87	1.68195e-07	2	2079.23	0.432192	0	0.970217	2	7.21352	0.960974	2	14.0835	1.08124	2	8.62384	0.92278	2	12.3553	1.06582	2	6.41363	0.936943	2	9.22069
kVNAEGSVDTVFSQVcTYLDSLk	5	ENSRNOP00000074303	N-Term(TMT6plex); K1(TMT6plex); C16(Carbamidomethyl); K23(TMT6plex)	2.872e-14	80.87	2.12392e-07	3	3247.75	0.386079	1	1.13065	5	1.90157	1.07817	5	3.34349	0.996285	5	3.89526	0.868779	5	4.7012	1.00261	5	7.50261	0.97692	5	1.55435
aGAPNGLFNVVQGGAATGQFLcQHR	2	ENSRNOP00000005611	N-Term(TMT6plex); C22(Carbamidomethyl)	2.028e-11	80.86	1.46023e-07	3	2799.43	-1.16692	0	0.668641	2	22.0781	0.540047	2	27.8755	1.24931	2	9.91898	0.569226	2	37.5848	1.37299	2	7.80565	1.25668	2	12.4775
lIDDYGVEEEPAELPEGTSLTVDNk	4	ENSRNOP00000025756	N-Term(TMT6plex); K25(TMT6plex)	9.377e-11	80.86	1.73915e-07	3	3191.63	2.20759	0	0.979934	4	3.84304	1.03482	4	3.04023	0.949565	4	5.7105	1.08335	4	3.19201	0.944896	4	8.70623	1.00774	4	4.7207
aVFQANQENLPILk	16	ENSRNOP00000045650	N-Term(TMT6plex); K14(TMT6plex)	5.109e-11	80.85	1.94872e-07	2	2043.2	0.243717	0	0.997629	16	2.73599	1.00461	16	6.49271	1.01884	16	2.98173	0.998117	16	5.23424	0.985785	16	6.50289	0.981423	16	5.05547
qFLDcSTTQSDLTLcEGFSEALk	7	ENSRNOP00000031008	N-Term(TMT6plex); C5(Carbamidomethyl); C15(Carbamidomethyl); K23(TMT6plex)	7.363e-08	80.83	1.22254e-07	3	3108.55	5.84772	0	1.02465	7	7.88424	0.917938	7	7.96074	0.973679	7	6.59525	1.03	7	4.23552	1.00321	7	3.37528	1.00663	7	3.48367
lPSSEEEESLDINIEGAk	23	ENSRNOP00000040516;ENSRNOP00000064788;ENSRNOP00000019969	N-Term(TMT6plex); K18(TMT6plex)	6.367e-09	80.81	1.81322e-07	3	2418.26	-0.375429	0
iVEIVDAITTTAQSHQR	4	ENSRNOP00000070507	N-Term(TMT6plex)	2.743e-10	80.8	2.32894e-07	3	2111.17	0.979821	0	0.98845	4	6.26828	1.01373	4	12.1333	1.04119	4	9.52102	0.977938	4	4.76404	1.00259	4	5.63156	0.967747	4	8.25476
aDAEmAAFGAAAPFLR	14	ENSRNOP00000024186	N-Term(Acetyl); M5(Oxidation)	5.96e-09	80.76	4.44914e-08	3	1666.79	2.18604	0
dSLLQDGEFTMDLR	11	ENSRNOP00000005370	N-Term(TMT6plex)	2.076e-09	80.75	8.66637e-08	2	1868.93	-0.281724	0	0.999035	11	6.1956	0.999296	11	11.4155	0.991578	11	3.10922	1.07971	11	4.29574	0.999182	11	2.85526	0.943721	11	10.0298
mQMLEDEDDLAYAETEk	3	ENSRNOP00000066312	N-Term(TMT6plex); K17(TMT6plex)	6.789e-14	80.72	6.73546e-08	2	2489.19	1.67686	0	0.983917	3	10.2763	0.987146	3	0.591129	0.970819	3	6.06618	1.11125	3	0.479569	1.06935	3	8.47568	0.943076	3	6.89464
sVPFPAPPSAGVSFSSAk	2	ENSRNOP00000066181	N-Term(TMT6plex); K18(TMT6plex)	3.566e-09	80.72	2.39765e-07	2	2191.2	-7.26919	0	0.960938	2	7.31365	0.75265	2	6.23755	1.00437	2	11.2248	0.857383	2	22.4489	1.1534	2	3.40809	1.19199	2	7.28126
sDANTDLIGGSPk	11	ENSRNOP00000027234	N-Term(TMT6plex); K13(TMT6plex)	4.575e-10	80.7	2.16189e-07	2	1732.95	1.804	0	0.960742	11	5.8101	1.0367	11	38.7622	1.00826	11	11.4138	1.01244	11	3.65343	0.972594	11	12.8514	1.02263	11	8.24067
sAAVATVVAAVDMAR	13	ENSRNOP00000033967	N-Term(TMT6plex)	1.343e-11	80.68	2.50535e-07	2	1660.92	-0.361855	0	0.852728	13	12.4665	0.944695	13	19.7602	1.0985	13	10.9344	0.909764	13	7.86427	1.09361	13	14.3576	1.02301	13	6.10244
lDAVVIGSGIGGLASAAILAk	1	ENSRNOP00000019571	N-Term(TMT6plex); K21(TMT6plex)	1.135e-10	80.64	1.01831e-07	3	2354.44	-0.703473	0	0.838835	1		0.810298	1		0.834253	1		1.19263	1		1.13678	1		1.1668	1
fETPGIMQFTNEEk	23	ENSRNOP00000068674	N-Term(TMT6plex); K14(TMT6plex)	2.861e-09	80.64	1.62671e-07	2	2129.11	4.43882	0	0.969023	23	4.56923	0.76819	23	6.49857	1.1782	23	8.09806	0.780216	23	6.82246	1.11221	23	2.41145	1.04287	23	3.36426
ePTLVPESSDTTTYk	25	ENSRNOP00000038094	N-Term(TMT6plex); K15(TMT6plex)	1.336e-08	80.62	1.95066e-07	2	2126.12	-2.50488	0	1.06064	25	5.20361	1.15368	25	7.26547	0.953876	25	4.58752	1.00292	25	5.1463	0.970738	25	4.12012	0.923947	25	7.43487
qLLLTADDR	25	ENSRNOP00000069540	N-Term(TMT6plex)	5.329e-06	80.6	2.04241e-07	2	1273.73	-0.00978155	0	0.994932	25	4.53377	0.948615	25	9.08793	1.03158	25	5.05316	0.980888	25	7.77801	1.03043	25	6.29163	1.01405	25	5.60453
fTAVEDQYYcVDcYk	8	ENSRNOP00000049677	N-Term(TMT6plex); C10(Carbamidomethyl); C13(Carbamidomethyl); K15(TMT6plex)	2.187e-12	80.57	4.2973e-08	2	2419.14	1.50309	0	0.841414	8	11.6442	0.734507	8	19.841	0.895625	8	2.89748	1.20112	8	7.41109	1.12895	8	4.63696	1.15047	8	6.16907
sSFTAEAVTTGAk	15	ENSRNOP00000033967	N-Term(TMT6plex); K13(TMT6plex)	5.374e-11	80.57	2.09165e-07	2	1727.96	-1.47768	0	0.903469	15	3.72081	0.924279	15	6.0932	1.02704	15	3.99708	0.958427	15	6.16051	1.13199	15	9.18974	0.928285	15	3.32917
qILLGPNTGLSGGMPGALPPLPGk	2	ENSRNOP00000019323	N-Term(TMT6plex); K24(TMT6plex)	1.657e-10	80.53	1.79236e-07	3	2743.59	-2.25699	0	1.11342	2	2.40519	0.998309	2	1.97615	0.996391	2	2.34412	0.969214	2	2.92063	0.988397	2	0.0191741	0.97719	2	0.16542
lEQGQPIDDLMPAQk	20	ENSRNOP00000015122	N-Term(TMT6plex); K15(TMT6plex)	1.453e-09	80.53	2.04462e-07	2	2141.17	-0.448192	0	0.97712	20	4.32026	1.1338	20	8.06066	1.0319	20	4.23416	0.9223	20	9.31449	0.962846	20	4.84809	1.00425	20	3.94696
tSMGGTQQQFVEGVR	3	ENSRNOP00000068620	N-Term(TMT6plex)	8.518e-13	80.51	1.11595e-07	2	1853.94	-0.461749	0	0.717544	3	7.73199	0.654627	3	1.03726	1.21445	3	5.06914	0.874813	3	6.10362	1.16811	3	0.689445	1.21974	3	4.57895
sEQDQAENEGEDSAVLMER	5	ENSRNOP00000025782	N-Term(TMT6plex)	2.088e-11	80.47	1.74999e-08	3	2366.06	-0.887497	0	1.04965	5	13.4368	1.07527	5	28.5383	0.867406	5	15.7723	1.0715	5	8.65537	0.956275	5	18.6404	1.18888	5	16.2925
dPYSGQSVSLFQALk	3	ENSRNOP00000044096	N-Term(TMT6plex); K15(TMT6plex)	1.157e-10	80.46	2.5141e-07	2	2098.16	0.911603	0	1.00534	3	0.0226802	0.985075	3	2.64264	1.02846	3	1.13888	0.953923	3	1.71499	1.02081	3	6.53471	0.941493	3	4.9827
eATEGDTVTLQcELSk	3	ENSRNOP00000072721;ENSRNOP00000069172	N-Term(TMT6plex); C12(Carbamidomethyl); K16(TMT6plex)	4.126e-13	80.45	1.78511e-07	2	2239.16	3.70724	0
iNDAMNMGHTAk	21	ENSRNOP00000021716	N-Term(TMT6plex); K12(TMT6plex)	6.741e-10	80.45	1.64537e-07	2	1760.92	-0.129818	0	1.02157	21	3.55315	0.841219	21	4.46939	1.14603	21	3.12399	0.806773	21	6.25891	1.08329	21	2.18344	1.02482	21	3.80557
eTSGNLENLLLAVVk	18	ENSRNOP00000019552	N-Term(TMT6plex); K15(TMT6plex)	3.348e-11	80.45	1.74454e-07	2	2058.22	-0.315183	0	0.935606	18	5.86717	0.846461	18	19.6069	0.908474	18	7.25014	1.08823	18	4.84581	1.05928	18	6.62117	1.15172	18	7.89822
aGNSLAASTAEETAGSAQSR	3	ENSRNOP00000065052	N-Term(TMT6plex)	4.244e-16	80.44	1.09342e-07	2	2108.04	0.802322	0	1.02026	3	4.46033	0.860389	3	9.79236	1.0656	3	3.8269	1.03696	3	2.37852	1.0351	3	0.655085	0.9461	3	14.1843
cPLEEGQAGAAEATAAPTLEER	2	ENSRNOP00000070079	N-Term(TMT6plex); C1(Carbamidomethyl)	1.484e-15	80.44	8.67503e-08	2	2500.22	0.574006	0	1.0795	2	6.92737	0.925882	2	1.79466	1.00855	2	3.41589	0.959129	2	10.3487	1.01573	2	4.37023	1.0304	2	2.76385
lEGPLPASGISPGTLVTVTATGQAAGk	1	ENSRNOP00000038337	N-Term(TMT6plex); K27(TMT6plex)	1.995e-09	80.43	1.68013e-07	3	2951.68	0.504276	0	0.960477	1		0.979834	1		1.06531	1		1.0394	1		0.985187	1		0.970866	1
tDEHVIDQGDDGDNFYVIER	3	ENSRNOP00000027552	N-Term(TMT6plex)	2.912e-11	80.42	2.99581e-08	3	2566.19	-1.63877	0	0.999682	3	1.357	0.852429	3	20.7668	1.04413	3	4.61676	0.954493	3	1.40686	1.02764	3	14.7333	1.09865	3	2.19339
lPVVIGGLLDVDcSEDVIk	5	ENSRNOP00000005987	N-Term(TMT6plex); C13(Carbamidomethyl); K19(TMT6plex)	1.513e-09	80.39	2.29442e-07	3	2499.41	-0.449719	0	0.959198	5	3.9616	1.09313	5	7.73633	0.969307	5	9.99058	1.02369	5	2.31377	1.00051	5	4.92227	0.978113	5	2.39765
aILVDLEPGTMDSVR	12	ENSRNOP00000023611;ENSRNOP00000073323;ENSRNOP00000075269;ENSRNOP00000023452	N-Term(TMT6plex)	3.305e-09	80.35	2.37101e-07	2	1845	-1.02731	0
lNkDDPIGNINLAMEIAEk	23	ENSRNOP00000024098	N-Term(TMT6plex); K3(TMT6plex); K19(TMT6plex)	3.209e-13	80.34	2.19616e-07	2	2785.58	0.781897	1	0.9816	23	5.12815	0.921119	23	5.01955	1.00093	23	4.56039	0.993196	23	3.52297	1.07673	23	4.47626	0.980056	23	3.59508
eANSIVITPGYGLcAAk	31	ENSRNOP00000029578	N-Term(TMT6plex); C14(Carbamidomethyl); K17(TMT6plex)	1.579e-10	80.32	2.53608e-07	2	2222.23	1.99744	0	1.00198	31	3.74569	0.887235	31	16.2616	1.05213	31	3.50705	0.996838	31	4.72038	1.10919	31	5.02768	0.935469	31	9.37936
eTVVEVPQVTWEDIGGLEDVk	2	ENSRNOP00000040121	N-Term(TMT6plex); K21(TMT6plex)	1.547e-11	80.3	2.44046e-07	2	2800.51	1.76481	0	1.05889	2	5.86494	1.06553	2	11.4778	0.984377	2	2.11474	1.01282	2	0.434443	0.91624	2	9.37357	1.02625	2	7.81075
iIAcDGGGGALGHPk	31	ENSRNOP00000036045	N-Term(TMT6plex); C4(Carbamidomethyl); K15(TMT6plex)	3.626e-12	80.29	2.27771e-07	3	1881.04	1.14784	0	0.969885	31	4.71663	0.961368	31	4.35813	1.00578	31	6.00512	0.99469	31	7.60412	1.08065	31	3.91239	0.953345	31	4.16194
aFGPGLQGGNAGSPAR	2	ENSRNOP00000070703	N-Term(TMT6plex)	1.813e-09	80.25	1.47273e-07	2	1685.88	-4.65534	0	0.928861	2	5.85368	0.977192	2	7.19406	1.00473	2	7.64114	0.930963	2	2.36747	1.11644	2	6.18419	0.974512	2	4.55707
sTSQGSINSPVYSR	5	ENSRNOP00000018694;ENSRNOP00000069687	N-Term(TMT6plex)	5.967e-12	80.22	1.48294e-07	2	1711.88	1.9194	0
eTVQTTEDQILk	13	ENSRNOP00000015179	N-Term(TMT6plex); K12(TMT6plex)	1.298e-09	80.21	2.54873e-07	2	1863.04	-1.79719	0	1.05541	13	6.93855	1.03773	13	14.4418	0.933832	13	3.11783	1.1194	13	7.1346	0.948524	13	6.03527	0.940406	13	4.54474
lAPVQVLEYGEAIAk	13	ENSRNOP00000021289;ENSRNOP00000021114;ENSRNOP00000021225	N-Term(TMT6plex); K15(TMT6plex)	5.205e-10	80.2	2.44956e-07	2	2059.22	0.158032	0
gAGTDEGcLIEILASR	4	ENSRNOP00000024436	N-Term(TMT6plex); C8(Carbamidomethyl)	2.773e-13	80.19	1.71816e-07	2	1890.98	1.13994	0	1.03344	4	1.49772	1.10462	4	6.25049	0.877036	4	4.11853	1.1006	4	3.27303	0.95596	4	2.77479	1.01822	4	1.84519
sTVEGIQASVk	14	ENSRNOP00000015179	N-Term(TMT6plex); K11(TMT6plex)	4.611e-09	80.16	2.72764e-07	2	1576.93	-0.630333	0	0.958841	14	3.24816	0.75847	14	15.9256	1.06498	14	5.95227	0.960434	14	2.2563	1.09539	14	4.64501	1.07596	14	5.85334
gGNIGDGGGAADR	5	ENSRNOP00000040121	N-Term(TMT6plex)	4.14e-10	80.15	6.32763e-08	2	1345.67	0.156	0	1.05028	5	3.19409	1.08057	5	1.90744	0.938118	5	2.6535	1.01407	5	3.04035	0.94553	5	5.5476	0.973621	5	4.00341
eTTDTDTADQVIASFk	5	ENSRNOP00000071262	N-Term(TMT6plex); K16(TMT6plex)	3.696e-12	80.13	1.76633e-07	2	2200.15	5.26727	0	1.01874	5	1.29393	0.9944	5	3.38748	0.979745	5	6.32635	1.05633	5	2.21042	1.00196	5	1.95822	0.997143	5	12.2609
yGINTTDIFQTVDLWEGk	7	ENSRNOP00000011208	N-Term(TMT6plex); K18(TMT6plex)	2.253e-10	80.12	2.47564e-07	2	2558.36	2.07611	0	1.02815	7	4.11898	0.899822	7	5.69032	1.05867	7	5.56504	0.936469	7	1.76547	1.06563	7	1.75766	1.02265	7	4.23172
fWITNGPDADVLVVYAk	1	ENSRNOP00000013829	N-Term(TMT6plex); K17(TMT6plex)	1.621e-13	80.12	2.427e-07	2	2366.31	-3.05954	0	0.969613	1		1.02029	1		1.05415	1		0.854899	1		1.10818	1		0.923518	1
vDPESEEAPQALQDSSk	5	ENSRNOP00000028058	N-Term(TMT6plex); K17(TMT6plex)	4.711e-08	80.1	1.65153e-07	2	2288.16	-1.20698	0	1.04747	5	5.49715	1.05458	5	20.7143	0.868204	5	8.6107	1.08167	5	9.08744	1.00848	5	1.69063	0.948685	5	4.03441
vETLSQVEVILQQSAADIAR	4	ENSRNOP00000008321	N-Term(TMT6plex)	1.892e-10	80.1	2.57991e-07	3	2399.35	5.17333	0	1.00327	4	2.72131	0.922966	4	5.99018	1.02528	4	3.08436	0.957772	4	4.30847	1.03827	4	2.8108	1.03857	4	6.73527
aEGGAADLDTQR	2	ENSRNOP00000034485	N-Term(Acetyl)	8.379e-06	80.09	2.1059e-08	2	1245.57	2.50629	0
nNDPELEEVNLNNIR	4	ENSRNOP00000013228	N-Term(TMT6plex)	1.402e-08	80.07	1.46618e-07	3	2012.03	1.39495	0	0.830682	4	6.44537	0.918243	4	16.8291	1.02904	4	7.42506	0.896508	4	16.5905	1.0786	4	10.0476	1.15954	4	8.55326
tLLQEQLQAETELYAEAEEMR	1	ENSRNOP00000074575	N-Term(TMT6plex)	7.484e-11	80.07	1.38746e-07	3	2724.36	0.435664	0	1.02488	1		1.46708	1		0.912398	1		0.946884	1		0.863697	1		0.870286	1
qIEGHTIcALGDGAAWPVQGLIR	15	ENSRNOP00000024517	N-Term(TMT6plex); C8(Carbamidomethyl)	4.288e-11	80	2.305e-07	3	2691.43	0.988903	0	0.995335	14	4.32761	1.0112	14	9.96752	1.02679	14	4.91687	0.992238	14	8.56521	1.00241	14	5.20142	0.936757	14	4.93062
gLGIQGASVETEAVELGDHR	2	ENSRNOP00000029499	N-Term(TMT6plex)	7.362e-13	79.99	1.92944e-07	3	2267.18	-1.07497	0	1.00566	2	5.95759	1.14931	2	10.5291	0.922153	2	4.80584	1.12624	2	2.46506	0.860133	2	10.0379	1.03766	2	1.46817
tEAAEIVEGEDSAYSVR	9	ENSRNOP00000027237	N-Term(TMT6plex)	1.044e-13	79.98	9.99593e-08	2	2055.01	0.623667	0	1.03208	9	7.64122	0.964898	9	49.9847	0.983176	9	7.99349	1.0442	9	7.37662	0.962695	9	19.3746	1.15432	9	13.9467
wEQGQADYMGADSFDNIk	4	ENSRNOP00000070350	N-Term(TMT6plex); K18(TMT6plex)	1.032e-14	79.98	5.97746e-08	2	2533.2	-2.68924	0	1.02632	4	4.33789	1.07126	4	5.93543	0.864294	4	2.53222	1.01811	4	3.10885	1.0334	4	8.32786	1.01345	4	1.4795
lDTDILLGSTcSLk	3	ENSRNOP00000012720	N-Term(TMT6plex); C11(Carbamidomethyl); K14(TMT6plex)	6.931e-07	79.98	2.6773e-07	2	1994.12	-2.89319	0	1.04804	3	4.97926	0.99527	3	3.98132	1.02571	3	0.853709	0.984138	3	9.91449	0.971373	3	1.25524	0.976731	3	1.98577
sGQSAAGASPAGGIDTR	1	ENSRNOP00000070703	N-Term(TMT6plex)	9.601e-12	79.98	1.54711e-07	2	1731.88	-2.2679	0	0.824254	1		0.795585	1		1.06595	1		0.91298	1		1.04888	1		1.30203	1
gGAGGTDGQGGTFR	3	ENSRNOP00000075386	N-Term(TMT6plex)	1.773e-11	79.97	7.60233e-08	2	1466.72	-1.03952	0	1.03626	3	17.5919	0.922498	3	14.0009	0.793481	3	9.58954	1.20586	3	1.7062	1.0833	3	0.654793	1.02242	3	13.426
imTLVDPNGQGTVTFQSFIDFMTR	1	ENSRNOP00000024098	N-Term(TMT6plex); M2(Oxidation)	1.561e-09	79.97	1.53054e-07	3	2963.49	0.234637	0	0.699911	1		0.533831	1		1.28693	1		0.540672	1		1.34244	1		1.30734	1
iGEGFLTDLSQLk	12	ENSRNOP00000010158	N-Term(TMT6plex); K13(TMT6plex)	1.688e-10	79.97	2.51733e-07	2	1879.1	1.82347	0	1.0215	12	2.33983	0.896066	12	4.5317	1.03445	12	3.38173	0.905777	12	3.9758	1.06673	12	3.45422	1.04195	12	4.10934
gFEVVYMTEPIDEYcVQQLk	5	ENSRNOP00000026920	N-Term(TMT6plex); C15(Carbamidomethyl); K20(TMT6plex)	1.502e-10	79.96	1.79647e-07	3	2906.47	-0.769495	0	1.09595	5	1.49025	1.15797	5	3.77893	0.929761	5	1.3782	1.07579	5	7.05849	0.935283	5	1.83519	0.925007	5	3.16937
gMGGLFSVGETTAk	5	ENSRNOP00000024632	N-Term(TMT6plex); K14(TMT6plex)	9.601e-12	79.95	2.64528e-07	2	1812.99	-0.530764	0	1.01149	5	3.59078	1.07656	5	7.48681	0.987025	5	2.67762	1.01193	5	2.40278	1.004	5	3.49443	0.964024	5	3.1478
tTVLAMDQVPR	22	ENSRNOP00000029578	N-Term(TMT6plex)	1.824e-06	79.94	2.12921e-07	3	1459.81	-0.245896	0	0.888826	22	8.22978	0.730559	22	26.1821	1.16831	22	6.13718	0.851457	22	11.2243	1.13211	22	9.64498	1.107	22	5.20963
tTGFGMIYDSLDYAk	5	ENSRNOP00000013588	N-Term(TMT6plex); K15(TMT6plex)	1.072e-11	79.94	1.96192e-07	2	2140.11	1.74953	0	0.893126	5	0.802547	0.841072	5	6.29187	1.15833	5	5.42946	0.906798	5	3.76756	1.05758	5	0.417078	1.09162	5	10.6124
iSSSNPYSTVTmDELR	15	ENSRNOP00000024098	N-Term(TMT6plex); M12(Oxidation)	5.892e-12	79.93	8.84136e-08	2	2045	-1.25907	0	0.950141	15	7.1284	0.934399	15	24.9809	1.01223	15	15.928	0.954363	15	10.8226	1.09638	15	8.77604	1.00383	15	16.9636
mEGDLNEmEIQLSHANR	57	ENSRNOP00000024186	N-Term(TMT6plex); M8(Oxidation)	1.115e-10	79.93	6.5548e-08	3	2232.06	0.251333	0	0.945682	55	12.108	0.975225	56	29.1699	0.864107	55	15.7746	1.17879	56	12.4395	0.999395	56	11.7474	1.11472	56	18.0713
nTLQEANDILNNLk	5	ENSRNOP00000003605	N-Term(TMT6plex); K14(TMT6plex)	4.315e-11	79.93	2.42883e-07	2	2058.15	-4.8099	0	0.840379	5	4.99053	0.86764	5	25.7671	1.19162	5	7.82887	0.838163	5	7.39278	1.0307	5	1.54262	1.11577	5	9.63398
aSNAMMNNNDLVR	7	ENSRNOP00000013228	N-Term(TMT6plex)	1.311e-10	79.92	8.14873e-08	2	1678.82	-2.08673	0	0.965434	7	5.17042	1.03614	7	7.45612	0.924671	7	2.21574	1.03567	7	3.0294	1.03292	7	2.51442	1.00851	7	3.66198
sNIWVAGDAAcFYDIk	4	ENSRNOP00000074241	N-Term(TMT6plex); C11(Carbamidomethyl); K16(TMT6plex)	3.38e-13	79.91	1.83259e-07	2	2288.18	-0.374676	0	0.916138	4	0.954425	0.88505	4	2.31223	1.20523	4	2.12001	0.844461	4	5.74544	1.05216	4	1.68463	1.00071	4	4.17975
vVSALPIQHQDWMSGk	8	ENSRNOP00000044037	N-Term(TMT6plex); K16(TMT6plex)	1.009e-11	79.9	2.63498e-07	2	2254.24	0.683379	0	1.80108	8	29.9206	1.77121	8	29.445	0.85072	8	22.1611	0.576182	8	16.1312	0.654646	8	58.1814	0.640811	8	57.1676
vQLLHSQNTSLINQk	50	ENSRNOP00000024186;ENSRNOP00000023301	N-Term(TMT6plex); K15(TMT6plex)	2.218e-08	79.89	2.40003e-07	3	2181.26	-9.01808	0
fAAYFQQGDMESNGk	6	ENSRNOP00000029515	N-Term(TMT6plex); K15(TMT6plex)	7.049e-07	79.88	1.07942e-07	2	2151.06	2.36847	0	0.945727	6	1.5969	0.899335	6	5.34009	1.04992	6	0.564716	0.913401	6	2.58726	1.07776	6	3.34381	1.0751	6	1.41494
eLLALDSVDPEGR	13	ENSRNOP00000027616	N-Term(TMT6plex)	1.16e-07	79.86	1.99839e-07	3	1642.89	0.687358	0	1.06222	13	4.92959	1.13034	13	14.7034	0.943074	13	9.18522	1.07008	13	6.28916	0.869108	13	8.59881	0.963527	13	7.1544
eEEEEELVDPLTTVR	6	ENSRNOP00000016751	N-Term(TMT6plex)	3.922e-10	79.85	1.53719e-07	2	2017.02	-0.387735	0	1.02624	6	6.10293	1.04106	6	1.08793	0.99175	6	5.43796	0.952531	6	13.418	1.01823	6	8.16589	1.00961	6	1.99437
vVTNVTLNFGPQHPAAHGVLR	6	ENSRNOP00000055224	N-Term(TMT6plex)	5.595e-13	79.85	2.66549e-07	3	2456.37	0.96799	0	0.916831	6	14.0641	0.826331	6	10.6135	1.12065	6	6.04613	0.853875	6	7.30404	1.12989	6	7.11732	1.01239	6	5.19737
nNLSFIETSALDSTNVEEAFk	2	ENSRNOP00000010197	N-Term(TMT6plex); K21(TMT6plex)	2.639e-11	79.85	2.26696e-07	3	2787.45	-0.0321738	0	0.934541	2	5.57454	1.09848	2	18.995	0.998969	2	5.74935	0.91993	2	5.51818	1.03575	2	9.46675	0.971354	2	9.14729
mLSNYSTVAVTPEIQR	4	ENSRNOP00000069994	N-Term(TMT6plex)	4.861e-12	79.79	2.37197e-07	2	2038.08	0.319464	0	0.889259	4	13.2362	0.867128	4	23.5684	1.06374	4	13.1704	0.888096	4	3.06017	1.13364	4	6.21952	1.0368	4	6.66846
aSISPSNVSALEPQTEMGSIVk	4	ENSRNOP00000006443	N-Term(TMT6plex); K22(TMT6plex)	1.079e-07	79.78	2.87186e-07	3	2703.47	1.47048	0	1.0445	4	7.38601	1.07714	4	7.2264	0.949653	4	1.02316	1.07799	4	4.94519	0.971398	4	5.78377	0.946832	4	4.36637
gTAEQDMSEEAEEDQHR	1	ENSRNOP00000058049	N-Term(TMT6plex)	2.651e-11	79.78	1.04947e-08	3	2190.94	-0.842259	0	1.03554	1		1.48543	1		0.902817	1		0.950141	1		0.834914	1		0.895407	1
tDMFQTVDLFEGk	6	ENSRNOP00000024030	N-Term(TMT6plex); K13(TMT6plex)	4.833e-10	79.76	1.9921e-07	2	1989.04	1.18495	0	0.912165	6	7.74034	0.81423	6	10.9764	1.15604	6	4.09744	0.901793	6	2.78833	1.02588	6	1.00292	1.11311	6	7.81778
lkPPFPADVGVFGcPTTVANVETVAVSPTIcR	2	ENSRNOP00000024517	N-Term(TMT6plex); K2(TMT6plex); C14(Carbamidomethyl); C31(Carbamidomethyl)	8.598e-12	79.75	2.26151e-07	3	3858.03	-10.6478	0	0.953178	2	3.66844	0.954158	2	5.33643	1.11148	2	2.73752	0.858225	2	4.6993	1.11141	2	6.13134	0.922641	2	2.35247
lEAPAEEDVWEILR	30	ENSRNOP00000016652	N-Term(TMT6plex)	3.534e-09	79.72	2.44251e-07	3	1899.01	1.15464	0	1.06577	30	10.7071	1.18418	30	15.6778	0.942282	30	9.59574	1.03921	30	8.46033	0.944859	30	5.74505	0.865639	30	15.5908
aLQLGTLFPPAEALk	6	ENSRNOP00000011784	N-Term(TMT6plex); K15(TMT6plex)	1.594e-08	79.7	2.15911e-07	2	2027.21	-9.67842	0	1.07502	6	0.759629	0.99407	6	8.34485	1.04626	6	2.41578	0.904648	6	3.37168	1.02072	6	5.23895	0.933812	6	4.15255
aELSEEALLSVLPTIR	1	ENSRNOP00000020785	N-Term(Acetyl)	2.036e-08	79.7	2.5395e-07	2	1782.99	0.447004	0
aTDISESSGADTk	3	ENSRNOP00000001467	N-Term(Acetyl); K13(TMT6plex)	3.11e-07	79.69	6.87353e-08	2	1552.75	-1.39085	0	1.00276	3	4.18882	0.965125	3	19.9559	0.934821	3	2.28536	1.08913	3	3.45664	1.02535	3	1.00616	1.05101	3	8.22572
gEELLSPLNLEQAAYAR	3	ENSRNOP00000028929	N-Term(TMT6plex)	4.447e-13	79.68	2.47587e-07	2	2103.13	0.711849	0	0.972031	3	1.31104	1.0497	3	11.6028	0.957118	3	0.0665944	1.11264	3	1.89677	0.990053	3	1.89786	1.01815	3	15.5011
gHLDNISNNLLIGAINIENGk	17	ENSRNOP00000029144	N-Term(TMT6plex); K21(TMT6plex)	7.157e-05	79.68	2.59966e-07	2	2677.51	2.68855	0	1.11516	17	5.28743	1.24805	17	8.79333	0.878079	17	10.4749	1.09072	17	9.52411	0.887836	17	6.9802	0.879361	17	7.52565
sPPNPENIAPGYSGPLk	37	ENSRNOP00000075487	N-Term(TMT6plex); K17(TMT6plex)	1.009e-08	79.67	2.92934e-07	2	2196.2	-0.877813	0	0.988393	36	3.55672	0.947544	36	7.99046	0.997184	36	7.17578	1.03988	36	6.28729	1.00807	36	4.54838	1.03364	36	6.07823
qIIEQLSSGFFSPk	6	ENSRNOP00000028636	N-Term(TMT6plex); K14(TMT6plex)	1.074e-11	79.65	2.94286e-07	2	2039.16	-0.325237	0	0.97344	6	3.27662	0.931601	6	3.94485	1.06658	6	2.19736	0.917547	6	4.28993	1.04229	6	4.99135	0.985704	6	1.32839
vNPTVFFDITADGEPLGR	4	ENSRNOP00000071404	N-Term(Acetyl)	1.749e-09	79.63	1.21416e-07	2	1989.99	-1.52827	0
aETFTFHSDIcTLPDk	21	ENSRNOP00000003921	N-Term(TMT6plex); C11(Carbamidomethyl); K16(TMT6plex)	8.434e-13	79.63	1.85118e-07	2	2340.19	-0.230709	0	1.43042	21	16.9854	1.55766	21	21.3808	0.93578	21	7.43938	0.849853	21	9.85197	0.633015	19	25.5577	0.9082	21	8.68644
dLkPENLLIDQQGYIQVTDFGFAk	2	ENSRNOP00000044732	N-Term(TMT6plex); K3(TMT6plex); K24(TMT6plex)	2.359e-12	79.63	1.99819e-07	3	3439.91	1.96307	0	0.96496	2	13.3628	1.09015	2	1.59743	0.997606	2	1.98757	1.00632	2	1.57665	0.997568	2	1.91337	0.944563	2	7.09839
sAYLMGLNSADLLk	87	ENSRNOP00000024186;ENSRNOP00000023301	N-Term(TMT6plex); K14(TMT6plex)	1.128e-11	79.61	2.85523e-07	2	1954.11	0.322954	0
sPFEVQVSPEAGAQk	15	ENSRNOP00000027237	N-Term(TMT6plex); K15(TMT6plex)	8.538e-09	79.61	2.7513e-07	2	2032.11	-2.69602	0	0.859831	15	13.6246	0.885037	15	13.0888	0.897583	15	8.00835	1.23236	15	11.6734	1.06606	15	5.4647	1.06047	15	4.0553
eSYVETELIFALAk	6	ENSRNOP00000005987	N-Term(TMT6plex); K14(TMT6plex)	9.969e-12	79.58	3.06779e-07	2	2071.17	0.285897	0	1.01705	6	1.76549	1.0158	6	4.87989	0.940207	6	4.38829	1.05264	6	2.0766	0.96847	6	5.39989	0.995988	6	5.93397
vLNNmEIGTSLYDEEGAk	15	ENSRNOP00000073523	N-Term(TMT6plex); M5(Oxidation); K18(TMT6plex)	2.21e-10	79.57	2.23024e-07	2	2457.26	1.85847	0	1.0375	15	4.03294	1.00006	15	8.33297	0.996806	15	5.21176	0.99645	15	10.8333	0.983831	15	2.54666	1.01605	15	4.80966
gDVTTQVALQPALk	42	ENSRNOP00000025794	N-Term(TMT6plex); K14(TMT6plex)	2.563e-10	79.56	2.37371e-07	2	1899.13	0.789276	0	1.09515	42	7.55244	1.17859	42	8.04805	1.00805	42	6.01601	0.852077	42	8.50702	0.938223	42	5.33193	0.971393	42	6.62718
mTDSFTEQADQVTAEVGk	9	ENSRNOP00000004385	N-Term(TMT6plex); K18(TMT6plex)	1.64e-14	79.55	1.4142e-07	2	2415.2	-3.03334	0	0.970451	9	3.1992	0.95107	9	6.93053	0.99161	9	4.75144	0.960952	9	2.84467	0.993163	9	4.30152	1.07808	9	2.49794
tNLSPGVTVSALSAk	1	ENSRNOP00000073053	N-Term(TMT6plex); K15(TMT6plex)	2.362e-12	79.55	2.64538e-07	2	1903.13	0.447492	0	0.750387	1		0.515269	1		1.281	1		0.776288	1		1.18421	1		1.30947	1
dVPASGMYFMTYEWLk	5	ENSRNOP00000027520	N-Term(TMT6plex); K16(TMT6plex)	1.717e-09	79.54	1.67316e-07	2	2396.21	1.69599	0	1.05976	5	6.02495	1.12828	5	3.82308	0.963366	5	6.41667	0.888544	5	2.64389	1.06529	5	3.30285	0.869266	5	8.21608
eIVLELVAQVLEHk	27	ENSRNOP00000021846	N-Term(TMT6plex); K14(TMT6plex)	1.116e-11	79.53	1.8553e-07	2	2078.27	2.40605	0	0.970962	27	9.28405	0.970738	27	9.53666	0.964037	27	5.32626	0.998273	27	13.5324	1.03135	27	6.48351	1.026	27	5.08354
eGNDLYHEmIESGVINLk	37	ENSRNOP00000003965	N-Term(TMT6plex); M9(Oxidation); K18(TMT6plex)	2.976e-09	79.53	2.11716e-07	2	2535.3	-6.22074	0	1.08742	37	6.32656	1.13871	37	4.49088	0.968356	37	4.94092	1.05347	37	5.62452	0.9239	37	5.19066	0.914416	37	6.51478
dFNVGGYIQAVLDR	27	ENSRNOP00000028636	N-Term(TMT6plex)	3.639e-11	79.53	2.13945e-07	2	1795.95	-1.25475	0	1.03766	27	8.24427	1.0343	27	10.3941	1.03043	27	6.27112	0.9585	27	6.51412	0.995728	27	7.95203	0.95073	27	10.2306
dNENVINEYSSILEDQk	9	ENSRNOP00000009813	N-Term(TMT6plex); K17(TMT6plex)	3.787e-14	79.52	1.8149e-07	2	2468.26	0.457098	0	0.79067	9	10.017	0.78825	9	23.2872	0.648606	9	3.47575	0.884798	9	4.59266	1.86737	9	12.1508	0.60441	9	6.40901
gGGAVVENTTTGLSR	3	ENSRNOP00000023446	N-Term(TMT6plex)	1.65e-10	79.51	2.52433e-07	2	1647.9	6.73903	0	1.02075	3	1.17382	1.15199	3	7.96824	0.89738	3	1.24376	0.951769	3	5.60472	0.991395	3	1.31709	0.982517	3	5.12007
iEDEQALGSQLQk	124	ENSRNOP00000024186	N-Term(TMT6plex); K13(TMT6plex)	2.225e-10	79.5	3.10799e-07	2	1917.07	-0.451865	0	0.9296	115	9.05325	0.809986	113	26.7926	0.798864	114	10.2971	1.25543	117	10.7759	1.06108	116	8.25688	1.21989	114	12.8687
gLSDGEWQMVLNIWGk	3	ENSRNOP00000006184	N-Term(Acetyl); K16(TMT6plex)	2.41e-07	79.5	1.82889e-07	2	2104.09	6.01256	0	1.13679	3	9.63857	1.35316	3	23.4464	0.881	3	4.73758	0.914008	3	7.64401	0.959152	3	14.6081	0.926264	3	0.731997
gQDVSVLEVAGk	22	ENSRNOP00000015908	N-Term(TMT6plex); K12(TMT6plex)	1.233e-09	79.5	3.01823e-07	2	1659.97	-0.83184	0	1.01688	22	3.94491	1.16082	22	5.25343	0.976754	22	4.20224	0.998106	22	3.97673	0.973072	22	3.17653	0.900356	22	4.17471
gTITIQDTGIGMTk	9	ENSRNOP00000008966	N-Term(TMT6plex); K14(TMT6plex)	2.598e-11	79.5	2.92847e-07	2	1894.07	-1.01862	0	1.05423	9	2.26897	1.19759	9	4.25437	1.01293	9	3.26658	0.950332	9	3.4246	0.950681	9	4.468	0.890302	9	1.12082
tEITAEGNASITTTVIDNk	21	ENSRNOP00000069016;ENSRNOP00000076056	N-Term(Acetyl); K19(TMT6plex)	3.492e-07	79.49	2.25483e-07	3	2249.17	-0.340597	0
tFGDTEAQVGDALR	6	ENSRNOP00000072721;ENSRNOP00000069172	N-Term(TMT6plex)	5.393e-11	79.48	1.60062e-07	2	1708.87	-0.722745	0
qVQSLTcEVDALk	12	ENSRNOP00000024430	N-Term(TMT6plex); C7(Carbamidomethyl); K13(TMT6plex)	2.08e-10	79.48	3.33087e-07	2	1949.07	-3.77982	0	1.01463	12	4.28935	0.900461	12	5.60255	1.045	12	4.72238	1.00395	12	2.72567	1.00194	12	2.89325	1.04212	12	4.61882
hPNGTQETILLNHTFNETQIEWFR	18	ENSRNOP00000029144	N-Term(TMT6plex)	1.005e-10	79.48	1.88242e-07	4	3154.59	-0.974466	0	1.03786	18	6.51748	1.06339	18	9.80103	0.974449	18	7.36863	1.00149	18	9.78469	0.950622	18	2.93057	0.935757	18	8.69278
aEEEGGSDGSAAEAEPR	2	ENSRNOP00000057188	N-Term(TMT6plex)	6.865e-09	79.48	2.81799e-08	2	1890.85	-0.168925	0	0.828709	2	1.2542	1.00589	2	12.0848	1.00332	2	1.03281	1.0769	2	1.61229	0.966829	2	0.342975	1.11298	2	14.6985
qFAPIHAEAPEFIEmSVEQEILVTGIk	39	ENSRNOP00000003965	N-Term(TMT6plex); M15(Oxidation); K27(TMT6plex)	7.847e-14	79.47	2.45731e-07	3	3500.88	1.62367	0	0.978782	38	4.68935	0.924986	39	7.75172	1.05866	39	6.60321	0.946419	38	6.06177	1.03143	39	5.56556	1.02953	39	7.03599
gHDAPMIAYDALLASGSSWTELcQR	2	ENSRNOP00000026391;ENSRNOP00000054552	N-Term(TMT6plex); C23(Carbamidomethyl)	9.115e-13	79.47	1.19193e-07	3	2978.44	2.42339	0
dVVDYIIFGTVIQEVk	85	ENSRNOP00000014637	N-Term(TMT6plex); K16(TMT6plex)	2.72e-12	79.46	2.78004e-07	2	2296.33	4.0701	0	1.03784	83	10.2991	1.07073	85	7.44668	1.00242	85	5.84097	1.03101	83	9.47453	0.99666	85	6.10271	0.901722	84	9.32489
tIDDLEETLASAk	5	ENSRNOP00000044473	N-Term(TMT6plex); K13(TMT6plex)	1.411e-10	79.44	3.15692e-07	2	1864.03	-0.10495	0	1.06561	5	1.35981	1.07175	5	1.44717	0.989888	5	2.7918	1.03335	5	2.75776	0.916997	5	2.46784	1.01305	5	1.21869
dVVIcPDTSLEEAk	24	ENSRNOP00000024711	N-Term(TMT6plex); C5(Carbamidomethyl); K14(TMT6plex)	1.343e-08	79.44	2.73031e-07	2	2034.08	-0.277393	0	1.04214	24	4.05839	1.06481	24	3.7202	0.983185	24	2.60629	1.01946	24	3.43272	0.956622	24	3.16854	0.9822	24	5.85872
nLALcPANHAPLQEAAVIPR	9	ENSRNOP00000070840	N-Term(TMT6plex); C5(Carbamidomethyl)	1.945e-12	79.44	3.02609e-07	2	2384.32	4.1248	0	0.896997	9	5.16025	0.813806	9	17.2682	1.0444	9	11.4755	0.86881	9	13.4114	1.12788	9	2.19495	1.06494	9	9.71733
yGLLASILGDk	5	ENSRNOP00000022089;ENSRNOP00000076258	N-Term(TMT6plex); K11(TMT6plex)	7.147e-08	79.43	3.1813e-07	2	1607.96	-9.62443	0
aNAGEESVMNLDk	34	ENSRNOP00000018336	N-Term(TMT6plex); K13(TMT6plex)	9.56e-11	79.41	2.06192e-07	2	1835.96	0.880561	0	1.07182	34	6.81551	1.10865	34	6.43674	0.980657	34	4.40593	0.999284	34	4.24648	0.963097	34	4.79702	0.9001	34	8.04391
gTDIMYTGTLDcWR	17	ENSRNOP00000015913	N-Term(TMT6plex); C12(Carbamidomethyl)	1.241e-11	79.41	6.07122e-08	2	1917.9	0.395872	0	1.01487	17	5.96386	1.0793	17	12.2254	1.0246	17	6.21286	0.985442	17	5.45229	0.985046	17	3.82632	0.903087	17	8.97106
tVLIMELINNVAk	35	ENSRNOP00000003965	N-Term(TMT6plex); K13(TMT6plex)	1.009e-10	79.4	2.43983e-07	2	1916.17	-0.0534546	0	0.938163	35	8.11232	0.779161	35	14.1832	1.16799	35	9.55085	0.846248	35	10.1646	1.09303	35	6.48961	1.06922	35	4.71052
sALTVQFVQGIFVEk	3	ENSRNOP00000040409;ENSRNOP00000009511	N-Term(TMT6plex); K15(TMT6plex)	2.034e-12	79.4	2.34797e-07	2	2124.25	1.4463	0
kTGQAAGFSYTDANk	36	ENSRNOP00000041521	N-Term(TMT6plex); K1(TMT6plex); K15(TMT6plex)	7.041e-09	79.39	2.92879e-07	3	2246.24	1.61705	1	1.03447	36	8.673	0.809327	36	9.12308	1.27206	36	4.60254	0.7518	36	8.65874	1.0569	36	4.70173	0.991361	36	5.11861
gDEGIFEESFIEER	2	ENSRNOP00000068508	N-Term(TMT6plex)	1.972e-11	79.36	6.14152e-08	2	1885.9	-0.00652357	0	1.07953	2	15.8602	1.06019	2	7.24206	0.923268	2	0.0754553	1.10525	2	0.780486	0.924859	2	10.8958	0.988057	2	7.65103
nMLFSGTNIAAGk	7	ENSRNOP00000024347;ENSRNOP00000001738	N-Term(TMT6plex); K13(TMT6plex)	1.211e-10	79.33	2.9987e-07	2	1782	-0.904339	0
dSIFSNLIGQLDYk	23	ENSRNOP00000038073	N-Term(TMT6plex); K14(TMT6plex)	1.038e-11	79.33	3.24956e-07	2	2071.16	3.82872	0	1.03983	23	5.52855	0.838102	23	5.78243	1.07055	23	5.18748	0.972614	23	5.19062	1.05131	23	2.86685	0.972774	23	5.83125
sVcETVLMDFDALVQAQTGLGTAAVIVMNSSTDIVk	5	ENSRNOP00000024517	N-Term(TMT6plex); C3(Carbamidomethyl); K36(TMT6plex)	1.335e-12	79.33	2.03025e-07	3	4242.21	-0.976094	0	0.961569	5	10.0378	1.11371	5	33.6402	1.05904	5	14.9402	0.853999	5	32.0239	0.966714	5	11.4093	0.96753	5	28.0914
aLGcLEASWETIEQGR	9	ENSRNOP00000064788;ENSRNOP00000019969	N-Term(TMT6plex); C4(Carbamidomethyl)	7.032e-13	79.33	1.48185e-07	2	2049.03	-0.335951	0
eFEEDLTGIDDR	2	ENSRNOP00000018622	N-Term(TMT6plex)	6.56e-08	79.32	7.017e-08	2	1667.8	1.79196	0	1.05763	2	3.88164	0.970823	2	4.2425	0.943585	2	3.04433	1.15477	2	1.71412	0.971178	2	2.03965	0.96556	2	6.71242
eTAENYLGHTAk	29	ENSRNOP00000026696	N-Term(TMT6plex); K12(TMT6plex)	5.016e-10	79.31	3.0184e-07	2	1791.97	3.26066	0	1.07767	29	5.38852	1.02505	29	8.02348	0.968781	29	5.50008	1.0242	29	5.25918	0.988216	29	3.88452	0.974346	29	4.92294
gLYDGPVcEVSVTPk	11	ENSRNOP00000012996	N-Term(TMT6plex); C8(Carbamidomethyl); K15(TMT6plex)	8.554e-12	79.3	3.03711e-07	2	2079.12	1.62336	0	1.00329	11	1.70675	1.04719	11	4.29323	0.961465	11	2.22746	1.04261	11	4.67828	0.941605	11	2.58035	1.00408	11	3.82991
tLLESEEAIMASk	16	ENSRNOP00000073506	N-Term(TMT6plex); K13(TMT6plex)	6.526e-11	79.22	3.11153e-07	2	1880.04	-0.10416	0	0.97103	16	6.13991	0.847001	16	8.85894	1.05856	16	1.24811	0.994236	16	5.12813	1.06732	16	4.95342	0.99623	16	3.66682
eALELTDTGLLSGSEER	4	ENSRNOP00000066312	N-Term(TMT6plex)	2.544e-12	79.21	1.93119e-07	2	2049.05	-0.72663	0	1.02879	4	6.42744	1.01749	4	5.25845	0.891997	4	7.69414	1.10925	4	8.88813	1.03427	4	3.13085	0.966667	4	14.5634
gNVVEGGDVSGALcISQAWPGMAR	5	ENSRNOP00000009627	N-Term(TMT6plex); C14(Carbamidomethyl)	8.199e-13	79.18	1.73925e-07	3	2660.32	2.08169	0	0.983417	5	3.57055	1.02085	5	2.87877	1.03752	5	2.9161	0.99113	5	1.60548	0.975659	5	2.38425	1.01168	5	0.691612
tVAGQDAVIVLLGTGNDLSPTTVMSEGTR	1	ENSRNOP00000035090	N-Term(TMT6plex)	8.995e-14	79.18	2.90479e-07	3	3131.66	5.77271	0	1.05891	1		0.89988	1		1.10138	1		0.900221	1		0.988648	1		1.05876	1
gAmVTHQNIMNDcSGFIk	10	ENSRNOP00000014235	N-Term(TMT6plex); M3(Oxidation); C13(Carbamidomethyl); K18(TMT6plex)	2.583e-11	79.17	1.20455e-07	3	2497.24	-2.11225	0	1.05152	10	4.3292	1.18185	10	7.49882	1.04922	10	4.66657	0.936846	10	6.91851	0.979176	10	5.80614	0.847236	10	5.05862
vVMSPDGQASETQPQEGEDSLGSANLVEQLDTEEPEQSR	1	ENSRNOP00000023286	N-Term(TMT6plex)	1.881e-11	79.16	4.48954e-08	4	4416.05	0.066294	0	1.17963	1		1.09978	1		0.975374	1		1.122	1		1.02906	1		0.632323	1
gVAALTTDPAVQAIVLDTASDALDk	5	ENSRNOP00000022401	N-Term(TMT6plex); K25(TMT6plex)	1.008e-11	79.15	2.9979e-07	3	2913.63	4.67149	0	0.998777	5	4.06151	1.04178	5	6.56582	0.881227	5	1.26716	1.08532	5	0.909421	1.00352	5	3.26165	1.02783	5	2.432
aLFEEVPELLTEAEk	11	ENSRNOP00000021105	N-Term(TMT6plex); K15(TMT6plex)	2.71e-07	79.14	3.60211e-07	2	2176.21	-0.913879	0	1.02215	11	4.63338	1.09172	11	3.3883	0.945518	11	4.75574	1.00668	11	5.10886	0.977147	11	4.02359	1.00836	11	6.85145
iLTVEGLTEGSLYEFk	15	ENSRNOP00000015908	N-Term(TMT6plex); K16(TMT6plex)	4.042e-13	79.14	2.99262e-07	2	2257.27	0.755177	0	1.04837	15	2.96659	1.12727	15	17.1922	1.01561	15	6.29974	1.01334	15	3.09867	0.992552	15	3.76472	0.922567	15	5.83219
lALSQNQQSSGAAGPTGk	1	ENSRNOP00000003914	N-Term(TMT6plex); K18(TMT6plex)	5.363e-12	79.14	3.02919e-07	3	2173.2	-0.649297	0	0.864836	1		0.885814	1		1.14381	1		0.925593	1		0.991637	1		1.14843	1
dADPLVTGAPGAPmDLQcHDANR	8	ENSRNOP00000015908	N-Term(TMT6plex); M14(Oxidation); C18(Carbamidomethyl)	1.295e-11	79.13	6.59772e-08	3	2666.25	1.78703	0	1.02646	8	8.46581	1.17172	8	15.1261	0.934134	8	11.2428	1.02343	8	18.4927	0.958962	8	6.99678	0.931847	8	8.28
qNYVDLVSSLSSSSEASSQGk	12	ENSRNOP00000022022	N-Term(TMT6plex); K21(TMT6plex)	4.526e-10	79.13	2.38862e-07	4	2631.35	-1.20014	0	0.986393	12	5.97143	0.873067	12	17.4572	1.09472	12	8.49837	0.869471	12	5.42729	1.07006	12	4.65075	1.02254	12	5.65859
eVFGSGTAcQVcPVHQILYEGk	10	ENSRNOP00000028474	N-Term(TMT6plex); C9(Carbamidomethyl); C12(Carbamidomethyl); K22(TMT6plex)	3.28e-14	79.13	2.55356e-07	3	2937.5	0.123668	0	1.17697	10	4.99546	1.27009	10	8.3881	0.987371	10	6.30232	0.990932	10	8.04565	0.849209	10	8.16807	0.848624	10	4.05202
sLYSSSPGGAYVTR	7	ENSRNOP00000024430	N-Term(TMT6plex)	1.141e-08	79.12	2.12471e-07	2	1673.87	-0.423699	0	0.982098	7	2.41157	0.856663	7	23.761	1.03817	7	5.1815	1.0767	7	6.65462	0.971917	7	7.36494	1.06442	7	7.21781
ePEPEIITEPVDVPR	3	ENSRNOP00000025258	N-Term(TMT6plex)	3.099e-11	79.09	2.99644e-07	2	1949.04	-0.797246	0	0.865486	3	1.70045	0.943143	3	9.12543	0.799603	3	4.53942	1.20726	3	5.91008	1.09285	3	3.24103	1.08465	3	6.34203
dTTASAVAVGLk	32	ENSRNOP00000038073	N-Term(TMT6plex); K12(TMT6plex)	2.711e-09	79.09	3.38487e-07	2	1590.95	0.273958	0	1.01398	32	6.88646	0.855613	32	10.0801	1.11017	32	5.32713	0.938078	32	3.94576	1.05857	32	4.90131	0.980744	32	5.39437
vYDTQLENVEAFGGLSDFcNTFk	1	ENSRNOP00000074138	N-Term(TMT6plex); C19(Carbamidomethyl); K23(TMT6plex)	3.502e-14	79.09	1.44273e-07	3	3112.53	-1.01026	0	1.01381	1		1.01174	1		1.04507	1		0.981619	1		0.970059	1		0.998329	1
sESLVVcDVAEDLVEk	3	ENSRNOP00000067695	N-Term(Acetyl); C7(Carbamidomethyl); K16(TMT6plex)	6.031e-08	79.07	1.69715e-07	2	2063.04	-1.23711	0	0.989133	3	3.72602	1.17325	3	3.01198	0.961939	3	7.40617	1.03984	3	1.71422	0.916875	3	0.801272	0.902144	3	2.59772
cVGVGESDGSIWNPDGIDPk	9	ENSRNOP00000075032	N-Term(TMT6plex); C1(Carbamidomethyl); K20(TMT6plex)	1.581e-09	79.07	1.87678e-07	2	2560.28	0.64755	0	0.993193	9	2.28325	0.996483	9	15.6389	1.04648	9	10.7776	0.973334	9	10.8994	1.00343	9	8.67519	1.01016	9	3.77789
lTQESIMDLENDk	56	ENSRNOP00000024186;ENSRNOP00000023301	N-Term(TMT6plex); K13(TMT6plex)	1.062e-10	79.04	2.75048e-07	2	1994.05	1.02968	0
tLAESALQLLYTAk	3	ENSRNOP00000022401	N-Term(TMT6plex); K14(TMT6plex)	2.351e-11	79.03	3.12565e-07	2	1980.18	0.525971	0	0.919573	3	5.80605	0.76811	3	4.63925	1.03704	3	0.785581	0.989122	3	0.427667	1.145	3	11.7282	1.06376	3	0.573168
lEASQELGLAGPGSTSPAAAQAAWPEVLELVR	1	ENSRNOP00000023657	N-Term(TMT6plex)	1.929e-10	79.01	2.5309e-07	3	3447.82	-2.95161	0	0.864323	1		1.26198	1		0.866145	1		1.10361	1		1.02193	1		0.885067	1
fSGSGSGTQYSLk	6	ENSRNOP00000006954	N-Term(TMT6plex); K13(TMT6plex)	5.376e-11	78.99	2.71924e-07	2	1776.95	-2.05	0	1.30023	6	16.079	1.23886	6	9.36777	1.2895	6	7.4937	0.482004	6	37.8545	0.811688	6	5.90553	0.895642	6	6.37884
wVDTQVVLAMPYDTPVPGYR	9	ENSRNOP00000028636	N-Term(TMT6plex)	7.366e-13	78.99	2.85804e-07	2	2536.31	0.383185	0	1.09499	9	6.59742	1.14852	9	4.43932	0.928099	9	4.29344	0.953342	9	5.02112	0.988148	9	7.06805	0.917423	9	3.26402
vPWEFPPDTTLLDLQNNk	8	ENSRNOP00000006070	N-Term(TMT6plex); K18(TMT6plex)	6.222e-09	78.99	3.48264e-07	2	2585.41	4.34518	0	1.01301	8	3.58718	1.01885	8	5.6617	0.875934	8	6.36398	1.1074	8	5.71634	0.966445	8	0.827394	1.08422	8	6.53348
sFYPEEVSSMVLTk	28	ENSRNOP00000058593;ENSRNOP00000065828;ENSRNOP00000042159	N-Term(TMT6plex); K14(TMT6plex)	1.514e-11	78.96	3.17644e-07	2	2075.11	-1.87873	0
lVINDVQPEDEDTYTcDAGDVk	1	ENSRNOP00000072721;ENSRNOP00000069172	N-Term(TMT6plex); C16(Carbamidomethyl); K22(TMT6plex)	1.28e-09	78.93	1.15784e-07	3	2954.43	-0.389487	0
lGPALATGNVVVMk	7	ENSRNOP00000001816	N-Term(TMT6plex); K14(TMT6plex)	1.769e-07	78.9	2.21579e-07	3	1828.11	0.0651312	0	0.930515	7	3.02711	0.789523	7	1.48773	1.07831	7	5.14228	0.851077	7	6.28955	1.1757	7	1.52694	1.05197	7	2.54934
dIVPGDIVEIAVGDk	27	ENSRNOP00000024347;ENSRNOP00000001738	N-Term(TMT6plex); K15(TMT6plex)	1.104e-10	78.9	2.81483e-07	2	1998.15	0.166283	0
lAQAAQSSVATITR	2	ENSRNOP00000022401	N-Term(TMT6plex)	4.935e-11	78.9	3.61354e-07	2	1645.94	-1.84455	0	0.843372	2	8.55208	0.665258	2	0.443661	1.07951	2	2.82719	0.978259	2	1.87093	1.21155	2	1.98834	1.09315	2	3.6644
lDISDEFSEVIk	5	ENSRNOP00000051714;ENSRNOP00000010419	N-Term(TMT6plex); K12(TMT6plex)	2.121e-09	78.89	3.09893e-07	2	1853.03	-2.21492	0
gLIAAIcAGPTALLAHEVGFGck	3	ENSRNOP00000024711	N-Term(TMT6plex); C7(Carbamidomethyl); C22(Carbamidomethyl); K23(TMT6plex)	3.749e-14	78.89	3.26678e-07	3	2784.53	-1.84142	0	0.868171	3	17.069	1.02732	3	16.2611	0.918976	3	1.09107	1.04508	3	7.60072	0.956339	3	8.22461	1.04949	3	10.4437
mEAVLNELVSVEDLk	5	ENSRNOP00000001924	N-Term(Acetyl); M1(Oxidation); K15(TMT6plex)	3.763e-06	78.88	2.87959e-07	2	1976.06	8.42401	0	1.02741	5	4.75027	1.20808	5	3.62229	0.943307	5	11.4092	0.985096	5	3.95292	0.959796	5	1.68687	0.963925	5	6.79087
dLGPDDLGTYScDVTDTDGIASSYLIDEEEMk	3	ENSRNOP00000073506	N-Term(TMT6plex); C12(Carbamidomethyl); K32(TMT6plex)	3.366e-11	78.88	5.50033e-08	4	3982.83	-1.16858	0	1.09229	3	3.15314	1.04494	3	6.83733	0.923349	3	7.98792	1.08989	3	2.58644	0.957852	3	2.79424	0.892894	3	8.40008
gNPTVEVDLYTAk	31	ENSRNOP00000064663	N-Term(TMT6plex); K13(TMT6plex)	8.767e-11	78.85	3.39475e-07	2	1865.04	-0.0351272	0	0.97266	31	6.27701	1.0386	31	3.55225	0.915353	31	3.70967	1.10234	31	2.38924	0.997304	31	2.01845	0.999326	31	3.85386
gMNTLVGYDLVPEPk	66	ENSRNOP00000025525	N-Term(TMT6plex); K15(TMT6plex)	1.728e-10	78.85	3.67493e-07	2	2091.16	1.72166	0	1.08774	66	10.5934	1.11283	66	7.89748	1.03864	66	5.98116	0.921876	66	7.39927	0.911711	66	6.18561	0.938581	66	6.4573
dWILPSDYDHAEAEAR	2	ENSRNOP00000008356	N-Term(TMT6plex)	4.056e-08	78.84	6.33493e-08	3	2117.01	-1.39627	0	0.977137	2	14.0231	1.22717	2	21.1667	0.834432	2	13.4825	1.20752	2	5.98563	0.87863	2	14.082	0.959454	2	12.8398
eSTGAQVQVAGDMLPNSTER	3	ENSRNOP00000052173;ENSRNOP00000001675	N-Term(TMT6plex)	1.127e-14	78.83	1.39428e-07	2	2319.15	1.43486	0
tSLADVcFVEEQNNVYcER	16	ENSRNOP00000070984	N-Term(TMT6plex); C7(Carbamidomethyl); C17(Carbamidomethyl)	1.705e-11	78.82	6.10173e-08	3	2562.18	0.730533	0	1.023	16	9.60861	1.10045	16	20.9155	1.00214	16	10.9025	1.04473	16	8.91601	0.945147	16	14.4235	0.953871	16	9.81661
lDVTPLTGVPEEHIk	38	ENSRNOP00000015217	N-Term(TMT6plex); K15(TMT6plex)	2.059e-08	78.82	3.53638e-07	2	2106.22	-1.35123	0	1.10652	38	4.13758	1.04057	38	4.34131	1.01276	38	4.57324	0.981378	38	5.2419	0.953635	38	3.26072	0.950544	38	5.25149
sTAGDTHLGGEDFDNR	13	ENSRNOP00000008504;ENSRNOP00000058593;ENSRNOP00000065828;ENSRNOP00000042159	N-Term(TMT6plex)	7.919e-13	78.81	7.10221e-08	2	1920.89	-0.0614127	0
vVEPDMSAGFcPDHk	7	ENSRNOP00000023601	N-Term(TMT6plex); C11(Carbamidomethyl); K15(TMT6plex)	2.086e-08	78.8	1.41053e-07	3	2147.06	-1.09691	0	1.03012	7	3.81126	1.1596	7	5.03058	0.979313	7	3.68669	0.961869	7	7.71555	0.957126	7	3.80266	0.911328	7	6.65329
lQQFFNHHmFVLEQEEYk	19	ENSRNOP00000024186;ENSRNOP00000004147;ENSRNOP00000054082;ENSRNOP00000071422;ENSRNOP00000072943;ENSRNOP00000023301;ENSRNOP00000004236	N-Term(TMT6plex); M9(Oxidation); K18(TMT6plex)	1.14e-09	78.8	2.27399e-07	2	2841.44	-1.24278	0
lGVEFDEITPDDR	17	ENSRNOP00000014701	N-Term(TMT6plex)	4.518e-09	78.79	1.3213e-07	2	1734.87	-1.14877	0	0.942636	17	7.81968	1.12673	17	9.00119	0.864419	17	8.25053	1.17078	17	3.96844	0.961881	17	7.18108	0.94597	17	3.75337
aEDGSVIDYELIDQDAR	9	ENSRNOP00000038428	N-Term(TMT6plex)	1.17e-12	78.76	9.97841e-08	2	2138.04	-0.889978	0	0.996706	8	4.82032	1.01146	9	8.63124	0.92268	8	6.67264	1.11525	8	4.75755	0.973622	8	5.9254	1.01349	8	5.03846
gQDLGDTTTLEDPSVITEIMSAFR	6	ENSRNOP00000009627	N-Term(TMT6plex)	1.22e-11	78.75	1.76692e-07	3	2825.4	-2.637	0	1.13213	6	12.7489	1.10713	6	4.66361	0.979871	6	2.96274	0.954325	6	4.9004	0.909602	6	4.88962	0.983438	6	10.5542
dQAVMISGESGAGk	2	ENSRNOP00000028929	N-Term(TMT6plex); K14(TMT6plex)	5.966e-09	78.74	3.48183e-07	2	1807.97	2.73762	0	0.936393	2	1.1954	0.816954	2	7.62974	1.01313	2	2.5155	1.11276	2	1.54522	1.09831	2	0.153637	0.985294	2	0.556551
eAALVDMVNDGVEDLR	15	ENSRNOP00000024601	N-Term(TMT6plex)	3.29e-08	78.73	2.27075e-07	3	1975	1.37958	0	0.996587	15	8.92352	1.0921	15	17.8009	0.896519	15	8.68232	1.11772	15	5.4427	0.929321	15	6.23363	0.991827	15	8.30462
fSMGSAVAGMLk	3	ENSRNOP00000019108	N-Term(TMT6plex); K12(TMT6plex)	1.545e-09	78.72	2.9138e-07	2	1656.93	1.97422	0	0.91718	3	8.75484	0.800058	3	21.2649	1.06546	3	4.04299	0.881656	3	4.18731	1.14715	3	6.62801	1.16066	3	4.26055
gLcGAIHSSVAk	12	ENSRNOP00000061946	N-Term(TMT6plex); C3(Carbamidomethyl); K12(TMT6plex)	2.63e-10	78.72	3.13536e-07	2	1657.95	-0.336037	0	1.02364	12	7.4298	1.63207	12	46.2831	0.755992	12	19.0675	1.09581	12	6.10062	0.854348	12	20.123	0.761683	12	34.5066
vVAGVASALAHk	22	ENSRNOP00000072853;ENSRNOP00000019914;ENSRNOP00000070324	N-Term(TMT6plex); K12(TMT6plex)	6.435e-08	78.69	2.22416e-07	3	1580.99	0.636953	0
qDLPNAMNAAEITDk	9	ENSRNOP00000069384	N-Term(TMT6plex); K15(TMT6plex)	1.591e-10	78.65	2.81104e-07	2	2089.11	2.49241	0	0.976999	9	2.8689	0.850383	9	5.95745	1.08597	9	9.84593	0.975384	9	7.79601	0.993224	9	7.39668	1.08129	9	3.00664
vQPIYGGTNEIMk	44	ENSRNOP00000017686	N-Term(TMT6plex); K13(TMT6plex)	2.982e-09	78.64	3.36461e-07	2	1908.07	0.330686	0	1.07758	44	5.75167	0.964251	44	6.41715	1.07231	44	4.88394	0.856445	44	6.93489	1.05454	44	3.30372	0.957334	44	6.22354
lGANSLLDLVVFGR	4	ENSRNOP00000018336	N-Term(TMT6plex)	2.524e-10	78.62	3.58625e-07	2	1703	-0.779435	0	0.937646	4	5.94024	0.847505	4	2.37615	1.13176	4	2.8484	0.877545	4	8.02793	1.12023	4	5.19852	0.984495	4	8.04673
nLEWIAGGTWTPSALk	5	ENSRNOP00000001695	N-Term(TMT6plex); K16(TMT6plex)	9.176e-12	78.62	3.64121e-07	2	2202.23	-0.18804	0	0.794237	5	12.097	0.632067	5	15.0077	1.0583	5	5.37206	0.892769	5	14.0042	1.20007	5	4.60183	1.28182	5	6.90374
iMPHTEAQIVNMETGELTk	13	ENSRNOP00000004673	N-Term(TMT6plex); K19(TMT6plex)	8.919e-11	78.62	3.33892e-07	3	2600.37	-4.02043	0	1.05965	13	3.80547	1.10519	13	5.49152	1.01715	13	8.14137	0.986358	13	4.94381	0.983159	13	3.41845	0.889312	13	3.20818
vVVITDALSGLGk	3	ENSRNOP00000031559	N-Term(TMT6plex); K13(TMT6plex)	9.004e-10	78.61	2.0245e-07	2	1730.09	3.63775	0	0.948172	3	14.6822	0.96871	3	4.82348	1.10042	3	0.352609	1.03237	3	11.5294	1.06323	3	9.76411	0.857037	3	3.95464
lTLAELNQVLYR	4	ENSRNOP00000052593	N-Term(TMT6plex)	3.099e-07	78.59	3.83248e-07	3	1661.98	0.386289	0	0.926391	4	9.58982	0.94574	4	5.18823	1.12865	4	11.4793	0.900415	4	4.17449	1.0212	4	7.63846	0.939882	4	8.84868
tQTAIASEDMPNTLTEAEk	3	ENSRNOP00000074766	N-Term(TMT6plex); K19(TMT6plex)	1.302e-12	78.56	2.98832e-07	2	2508.3	2.18903	0	0.875368	3	17.8531	0.817763	3	11.6944	1.10607	3	5.11452	0.895021	3	8.4745	1.02595	3	4.8276	1.17773	3	6.63205
ySTSSSSGVTAGk	7	ENSRNOP00000069486	N-Term(TMT6plex); K13(TMT6plex)	4.919e-11	78.56	2.73755e-07	2	1689.91	0.545977	0	0.995671	7	9.97794	0.778725	7	24.8575	1.18152	7	3.37738	0.889934	7	6.60541	1.03116	7	8.09909	0.991392	7	2.40639
gYSFVTTAER	107	ENSRNOP00000011773;ENSRNOP00000024084	N-Term(TMT6plex)	4.298e-07	78.55	2.01775e-07	2	1359.71	0.438284	0
nVPILYTASQAcLQHPDVAAYk	1	ENSRNOP00000008041	N-Term(TMT6plex); C12(Carbamidomethyl); K22(TMT6plex)	6.326e-13	78.55	3.48394e-07	3	2917.56	-1.72535	0	0.929262	1		0.796084	1		1.12126	1		1.11441	1		0.996858	1		1.0304	1
mMADEALDSGLVSR	24	ENSRNOP00000027537	N-Term(TMT6plex); M1(Oxidation)	1.727e-07	78.54	9.44721e-08	3	1739.85	-1.09797	0	1.0375	19	6.3926	1.02716	19	11.541	0.989591	19	5.93607	1.02455	19	6.84844	0.994649	19	8.71605	0.920078	19	7.90843
dPYSGSTISLFQAMk	3	ENSRNOP00000044096	N-Term(TMT6plex); K15(TMT6plex)	5.9e-11	78.51	3.19204e-07	2	2103.12	1.25849	0	0.982749	3	9.04951	1.00683	3	10.4633	1.01572	3	3.5025	1.00481	3	1.64748	1.0389	3	0.703176	0.881417	3	8.82592
tNSVIAMDLAVSk	2	ENSRNOP00000003349	N-Term(TMT6plex); K13(TMT6plex)	3.067e-09	78.5	3.95511e-07	2	1807.04	0.444806	0	0.836856	2	0.31384	0.732947	2	1.51712	1.23412	2	2.83438	0.843803	2	10.8859	1.07494	2	1.39487	1.16685	2	0.925161
fLEAGIYEVPIVITDSGNPPk	8	ENSRNOP00000021170	N-Term(TMT6plex); K21(TMT6plex)	2.525e-11	78.49	3.48993e-07	3	2717.53	3.86362	0	0.924389	8	5.35491	0.924239	8	7.49011	0.99963	8	1.86842	1.00787	8	4.36989	1.04443	8	7.65735	1.08407	8	5.31642
cELLYEGPPDDEAAMGIk	11	ENSRNOP00000041821	N-Term(TMT6plex); C1(Carbamidomethyl); K18(TMT6plex)	1.684e-10	78.48	2.1073e-07	2	2466.22	-2.76995	0	0.951179	11	10.1788	0.914914	11	6.9908	1.0684	11	9.15207	0.994516	11	6.65814	1.00136	11	0.713554	1.0597	11	4.95401
dTGEYAcVVGGQk	5	ENSRNOP00000072721;ENSRNOP00000069172	N-Term(TMT6plex); C7(Carbamidomethyl); K13(TMT6plex)	6.034e-11	78.48	2.23502e-07	2	1841.95	0.527814	0
gYGYGQGAGTLSMDk	5	ENSRNOP00000011991	N-Term(TMT6plex); K15(TMT6plex)	1.522e-11	78.48	2.09311e-07	2	1963	-0.329258	0	0.982668	4	7.04546	1.02777	4	5.91109	0.930042	4	0.566189	1.06678	4	4.22252	1.00758	4	1.2531	1.00994	4	5.2006
gDVDVSIPNVEGDLQGPSLDIk	2	ENSRNOP00000069026	N-Term(TMT6plex); K22(TMT6plex)	3.803e-10	78.46	3.49987e-07	3	2725.47	1.53175	0	1.06706	2	2.80322	1.15139	2	7.59893	0.941043	2	1.35354	1.06271	2	0.653248	0.894142	2	3.08707	0.974612	2	6.74359
sGMISGLDFSDVMVTIR	3	ENSRNOP00000032909	N-Term(TMT6plex)	8.908e-14	78.46	2.30948e-07	2	2057.06	1.12137	0	0.895858	3	3.92705	0.819785	3	0.595307	1.1228	3	3.44503	0.88406	3	10.4363	1.13117	3	1.72861	1.1066	3	2.33181
vLAIDHLNEDQLR	48	ENSRNOP00000041541	N-Term(TMT6plex)	7.184e-08	78.45	3.97947e-07	3	1764.98	0.756068	0	1.04888	48	7.4242	1.01635	48	8.33907	0.991934	48	4.50584	0.980131	48	5.18519	0.964288	48	6.0644	1.00649	48	7.97815
fGVEQDVDMVFASFIR	19	ENSRNOP00000015331;ENSRNOP00000069474	N-Term(TMT6plex)	7.309e-12	78.45	2.33624e-07	2	2089.06	0.86997	0
qAQNIVTLATSIk	2	ENSRNOP00000018918	N-Term(TMT6plex); K13(TMT6plex)	1.31e-09	78.44	3.22242e-07	2	1845.12	-0.731007	0	1.34254	2	0.821616	1.11597	2	0.0457267	1.23679	2	1.00234	1.02757	2	0.657653	0.75551	2	0.671757	0.658225	2	1.69062
vYIGSFWSQPLLVPDNR	2	ENSRNOP00000017353	N-Term(TMT6plex)	9.081e-13	78.43	3.7251e-07	2	2220.2	-0.581204	0	0.937736	2	0.275444	0.98647	2	4.57492	0.867317	2	9.72538	1.01045	2	4.23825	1.13572	2	12.2228	1.02179	2	9.39061
eLDSITPDITPGWk	25	ENSRNOP00000069486	N-Term(TMT6plex); K14(TMT6plex)	2.901e-10	78.43	3.38058e-07	2	2030.12	0.558923	0	1.05732	24	5.80925	1.0859	24	7.8762	0.986363	24	4.01141	1.00274	24	4.32542	0.961035	24	4.6993	0.91795	24	3.36528
hQIQSYTcEIDALk	48	ENSRNOP00000026860	N-Term(TMT6plex); C8(Carbamidomethyl); K14(TMT6plex)	1.918e-09	78.41	3.36734e-07	2	2164.15	-1.03605	0	1.11427	48	6.60298	0.970234	48	11.276	0.946478	48	14.0095	1.23998	48	14.0307	0.903084	48	7.41285	0.976246	48	5.8177
aYEAQTEPVLQYYQk	12	ENSRNOP00000070076	N-Term(TMT6plex); K15(TMT6plex)	1.239e-07	78.41	3.59087e-07	2	2289.22	0.358898	0	0.99235	12	4.14934	1.13139	12	9.53978	0.898678	12	4.41255	1.05205	12	4.58123	0.963653	12	4.61836	0.981296	12	6.19934
vTGPEGALFEHSVETPLVR	9	ENSRNOP00000019639	N-Term(TMT6plex)	8.662e-10	78.4	3.64251e-07	3	2267.22	0.569534	0	1.00296	9	4.91431	0.980949	9	1.33971	0.964331	9	2.7732	1.07693	9	3.95258	1.007	9	3.61696	1.025	9	4.80945
gQEMcADYSENTFTEYk	5	ENSRNOP00000004174	N-Term(TMT6plex); C5(Carbamidomethyl); K17(TMT6plex)	4.394e-12	78.39	4.56363e-08	2	2531.15	1.11437	0	1.22945	5	4.00865	1.59791	5	6.93426	0.965351	5	8.93816	0.869116	5	1.79928	0.659395	5	7.20751	0.959467	5	6.28884
nFINNPLAQADWAAk	4	ENSRNOP00000035440	N-Term(TMT6plex); K15(TMT6plex)	7.025e-11	78.38	4.18934e-07	2	2131.17	1.30157	0	0.860328	4	3.81722	0.720308	4	11.0452	1.19264	4	6.77277	0.811986	4	16.8068	1.13411	4	4.0287	1.14732	4	5.27489
vDEFVTGNLSFDQINk	5	ENSRNOP00000017252	N-Term(TMT6plex); K16(TMT6plex)	3.635e-13	78.38	3.48507e-07	2	2284.22	-0.923167	0	1.03977	5	1.87084	1.05108	5	7.74943	0.997011	5	6.85352	0.990231	5	2.65164	0.968483	5	3.80233	0.980005	5	2.57022
gTVVTGTLER	8	ENSRNOP00000025203	N-Term(TMT6plex)	4.933e-06	78.36	4.63903e-07	2	1261.73	-1.4611	0	1.07335	8	3.82229	1.15619	8	9.89813	1.02169	8	4.51591	0.96594	8	4.16348	0.950488	8	5.00396	0.854535	8	3.37192
akPVVSFIAGITAPPGR	9	ENSRNOP00000007624	N-Term(TMT6plex); K2(TMT6plex)	1.401e-09	78.35	1.97394e-07	3	2139.31	-0.228332	0	0.999136	9	12.9702	1.06003	9	11.9685	1.00524	9	3.82661	0.912023	9	7.75884	1.14828	9	8.3905	0.832226	9	6.29647
mVVDSAYEVIk	66	ENSRNOP00000017965	N-Term(TMT6plex); K11(TMT6plex)	2.155e-08	78.35	3.51654e-07	2	1711.97	-0.0822369	0	1.05995	66	5.40118	1.00965	66	6.40422	1.00184	66	5.47674	0.980922	66	4.67226	0.944964	66	4.93004	1.0357	66	6.56621
tVLQAGGNVGLEQDGTVHR	2	ENSRNOP00000072721;ENSRNOP00000069172	N-Term(TMT6plex)	3.117e-12	78.35	3.75048e-07	3	2180.17	1.54034	0
gAAIDALNDGELQk	8	ENSRNOP00000025925	N-Term(TMT6plex); K14(TMT6plex)	2.985e-11	78.34	3.77379e-07	2	1873.04	0.947214	0	1.04425	8	2.53597	1.09028	8	7.08196	0.93585	8	4.62668	1.02316	8	0.754234	0.94631	8	2.12495	1.02815	8	3.84014
aGHPFmWNEHLGYVLTcPSNLGTGLR	3	ENSRNOP00000022895	N-Term(TMT6plex); M6(Oxidation); C17(Carbamidomethyl)	1.016e-09	78.32	1.74469e-07	3	3172.56	-0.936436	0	0.764205	3	1.37886	0.851468	3	4.96486	1.14153	3	0.983463	0.724793	3	7.47043	1.22867	3	2.96453	1.08391	3	0.469197
gLVYETSVLDPDEGIR	20	ENSRNOP00000034921	N-Term(TMT6plex)	1.9e-10	78.3	2.88426e-07	2	1992.05	0.0463963	0	1.05862	20	6.28298	1.1598	20	13.238	0.916784	19	7.56279	1.02942	20	13.7816	0.95362	20	8.1707	0.917004	19	9.51089
dAEETISQTIDTIVDMIk	11	ENSRNOP00000001679	N-Term(TMT6plex); K18(TMT6plex)	5.747e-10	78.3	3.91224e-07	2	2480.33	3.01464	0	0.949949	11	15.4001	0.967661	11	6.70217	0.920653	11	5.58968	1.14724	11	7.46292	1.01554	11	4.10093	1.12296	11	7.07783
gGGGPGGEQETQELASk	2	ENSRNOP00000069267	N-Term(TMT6plex); K17(TMT6plex)	1.353e-14	78.29	2.75007e-07	2	2060.07	1.34459	0	0.992064	2	5.02048	0.949176	2	4.17626	0.874575	2	0.340695	1.07216	2	3.49154	1.0494	2	3.14864	1.09083	2	1.53504
gIAFQNPEIVAk	16	ENSRNOP00000070049	N-Term(TMT6plex); K12(TMT6plex)	1.45e-09	78.29	3.58028e-07	2	1745.04	0.872202	0	0.999803	16	4.89695	1.03402	16	7.23261	1.01101	16	7.21085	1.08133	16	3.66999	0.950848	16	4.46295	0.975912	16	4.48768
nQVFEATcLDAFPNLk	4	ENSRNOP00000025689	N-Term(TMT6plex); C8(Carbamidomethyl); K16(TMT6plex)	2.127e-08	78.29	3.46909e-07	2	2325.24	5.18075	0	0.920949	4	9.03509	0.845795	4	3.05098	1.09832	4	7.68251	0.888071	4	16.3401	1.05542	4	4.06854	1.13734	4	6.12474
tVELLSGVVDQTk	16	ENSRNOP00000013816	N-Term(TMT6plex); K13(TMT6plex)	2.517e-10	78.28	3.78171e-07	2	1847.09	2.36376	0	1.02359	16	4.34926	0.86013	16	9.32103	1.11346	16	4.59681	0.899587	16	4.46993	1.08683	16	5.23759	0.983314	16	3.43212
sIATVEMVIDGATGQLPHk	15	ENSRNOP00000033967	N-Term(TMT6plex); K19(TMT6plex)	3.375e-12	78.28	3.90058e-07	3	2425.35	0.288757	0	0.990603	15	5.08112	1.02793	15	5.73587	1.0054	15	5.14778	0.985121	15	6.99388	1.01451	15	1.31099	0.942212	15	5.86419
lVLEVAQHLGESTVR	55	ENSRNOP00000003965	N-Term(TMT6plex)	8.778e-12	78.26	3.71706e-07	2	1880.08	1.76187	0	1.13696	55	17.5659	1.34112	55	35.0987	0.861587	55	25.2334	1.18696	55	23.2202	0.814932	55	26.1848	0.779172	55	31.3799
vAPTPAGVFIDIPISNIR	6	ENSRNOP00000032890	N-Term(TMT6plex)	3.607e-10	78.25	3.15706e-07	2	2109.23	-0.205384	0	0.985398	6	3.13842	0.962358	6	8.74266	1.07424	6	2.5757	0.927067	6	4.1929	1.09739	6	1.07889	0.960027	6	5.75421
lLQDSVDFSLADAINTEFk	4	ENSRNOP00000024430	N-Term(TMT6plex); K19(TMT6plex)	1.762e-10	78.25	4.15954e-07	3	2584.4	2.57119	0	1.04502	4	0.417869	1.13782	4	2.47385	0.983585	4	2.27978	1.11422	4	1.04867	0.893293	4	0.840608	0.956843	4	2.26054
lELDDVTSNmEQIIk	74	ENSRNOP00000024186;ENSRNOP00000023301	N-Term(TMT6plex); M10(Oxidation); K15(TMT6plex)	1.378e-08	78.24	3.74921e-07	2	2222.2	0.399816	0
vAEELALEQAk	26	ENSRNOP00000018001	N-Term(TMT6plex); K11(TMT6plex)	5.027e-09	78.19	3.96709e-07	2	1658.97	0.0571195	0	1.07092	26	7.07414	1.00558	26	6.84191	1.0037	26	6.28682	0.982414	26	5.03858	0.977197	26	3.87526	0.957422	26	7.65716
vYDYYETDEVAFAEYSSPcSSDk	1	ENSRNOP00000064788;ENSRNOP00000019969	N-Term(TMT6plex); C19(Carbamidomethyl); K23(TMT6plex)	1.882e-11	78.19	4.85456e-08	3	3183.44	1.75599	0
fISNPNSIILAVTAANTDMATSEALk	1	ENSRNOP00000002478;ENSRNOP00000002482;ENSRNOP00000002477	N-Term(TMT6plex); K26(TMT6plex)	2.19e-13	78.19	3.74711e-07	3	3150.72	1.41004	0
aESAVAPTSmEAPETPk	15	ENSRNOP00000016652	N-Term(TMT6plex); M10(Oxidation); K17(TMT6plex)	1.011e-09	78.18	3.36801e-07	2	2190.14	0.78118	0	0.990262	15	12.6244	1.03221	15	11.9963	0.968366	15	4.30479	1.04913	15	4.57437	1.02254	15	6.43511	0.973084	15	7.19678
eLGSEcGIEFDEEk	2	ENSRNOP00000062365	N-Term(TMT6plex); C6(Carbamidomethyl); K14(TMT6plex)	6.64e-12	78.17	1.18876e-07	2	2100.02	1.50669	0	0.995458	2	0.12452	1.01312	2	3.5262	0.945693	2	1.93417	1.16565	2	2.4401	0.991518	2	2.04545	0.927597	2	4.63279
vIHDNFGIVEGLmTTVHAITATQk	4	ENSRNOP00000064899	N-Term(TMT6plex); M13(Oxidation); K24(TMT6plex)	7.383e-11	78.17	3.40626e-07	4	3069.68	-1.1211	0	1.02681	4	4.89164	1.18723	4	5.26002	1.0289	4	5.25205	0.986379	4	9.47937	0.950914	4	2.34596	0.822519	4	7.40069
sTAATPSTVPTNIAPSk	8	ENSRNOP00000073053	N-Term(TMT6plex); K17(TMT6plex)	3.769e-09	78.17	3.9473e-07	2	2101.19	2.0448	0	0.947329	8	8.34093	0.771835	8	12.0299	1.08591	8	2.43899	0.924048	8	5.63292	1.052	8	2.57175	1.14945	8	5.29667
fQEHLQLQNLGINPANIGFSTLTMESDk	1	ENSRNOP00000005987	N-Term(TMT6plex); K28(TMT6plex)	7.441e-13	78.14	3.3915e-07	4	3603.9	2.92714	0	0.907062	1		0.822564	1		1.0435	1		0.958076	1		1.14477	1		1.04355	1
dAEVVLcGGTESmSQSPYSVR	5	ENSRNOP00000060140	N-Term(TMT6plex); C7(Carbamidomethyl); M13(Oxidation)	7.423e-11	78.12	8.78769e-08	3	2517.17	-2.11212	0	1.11881	5	6.86337	1.17234	5	10.3978	0.963054	5	14.1763	1.01473	5	3.68668	0.885311	5	4.04196	0.869316	5	12.2563
dLLQTELSSFLDVQk	13	ENSRNOP00000017000	N-Term(TMT6plex); K15(TMT6plex)	2.462e-10	78.12	4.10092e-07	2	2194.24	2.29683	0	0.983767	13	4.30083	0.958948	13	5.77287	0.95437	13	2.37676	1.07435	13	5.48265	0.988029	13	4.42523	1.05252	13	2.72393
kAPGVMDNPLVMHQLR	31	ENSRNOP00000023301	N-Term(TMT6plex); K1(TMT6plex)	5.638e-10	78.11	4.54305e-07	3	2264.28	-0.00859787	1	1.13693	31	9.30114	1.39433	31	15.1366	1.26748	31	7.24231	0.674832	31	12.229	0.914711	31	9.45424	0.499069	31	26.5418
vGLIGScTNSSYEDmGR	26	ENSRNOP00000029144	N-Term(TMT6plex); C7(Carbamidomethyl); M15(Oxidation)	2.421e-09	78.1	5.11109e-08	2	2090.97	0.841783	0	1.02592	26	6.73835	0.921903	26	14.6222	1.05708	26	5.20276	0.955555	26	10.673	1.04295	26	7.65336	0.958946	26	7.84558
yNEVLTQccTESDk	41	ENSRNOP00000003921	N-Term(TMT6plex); C8(Carbamidomethyl); C9(Carbamidomethyl); K14(TMT6plex)	1.321e-09	78.09	7.99479e-08	2	2205.05	-1.95255	0	1.35412	41	12.8794	1.3489	41	8.81	1.24322	41	8.51503	0.723188	41	18.0136	0.552215	41	29.4102	0.944043	41	5.98342
tDYNASVSVPDSSGPER	6	ENSRNOP00000025915	N-Term(TMT6plex)	5.033e-11	78.06	1.19581e-07	2	2009.96	-1.18476	0	0.959565	6	12.7056	0.979086	6	18.9221	1.03884	6	16.1685	1.01056	6	9.49128	0.999843	6	11.4492	0.995304	6	5.25608
vSSAPIPcPSPGPAPSAVPSSPk	7	ENSRNOP00000027616	N-Term(TMT6plex); C8(Carbamidomethyl); K23(TMT6plex)	2.419e-10	78.06	3.87661e-07	3	2645.44	-0.183523	0	1.00747	7	13.4413	0.819125	7	13.5541	1.09737	7	9.27365	0.933044	7	5.13669	1.05173	7	4.70216	1.06375	7	9.49111
iSMQDVDLSLGSck	6	ENSRNOP00000069026	N-Term(TMT6plex); C13(Carbamidomethyl); K14(TMT6plex)	3.719e-11	78.04	3.57258e-07	2	2011.06	-1.71296	0	0.994507	6	5.98302	0.951797	6	1.11709	1.02267	6	2.4335	1.05676	6	2.98783	0.972988	6	1.11979	1.04898	6	5.51062
sSGLNLcTGTGSk	1	ENSRNOP00000074419	N-Term(TMT6plex); C7(Carbamidomethyl); K13(TMT6plex)	2.274e-11	78.04	3.41554e-07	2	1739.94	0.600113	0	0.846874	1		0.630004	1		1.20028	1		0.738176	1		1.25849	1		1.13446	1
rDLEEATLQHEATAAALR	46	ENSRNOP00000024186;ENSRNOP00000072943;ENSRNOP00000023301	N-Term(TMT6plex)	2.814e-11	78.03	3.95857e-07	4	2224.19	0.0881394	1
aPSVATVGSIcDLNLk	1	ENSRNOP00000061198	N-Term(TMT6plex); C11(Carbamidomethyl); K16(TMT6plex)	3.561e-10	78.03	4.37567e-07	2	2103.19	0.833898	0	0.975407	1		0.963914	1		1.01381	1		1.11502	1		0.999791	1		0.946363	1
aEAAEQAALAANQESNIAR	7	ENSRNOP00000010938	N-Term(TMT6plex)	1.637e-14	78	2.36149e-07	2	2157.11	-0.760928	0	1.04455	7	9.21435	1.1813	7	5.29194	1.01398	7	10.4289	0.995615	7	6.21436	0.925942	7	6.7597	0.954837	7	6.8387
cHTIMNcTQTcPk	11	ENSRNOP00000010593	N-Term(TMT6plex); C1(Carbamidomethyl); C7(Carbamidomethyl); C11(Carbamidomethyl); K13(TMT6plex)	1.69e-09	77.99	8.89586e-08	2	2109.01	0.387542	0	0.84027	11	10.7708	0.639151	11	22.5306	1.41575	11	13.7643	0.664925	11	14.5518	1.0679	11	4.29607	1.11666	11	8.54018
tLENELDELDPDNALLPAGLR	4	ENSRNOP00000013228	N-Term(TMT6plex)	2.712e-09	77.98	3.90091e-07	2	2537.34	4.76529	0	0.980327	4	1.66289	1.06029	4	15.0896	0.972357	4	4.73919	0.993662	4	5.46963	0.990625	4	8.72156	1.03782	4	4.03184
tGPPEPPPLEDEPEPEPEVPR	3	ENSRNOP00000010938	N-Term(TMT6plex)	3.851e-05	77.96	2.27937e-07	2	2537.26	1.16279	0	1.01853	3	0.603521	0.863983	3	0.495498	1.11405	3	6.06791	0.984586	3	14.8484	0.952896	3	3.43166	1.11	3	3.95355
vVDALGNAIDGk	104	ENSRNOP00000022892;ENSRNOP00000071359	N-Term(TMT6plex); K12(TMT6plex)	1.322e-08	77.96	3.77496e-07	2	1629.96	-0.884038	0
iPSAVGYQPTLATDmGTMQER	65	ENSRNOP00000003965	N-Term(TMT6plex); M15(Oxidation)	3.738e-08	77.96	2.15141e-07	2	2511.26	5.65731	0	1.02083	58	9.49977	0.986017	58	9.71532	1.02296	58	7.41514	0.96342	58	6.87077	1.00203	58	4.72781	0.983157	58	8.06761
gAEEMETVIPVDIMR	17	ENSRNOP00000024711	N-Term(TMT6plex)	2.833e-12	77.95	2.5171e-07	2	1918.98	-0.979361	0	1.06728	17	6.04353	1.26412	17	9.73726	0.914831	17	7.35541	1.03078	17	3.2948	0.880185	17	4.51715	0.897039	17	13.0053
aLQEAHQQALDDLQAEEDkVNTLIk	51	ENSRNOP00000023301	N-Term(TMT6plex); K19(TMT6plex); K25(TMT6plex)	1.62e-17	77.95	3.34277e-07	3	3507.93	2.34501	1	1.14612	51	7.02606	1.44714	51	10.2555	1.19684	51	7.08793	0.736284	51	12.8264	0.902685	50	4.39104	0.578614	50	21.5212
lADGAIDLYAMVVVLSR	8	ENSRNOP00000024973	N-Term(TMT6plex)	3.723e-10	77.95	4.50512e-07	3	2035.15	-0.171617	0	1.05117	8	10.0603	1.14241	8	3.45666	1.01882	8	5.24049	0.960132	8	2.81659	0.956177	8	4.91271	0.892038	8	5.59966
sLGAEPLEVDLk	35	ENSRNOP00000029578	N-Term(TMT6plex); K12(TMT6plex)	8.574e-07	77.93	3.92998e-07	2	1729.02	0.266677	0	0.99289	35	5.81425	0.7817	35	18.9897	1.0752	35	5.12114	0.979096	35	5.164	1.11805	35	4.96198	0.985386	35	5.08856
qPAVDGGSPILGYFIDk	11	ENSRNOP00000073506	N-Term(TMT6plex); K17(TMT6plex)	1.207e-08	77.93	4.2521e-07	2	2235.24	-1.48525	0	1.00762	11	3.28615	1.03323	11	7.13673	1.05329	11	2.86633	1.00434	11	3.76615	0.983697	11	3.29984	0.93273	11	4.29342
fASEASGYQDNIAR	30	ENSRNOP00000026860	N-Term(TMT6plex)	2.666e-08	77.88	1.1568e-07	3	1757.86	-0.878589	0	0.960027	30	7.42372	0.89018	30	27.7319	1.03051	30	6.1483	0.997083	30	6.59691	1.01024	30	13.3103	1.10747	30	8.65805
lGLDFPNLPYLIDGSHk	11	ENSRNOP00000025689;ENSRNOP00000025939;ENSRNOP00000025994	N-Term(TMT6plex); K17(TMT6plex)	4.257e-07	77.87	3.87033e-07	2	2357.33	0.283803	0
cLEDIFDALEGk	12	ENSRNOP00000016954	N-Term(TMT6plex); C1(Carbamidomethyl); K12(TMT6plex)	2.441e-09	77.87	3.22528e-07	2	1867.99	2.45493	0	1.03722	12	7.64575	0.965704	12	3.99982	1.10346	12	2.38258	0.927667	12	2.95744	1.01458	12	2.79372	0.951362	12	2.71653
sSLQTMESDVYTEVR	3	ENSRNOP00000010601	N-Term(TMT6plex)	2.604e-10	77.86	1.47313e-07	2	1973.97	1.54311	0	1.02576	2	6.44766	0.986107	2	27.2688	0.901833	2	2.5384	1.0516	2	2.91944	0.977875	2	11.4876	1.09175	2	15.2163
wNPGASPSDTGDVSIHSGIIAAR	5	ENSRNOP00000052593	N-Term(TMT6plex)	3.568e-15	77.85	3.01869e-07	3	2537.29	-0.666221	0	1.06998	5	3.85321	1.17759	5	10.9404	0.93882	5	11.9427	1.04991	5	4.75498	0.827632	5	4.8902	0.989084	5	2.03471
dGQAMLWDLNEGk	5	ENSRNOP00000068758	N-Term(TMT6plex); K13(TMT6plex)	3.672e-09	77.83	2.71947e-07	2	1935.01	1.69347	0	1.02111	5	2.69053	0.955872	5	10.975	0.940194	5	3.68456	1.09751	5	1.82961	1.04944	5	3.68374	0.932245	5	1.36124
yLLETSGNLDGLEYk	4	ENSRNOP00000013043	N-Term(TMT6plex); K15(TMT6plex)	3.921e-10	77.83	4.05448e-07	2	2173.18	0.750284	0	1.02797	4	2.38189	1.01238	4	11.4317	0.987729	4	3.27568	1.05985	4	3.27805	0.972508	4	3.01408	0.978051	4	3.42557
gIScMNTTVSESPFk	2	ENSRNOP00000000674	N-Term(TMT6plex); C4(Carbamidomethyl); K15(TMT6plex)	5.6e-12	77.82	2.7753e-07	2	2116.09	2.13322	0	1.02821	2	15.4136	0.951413	2	24.9739	1.05632	2	4.02684	0.940403	2	7.77115	1.00861	2	14.0293	0.982584	2	18.3093
sEALAGAPLDNAPk	7	ENSRNOP00000051848	N-Term(TMT6plex); K14(TMT6plex)	6.243e-09	77.8	4.79621e-07	2	1812.03	0.452636	0	0.977507	7	4.25656	0.963279	7	18.1262	1.03932	7	12.3004	0.895014	7	11.078	0.990457	7	6.35658	1.06892	7	20.5219
yASIcQQNGIVPIVEPEILPDGDHDLk	12	ENSRNOP00000069540	N-Term(TMT6plex); C5(Carbamidomethyl); K27(TMT6plex)	4.863e-13	77.8	4.12407e-07	3	3478.83	0.90069	0	0.961462	12	5.7031	0.804283	12	10.3586	1.05995	12	8.3387	0.849174	12	9.36677	1.11731	12	4.64832	1.1619	12	8.73976
iPVTDEEQTNVPYIYAIGDILEGk	2	ENSRNOP00000013612	N-Term(TMT6plex); K24(TMT6plex)	2.692e-09	77.76	3.93612e-07	3	3135.69	0.0987139	0	0.940169	2	10.0829	1.07142	2	17.4495	1.00109	2	1.924	1.04045	2	7.27018	0.913406	2	9.70777	1.06481	2	10.5645
iEFTPEQIEEFk	201	ENSRNOP00000028458	N-Term(TMT6plex); K12(TMT6plex)	3.655e-07	77.75	3.67658e-07	2	1968.07	-0.0821741	0	1.08004	182	6.86616	0.972949	183	8.56422	0.999673	189	5.36488	0.981325	182	7.08513	0.971321	194	5.07111	1.05984	183	7.22828
aLYDYAGQEADELSFR	3	ENSRNOP00000054003	N-Term(TMT6plex)	8.262e-12	77.75	1.29268e-07	2	2077.01	0.932005	0	0.971342	3	2.5822	1.03612	3	21.4018	0.860919	3	9.00329	1.1986	3	3.97437	0.959953	3	5.48333	0.97949	3	4.52522
dLGLAQDSATSTk	17	ENSRNOP00000011069	N-Term(TMT6plex); K13(TMT6plex)	5.542e-08	77.74	4.61894e-07	2	1764.98	2.13697	0	1.01331	17	6.3625	0.951325	17	8.8899	1.03263	17	4.84257	0.941625	17	5.90352	1.04463	17	4.1004	1.03082	17	3.36267
qEGYVASSTEAEMR	7	ENSRNOP00000033967	N-Term(TMT6plex)	1.78e-11	77.74	9.08644e-08	2	1786.85	0.742907	0	0.907243	7	8.02506	0.99873	7	12.8824	1.06094	7	5.18668	1.01724	7	4.28606	1.0261	7	1.9126	0.936105	7	7.60425
aLNLTcNVWGDPTPEVSWLk	2	ENSRNOP00000073506	N-Term(TMT6plex); C6(Carbamidomethyl); K20(TMT6plex)	8.722e-12	77.73	4.014e-07	2	2758.46	-1.69413	0	0.956116	2	4.73378	1.04082	2	5.73105	0.969774	2	0.94569	1.09375	2	3.8246	1.03042	2	1.32674	0.907595	2	5.61736
gAVPYVQAFDSLLANPVAEYLk	2	ENSRNOP00000018711	N-Term(TMT6plex); K22(TMT6plex)	8.607e-11	77.73	3.75258e-07	3	2823.57	0.393356	0	1.02764	2	5.2574	1.12635	2	3.42771	0.994366	2	6.41674	1.01729	2	3.64122	0.974222	2	2.42361	0.886336	2	0.320685
nAYAVLYDIILk	4	ENSRNOP00000025887	N-Term(TMT6plex); K12(TMT6plex)	1.657e-09	77.7	3.29459e-07	2	1854.12	1.14515	0	0.935842	4	9.59296	0.757632	4	14.9983	1.14361	4	8.9604	0.853718	4	3.66283	1.09591	4	2.53298	1.18357	4	1.14108
aScDAQTYGIGLk	15	ENSRNOP00000013262	N-Term(TMT6plex); C3(Carbamidomethyl); K13(TMT6plex)	3.51e-11	77.69	3.55751e-07	2	1841.99	1.05632	0	1.15369	15	3.87462	1.14371	15	11.4558	0.997105	15	7.65719	0.977405	15	6.95157	0.937908	15	5.35355	0.851866	15	4.08083
eVANSTANLVk	11	ENSRNOP00000024885;ENSRNOP00000022401	N-Term(TMT6plex); K11(TMT6plex)	3.989e-09	77.68	5.36563e-07	2	1603.94	-1.32696	0
dTAGSLQSDSTTETIAENIVTTILk	2	ENSRNOP00000068384	N-Term(TMT6plex); K25(TMT6plex)	4.152e-12	77.67	4.27504e-07	3	3066.64	-0.406903	0	0.83202	2	6.50109	0.966158	2	15.2956	1.0231	2	5.05014	1.01086	2	10.3083	1.06388	2	2.21927	1.04156	2	0.165412
tPLVTIQSSGSFSQk	6	ENSRNOP00000019969	N-Term(TMT6plex); K15(TMT6plex)	4.478e-12	77.66	4.91906e-07	2	2038.16	-0.379194	0	0.957935	6	13.4378	0.941275	6	10.9892	0.992716	6	6.79643	0.703024	6	7.0637	1.33437	6	1.76705	0.886829	6	19.9445
vIGGDDLSTLTGk	21	ENSRNOP00000062740	N-Term(TMT6plex); K13(TMT6plex)	7.706e-10	77.66	5.11616e-07	2	1734	-0.67677	0	1.02602	21	3.06043	0.950345	21	6.32327	0.97621	21	5.55078	1.0943	21	6.64255	0.95362	21	4.45997	1.02736	21	4.19723
iEQLSPFPFDLLLk	22	ENSRNOP00000068674	N-Term(TMT6plex); K14(TMT6plex)	4.271e-09	77.62	3.58072e-07	2	2118.26	0.786443	0	1.04726	22	5.34745	0.908073	22	9.14241	1.10583	22	2.83499	0.822725	22	4.86441	1.08108	22	6.52293	0.977749	22	4.85641
lAAEGAAVAAcDLDGAAAQDTVR	4	ENSRNOP00000000542	N-Term(TMT6plex); C11(Carbamidomethyl)	2.781e-12	77.62	2.3785e-07	3	2445.22	-2.61272	0	1.0706	4	9.03408	0.998131	4	8.24456	0.967797	4	3.97641	1.04329	4	8.04051	0.967949	4	2.52716	1.01106	4	1.0169
sIDDLEDELYAQk	132	ENSRNOP00000048499	N-Term(TMT6plex); K13(TMT6plex)	4.459e-10	77.61	3.39826e-07	2	1997.05	-0.165384	0	1.11773	129	9.03237	1.11352	128	9.12227	0.940254	128	7.32484	0.948093	129	8.2803	0.916896	131	6.89558	1.05435	127	5.7792
sPLSAEELMAIEDEGILDk	2	ENSRNOP00000026481	N-Term(TMT6plex); K19(TMT6plex)	8.878e-10	77.61	4.03976e-07	3	2518.33	-0.544094	0	1.19122	2	3.91024	1.34886	2	4.5601	0.896823	2	2.83483	0.968816	2	9.82983	0.86488	2	5.67506	0.853694	2	1.33994
rLEGGSSNVFSmFEQTQIQEFk	15	ENSRNOP00000039707	N-Term(TMT6plex); M12(Oxidation); K22(TMT6plex)	1.028e-11	77.61	2.95614e-07	3	3036.55	-0.303231	1	0.984959	15	2.24293	0.895271	15	6.32613	1.05837	15	6.39432	1.01263	15	3.41176	1.02024	15	1.71958	1.0119	15	4.20726
vIQYFASIAAIGDR	28	ENSRNOP00000023301	N-Term(TMT6plex)	8.015e-10	77.6	5.02224e-07	2	1752.98	-1.38505	0	1.02026	28	15.116	1.08846	28	10.1642	1.16646	28	14.8185	0.894395	28	27.4926	1.05938	28	15.0096	0.805284	28	13.8985
sPGVMDNPLVMHQLR	36	ENSRNOP00000024186	N-Term(TMT6plex)	2.473e-10	77.59	4.00616e-07	2	1923.02	1.16681	0	0.956941	36	6.6075	0.799826	36	18.2762	0.83423	36	13.8586	1.29807	36	15.487	1.03657	36	6.72448	1.12874	36	10.6007
cSTPTYcDLGk	13	ENSRNOP00000026197	N-Term(Acetyl); C1(Carbamidomethyl); C7(Carbamidomethyl); K11(TMT6plex)	4.385e-05	77.58	3.84081e-08	2	1572.72	-0.716332	0	1.12055	13	5.46493	1.20461	13	16.8788	1.08393	13	9.48729	0.923957	13	9.60443	0.845927	13	1.48781	0.903317	13	11.591
vPTANLEDVLPLAEDLTEILSR	4	ENSRNOP00000004174	N-Term(TMT6plex)	6.837e-10	77.58	4.97559e-07	3	2637.46	3.55466	0	1.1945	4	6.34906	1.48192	4	7.34371	0.851255	4	15.9493	1.09192	4	7.00992	0.727077	4	3.21495	0.845094	4	5.68158
lQSIGTENTEENR	20	ENSRNOP00000069540	N-Term(TMT6plex)	4.153e-08	77.57	2.02982e-07	3	1719.87	-1.13876	0	1.0001	20	7.23626	0.94577	20	21.1218	1.06373	20	6.60536	0.965356	20	9.56711	1.02197	20	5.63414	1.01727	20	11.6484
iDQLMIEMDGTENk	19	ENSRNOP00000064663	N-Term(TMT6plex); K14(TMT6plex)	9.713e-10	77.57	2.86975e-07	2	2095.08	-0.725307	0	0.948611	19	6.79623	0.81259	19	13.9918	1.01744	19	6.30469	0.973661	19	5.64031	1.05069	19	3.9606	1.10367	19	2.69036
eGIEcEVINLR	22	ENSRNOP00000010545	N-Term(TMT6plex); C5(Carbamidomethyl)	4.473e-08	77.55	3.18184e-07	2	1560.82	-0.633563	0	1.11582	22	3.33207	1.13956	22	6.32325	0.980326	22	6.61308	0.987737	22	4.1282	0.952686	22	3.8554	0.850124	22	8.04424
dFLSQEGADPDSIEMVATR	4	ENSRNOP00000065052	N-Term(TMT6plex)	2.978e-09	77.54	1.62102e-07	2	2310.11	0.689936	0	1.05078	4	9.08534	1.14526	4	7.41678	0.954451	4	6.6584	1.12171	4	4.06884	0.918814	4	3.79966	0.908251	4	11.5666
eFADSLGIPFLETSAk	8	ENSRNOP00000073493	N-Term(TMT6plex); K16(TMT6plex)	7.841e-12	77.53	4.63585e-07	2	2183.2	-0.60335	0	1.02444	8	3.95168	1.08774	8	4.86669	0.957943	8	1.36613	1.06909	8	2.12974	0.976716	8	2.56073	0.934232	8	2.61019
iMLNTPEDVQALVSGk	2	ENSRNOP00000070048	N-Term(TMT6plex); K16(TMT6plex)	9.318e-07	77.53	4.32679e-07	2	2173.23	-0.0382343	0	0.919941	2	3.40126	0.94789	2	2.11904	0.96219	2	3.58171	1.02814	2	6.6206	1.07774	2	0.912114	1.03708	2	3.13363
dTMSSVEPDISSAk	7	ENSRNOP00000053011;ENSRNOP00000069786	N-Term(TMT6plex); K14(TMT6plex)	3.884e-11	77.51	3.14919e-07	2	1924.99	0.299775	0
nTNDANScQIIIPQNQVNR	5	ENSRNOP00000024952;ENSRNOP00000070171	N-Term(TMT6plex); C8(Carbamidomethyl)	4.786e-12	77.51	2.42177e-07	2	2428.21	-2.45381	0
vNVPVIGGHAGk	29	ENSRNOP00000001958	N-Term(TMT6plex); K12(TMT6plex)	1.293e-08	77.5	4.22341e-07	2	1605.98	-0.663441	0	0.986241	29	14.0234	0.804264	29	7.59037	1.14483	29	7.04615	0.834631	29	4.09259	1.11376	29	7.52041	1.01599	29	6.65281
aDmVIEAVFEDLAVk	26	ENSRNOP00000038073	N-Term(TMT6plex); M3(Oxidation); K15(TMT6plex)	1.811e-11	77.5	4.60574e-07	2	2124.17	0.889849	0	1.04012	26	10.8013	1.00725	26	4.99559	1.0518	26	4.51866	1.04024	26	6.9091	0.970746	26	4.7344	0.905411	26	7.21547
nDVITVQTPAFAESVTEGDVR	5	ENSRNOP00000007298	N-Term(TMT6plex)	3.687e-12	77.48	3.34966e-07	2	2477.28	1.39632	0	0.902278	5	4.59056	0.782251	5	39.4734	1.17716	5	20.4465	0.722301	5	16.1561	1.11011	5	6.45299	1.18456	5	9.34215
tVAHIQTVQHk	23	ENSRNOP00000017686	N-Term(TMT6plex); K11(TMT6plex)	6.971e-09	77.47	5.1659e-07	2	1720.03	0.201188	0	1.1306	23	5.79128	0.97368	23	6.73026	1.09145	23	4.83334	0.897602	23	7.81556	0.981393	23	6.97009	0.964332	23	7.97981
aDLEEQLSDEEk	7	ENSRNOP00000072041	N-Term(Acetyl); K12(TMT6plex)	2.166e-06	77.45	7.10554e-08	2	1676.81	-0.311603	0	1.0038	7	2.8959	1.17324	7	9.13814	0.933196	7	2.62631	1.04949	7	3.931	0.989022	7	9.70628	0.87659	7	6.21109
tAMNVNDLFLAIAk	1	ENSRNOP00000058595	N-Term(TMT6plex); K14(TMT6plex)	3.422e-11	77.44	5.21974e-07	2	1979.14	-1.61024	0	0.887064	1		0.756876	1		1.13467	1		0.874419	1		1.15556	1		1.07714	1
nTEISFQLGVEFDEVTADDR	41	ENSRNOP00000017325	N-Term(TMT6plex)	3.12e-08	77.44	2.13658e-07	2	2514.23	5.79473	0	1.03701	41	15.4999	1.0332	41	16.3626	1.05323	41	10.971	0.969693	41	19.6665	0.968597	41	14.2262	0.983734	41	16.0418
qVAEAYEVLSDAk	5	ENSRNOP00000041883	N-Term(TMT6plex); K13(TMT6plex)	1.297e-09	77.44	4.3633e-07	2	1881.04	-1.03322	0	1.01833	5	8.4507	1.06937	5	4.29508	0.938155	5	1.81239	1.09299	5	2.50654	1.00629	5	4.66004	0.992328	5	1.30208
fLQDTIEEMALk	9	ENSRNOP00000022540	N-Term(TMT6plex); K12(TMT6plex)	1.337e-09	77.42	5.17138e-07	2	1896.06	1.42174	0	1.05459	9	5.31935	0.962154	9	7.56221	1.06129	9	3.26063	0.91339	9	3.06465	0.997786	9	5.31027	0.983481	9	3.826
mATNAAAQNAIk	4	ENSRNOP00000022401	N-Term(TMT6plex); K12(TMT6plex)	6.436e-10	77.42	5.24383e-07	2	1661.94	0.367413	0	0.780205	4	3.99141	0.623606	4	15.8315	1.10656	4	4.69598	0.947032	4	2.04834	1.26543	4	5.67427	1.09409	4	3.77156
kASAGPPPGAPEDAGADEEWVFDk	7	ENSRNOP00000016652	N-Term(TMT6plex); K1(TMT6plex); K24(TMT6plex)	2.257e-11	77.4	3.41194e-07	3	3128.59	-6.95544	1	1.04533	7	6.31163	1.10344	7	9.31359	1.03946	7	6.81826	1.03567	7	5.38701	0.966465	7	4.8024	0.862111	7	9.1482
eTQSPAPLQNSSGDPAEEESPV	6	ENSRNOP00000027234	N-Term(TMT6plex)	4.809e-09	77.39	1.22201e-07	2	2498.18	0.819505	0	0.965376	6	8.49532	1.05713	6	14.4102	0.932901	6	13.1114	1.10844	6	14.275	0.940861	6	4.16716	1.00244	6	6.76225
mYAPAWVAPEALQk	3	ENSRNOP00000025906	N-Term(TMT6plex); K14(TMT6plex)	1.642e-09	77.39	4.97012e-07	2	2033.13	-1.05176	0	0.825268	3	0.122853	0.761345	3	13.2342	1.0672	3	3.41035	0.964689	3	15.5127	1.16049	3	1.20035	1.12219	3	1.8084
lVVPASQcGSLIGk	4	ENSRNOP00000052173;ENSRNOP00000001675	N-Term(TMT6plex); C8(Carbamidomethyl); K14(TMT6plex)	8.254e-09	77.38	4.424e-07	2	1887.11	0.112325	0
vGSIPANAADDGQWSQGLISAAR	4	ENSRNOP00000024885	N-Term(TMT6plex)	2.291e-13	77.37	3.6005e-07	3	2513.29	0.0519864	0	1.01126	3	4.86595	1.06053	3	1.64457	1.00279	4	2.13396	0.992442	4	6.49426	1.01472	4	1.26337	1.00658	4	5.13703
eccHGDLLEcADDR	13	ENSRNOP00000003921	N-Term(TMT6plex); C2(Carbamidomethyl); C3(Carbamidomethyl); C10(Carbamidomethyl)	2.865e-11	77.36	1.83219e-08	2	1978.83	0.402382	0	1.28894	13	19.4218	1.57897	13	20.5592	0.991668	13	6.67201	0.818976	13	20.0969	0.63226	13	30.3405	0.84356	13	16.3085
aPQETYADIGGLDNQIQEIk	4	ENSRNOP00000005329	N-Term(TMT6plex); K20(TMT6plex)	3.298e-10	77.36	4.26077e-07	3	2661.41	-0.231548	0	1.02484	4	2.8116	1.07733	4	2.87228	0.913428	4	2.02231	1.07676	4	4.75759	0.948718	4	1.66568	1.01121	4	3.87485
eALVIIHENIR	15	ENSRNOP00000004673	N-Term(TMT6plex)	2.967e-07	77.35	5.02531e-07	3	1535.91	0.746193	0	1.09093	15	11.3201	1.16654	15	19.3276	0.968151	15	14.2921	1.01367	15	9.83524	0.918549	15	12.3864	0.909293	15	13.3216
lLLAIVGQ	1	ENSRNOP00000058397	N-Term(TMT6plex)	0.0001402	77.33	1.22052e-07	2	1055.7	0.270112	0	1.0278	1		0.96446	1		0.922672	1		1.15877	1		0.982086	1		1.00508	1
dFLAGGVAAAISk	12	ENSRNOP00000015913	N-Term(TMT6plex); K13(TMT6plex)	7.181e-10	77.33	4.69714e-07	2	1677.99	0.442954	0	1.05109	12	4.95517	0.947061	12	3.02761	1.10629	12	4.74198	0.971223	12	6.11934	1.03561	12	1.34528	0.887734	12	9.41577
sIQADGLVWGSSk	6	ENSRNOP00000036882	N-Term(TMT6plex); K13(TMT6plex)	1.88e-10	77.33	4.78036e-07	2	1806.02	-0.24398	0	0.978853	6	6.30653	0.881929	6	19.0648	1.03191	6	3.34634	0.990578	6	8.35313	1.0277	6	1.98114	1.06672	6	4.1228
eMSGDLEQGMLAVVk	9	ENSRNOP00000014940	N-Term(TMT6plex); K15(TMT6plex)	3.91e-07	77.32	4.47628e-07	2	2065.11	0.1154	0	1.02917	9	5.35339	1.0321	9	2.64592	1.01648	9	4.28089	1.00463	9	6.03853	0.983723	9	3.07326	0.996596	9	2.88765
sTSITQTQLSk	19	ENSRNOP00000044573	N-Term(TMT6plex); K11(TMT6plex)	1.396e-08	77.31	4.70953e-07	2	1651.97	1.894	0	0.935831	19	5.6454	0.72888	19	6.75731	1.28934	19	6.14874	0.771472	19	5.9109	1.12847	19	3.95357	0.978359	19	9.95576
lLEPLIIQVTTLVNcPQNPSNR	2	ENSRNOP00000047382	N-Term(TMT6plex); C15(Carbamidomethyl)	5.994e-11	77.3	5.31626e-07	3	2748.52	-2.40122	0	0.910363	2	5.40533	1.06112	2	13.216	0.925681	2	3.14968	0.997171	2	4.58541	1.13417	2	5.83777	0.906573	2	10.434
nFILDQTNVSAAAQR	6	ENSRNOP00000046783	N-Term(TMT6plex)	5.613e-12	77.26	4.35062e-07	2	1877.01	0.622001	0	0.854362	6	14.1582	0.701303	6	26.5624	1.176	6	5.44229	0.868052	6	7.0344	1.16912	6	8.1113	1.14539	6	4.7793
nLTEDNSQNQDFIAk	2	ENSRNOP00000021071	N-Term(TMT6plex); K15(TMT6plex)	5.151e-12	77.22	4.0305e-07	2	2195.13	-1.19891	0	0.931639	2	14.1387	0.857078	2	71.9121	1.00092	2	0.345595	1.06223	2	0.344456	0.964558	2	24.7334	1.07997	2	33.4851
dGQVISTSTLPGVQISFSDGR	6	ENSRNOP00000033967	N-Term(TMT6plex)	2.788e-12	77.22	3.95463e-07	2	2393.24	-2.57502	0	1.01046	6	5.50768	1.06964	6	8.9089	1.03786	6	1.90062	1.04782	6	3.69289	0.939691	6	5.37878	0.948802	6	4.96634
vAQGQGEGEVGPEMAL	8	ENSRNOP00000034511	N-Term(TMT6plex)	1.436e-07	77.21	2.1197e-07	3	1800.9	-0.155428	0	1.11428	8	8.17554	1.03677	8	10.3336	0.99269	8	7.86968	0.974739	8	8.03642	0.930163	8	10.556	0.951232	8	10.7277
dAGQISGLNVLR	15	ENSRNOP00000026696	N-Term(TMT6plex)	8.302e-09	77.2	4.36351e-07	2	1471.84	-0.586079	0	1.00311	15	7.85293	0.950864	15	11.8902	1.03764	15	9.25884	0.899133	15	4.79107	1.03924	15	4.95788	0.994661	15	8.29792
aALSHDGILNLEAPR	14	ENSRNOP00000013960	N-Term(TMT6plex)	8.541e-11	77.18	5.30249e-07	2	1806.01	0.30162	0	1.06506	14	7.06834	1.11359	14	9.3936	0.960403	14	8.85495	0.988513	14	8.50884	0.971036	14	5.48988	0.92399	14	5.37681
gQTQVLcTVTFDSLESSIk	3	ENSRNOP00000004919	N-Term(TMT6plex); C7(Carbamidomethyl); K19(TMT6plex)	3.627e-09	77.16	4.82696e-07	3	2571.38	0.549563	0	0.994457	3	8.68991	1.08364	3	2.71826	0.991893	3	2.52426	1.03515	3	3.12251	0.979806	3	5.61311	0.938902	3	2.98312
sEESEEPMETDQNAk	3	ENSRNOP00000023628	N-Term(TMT6plex); K15(TMT6plex)	2.946e-12	77.15	9.83038e-08	2	2182.02	-0.000414466	0	1.0107	3	4.48312	1.02365	3	7.27689	0.857356	3	4.86663	1.00912	3	7.25471	0.992862	3	6.03049	1.08366	3	6.84622
lLIPVAEGMNEIWLR	4	ENSRNOP00000012400	N-Term(TMT6plex)	1.039e-08	77.13	4.92819e-07	3	1983.13	0.741022	0	0.952353	4	7.34607	0.928122	4	8.40275	0.984717	4	2.53525	1.02028	4	7.00944	1.10065	4	6.35892	1.01873	4	5.47101
dLGADYVLTEEELR	4	ENSRNOP00000031375	N-Term(TMT6plex)	4.822e-11	77.1	3.08075e-07	2	1851.95	-3.18029	0	1.19886	4	23.0018	1.1773	4	9.0112	0.911454	4	27.6594	0.98209	4	7.50021	0.744696	4	20.5119	0.86823	4	5.41938
tLTLVDTGIGMTk	28	ENSRNOP00000026920;ENSRNOP00000009556	N-Term(TMT6plex); K13(TMT6plex)	2.064e-10	77.09	4.91516e-07	2	1808.06	-0.913621	0
aVLVDLEPGTMDSVR	21	ENSRNOP00000065633;ENSRNOP00000013863	N-Term(TMT6plex)	1.767e-11	77.08	5.03423e-07	2	1830.98	-0.22149	0
aTSQVVAGTk	7	ENSRNOP00000073812;ENSRNOP00000069578	N-Term(TMT6plex); K10(TMT6plex)	3.851e-08	77.08	5.72962e-07	2	1419.86	0.45102	0
tDDIPVWDQEFLk	1	ENSRNOP00000007676	N-Term(TMT6plex); K13(TMT6plex)	3.921e-10	77.06	4.69341e-07	2	2064.11	2.74999	0	0.905559	1		0.747021	1		1.09497	1		0.854673	1		1.13218	1		1.17857	1
iDEVEEmLTNNR	15	ENSRNOP00000055224	N-Term(TMT6plex); M7(Oxidation)	8.454e-07	77.05	1.52863e-07	3	1707.84	-0.477535	0	1.01717	15	5.83473	1.0655	15	8.27464	1.00561	15	6.94482	1.02004	15	8.66938	1.00963	15	2.60071	0.900352	15	9.54385
fGLALAVAGGVVNSALYNVDAGHR	1	ENSRNOP00000066502	N-Term(TMT6plex)	1.89e-12	77.05	5.25651e-07	3	2600.41	-2.10675	0	0.8644	1		0.787752	1		1.10448	1		0.790179	1		1.19989	1		1.11455	1
vLDLPSLSSQDPAGPSLAMLPk	3	ENSRNOP00000048673	N-Term(TMT6plex); K22(TMT6plex)	1.164e-12	77.04	5.06104e-07	3	2694.52	2.74777	0	1.00003	3	1.04139	0.979117	3	5.60095	0.958113	3	1.36335	0.982589	3	2.83034	1.07448	3	2.71341	0.97062	3	4.13463
gTFLVTQAAAQALVSSGGR	1	ENSRNOP00000000542	N-Term(TMT6plex)	2.454e-10	77.02	5.20357e-07	3	2063.15	1.117	0	0.83681	1		0.808426	1		1.16326	1		0.749986	1		1.21383	1		1.05686	1
eAINQGMDEELER	17	ENSRNOP00000010545	N-Term(TMT6plex)	5.757e-08	77.01	1.25412e-07	2	1762.85	-0.297015	0	1.07035	17	8.11589	1.07703	17	9.46689	0.956281	17	7.34573	0.942952	17	10.0859	0.997047	17	6.03091	0.938367	17	11.9605
vGLVDEVVPEDQVHSk	28	ENSRNOP00000011784	N-Term(TMT6plex); K16(TMT6plex)	1.654e-09	77	5.46702e-07	2	2208.22	-2.92828	0	1.10012	28	3.9725	0.978222	28	8.46905	1.0197	28	5.16228	0.997665	28	6.59775	1.00454	28	3.92836	0.949679	28	5.86636
gAGLFLLAGPTEAVETLGPR	2	ENSRNOP00000028047	N-Term(TMT6plex)	5.895e-10	77	4.77865e-07	3	2198.25	5.11935	0	1.0288	2	3.70624	1.09524	2	3.08287	0.963358	2	1.11078	1.08295	2	0.688935	0.948202	2	2.75999	0.936025	2	6.00697
tTGLVGLAVcDTPHER	18	ENSRNOP00000008325	N-Term(TMT6plex); C10(Carbamidomethyl)	9.092e-09	76.99	3.85973e-07	3	1955.02	-0.298162	0	0.9829	18	7.8275	0.971922	18	8.56412	1.03552	18	8.47794	0.976066	18	7.06051	1.01942	18	5.25183	1.05076	18	6.70762
gLGSTVQEIDLTGVk	5	ENSRNOP00000026706	N-Term(TMT6plex); K15(TMT6plex)	2.459e-11	76.94	5.60376e-07	2	1975.15	0.0493011	0	1.01409	5	1.14073	1.06787	5	1.81161	1.06436	5	2.70005	1.00455	5	1.84171	0.947088	5	3.2988	0.948108	5	2.50134
gDVPSVGLEGPDVDLQGPEGk	3	ENSRNOP00000069026	N-Term(TMT6plex); K21(TMT6plex)	2.045e-10	76.91	5.39816e-07	3	2523.34	0.552145	0	1.03712	3	0.275244	1.14022	3	6.61732	0.894184	3	9.95421	1.09677	3	9.12219	0.936442	3	2.55238	0.977896	3	4.02291
iPNIFAIGDVVAGPMLAHk	4	ENSRNOP00000008980	N-Term(TMT6plex); K19(TMT6plex)	1.513e-11	76.89	4.34869e-07	3	2421.41	-0.734866	0	1.1094	4	0.504897	1.0568	4	11.7956	0.982991	4	13.9147	0.789716	4	17.2928	1.01867	4	6.94352	0.924637	4	11.4705
fQSSAVMALQEAcEAYLVGLFEDTNLcAIHAk	3	ENSRNOP00000067217	N-Term(TMT6plex); C13(Carbamidomethyl); C27(Carbamidomethyl); K32(TMT6plex)	1.883e-12	76.87	3.22775e-07	4	4045.03	0.355515	0	0.85059	3	1.89781	0.950777	3	13.2731	1.05383	3	3.65507	0.88541	3	6.89376	1.04604	3	1.29762	1.09183	3	3.58314
tQPYDVYDQVEFDVPIGSR	10	ENSRNOP00000055224	N-Term(TMT6plex)	8.112e-14	76.86	2.81276e-07	2	2457.21	-0.076019	0	0.997628	10	7.40558	1.10323	10	25.4486	1.00204	10	14.5319	0.930836	10	14.7613	1.0206	10	6.13278	0.969766	10	8.23288
aAAPAPEEEMDEcEQALAAEPk	5	ENSRNOP00000027305	N-Term(TMT6plex); C13(Carbamidomethyl); K22(TMT6plex)	2.275e-15	76.86	2.11215e-07	2	2815.37	5.77298	0	1.01437	5	7.09778	1.09724	5	6.08452	0.945685	5	6.09992	1.05922	5	3.837	0.998691	5	1.6958	0.982966	5	9.94884
sLNPQLGTDADkEQWk	30	ENSRNOP00000017468	N-Term(TMT6plex); K12(TMT6plex); K16(TMT6plex)	2.213e-12	76.86	5.69764e-07	2	2517.39	-0.0191225	1	1.10502	30	7.56861	0.939503	30	3.93733	1.17868	30	4.48902	0.867305	30	5.71869	0.975005	30	2.96239	0.920163	30	5.75135
mMNNSNYSDASGLGLLDEADEMPSTEk	2	ENSRNOP00000027237	N-Term(Acetyl); K27(TMT6plex)	5.143e-08	76.85	2.16865e-08	3	3190.41	1.51133	0	0.927121	2	8.27202	1.03965	2	0.514074	0.916498	2	13.2361	1.16033	2	9.57479	0.966322	2	6.30556	1.02789	2	2.2121
aAVEQLTEEQk	56	ENSRNOP00000025606	N-Term(TMT6plex); K11(TMT6plex)	1.067e-08	76.81	5.65939e-07	2	1703.96	-0.495541	0	1.0692	56	10.1082	1.08637	56	4.66791	0.945871	56	6.38646	0.939457	56	6.02764	0.96032	56	4.41811	1.0361	56	6.39265
mNLFQSITSALDNSLAk	4	ENSRNOP00000013249	N-Term(TMT6plex); K17(TMT6plex)	1.34e-12	76.81	5.50306e-07	2	2311.27	0.618923	0	0.915107	4	5.56316	0.907263	4	6.04645	1.09318	4	7.47971	0.874837	4	10.0762	1.11595	4	1.47089	0.990847	4	11.2502
aEVSNAIDQYVTGTIGEGEDLVk	4	ENSRNOP00000021105	N-Term(TMT6plex); K23(TMT6plex)	1.607e-11	76.81	4.96109e-07	3	2866.52	2.57145	0	1.02865	4	9.06237	1.06084	4	5.70979	0.931543	4	0.788199	1.04006	4	2.3096	0.982001	4	4.19556	0.982223	4	1.84697
fLcLEFSQVNDPLISR	1	ENSRNOP00000001547	N-Term(TMT6plex); C3(Carbamidomethyl)	1.137e-12	76.81	4.60672e-07	2	2167.14	-0.82735	0	1.15183	1		0.854047	1		1.05952	1		0.939911	1		1.0409	1		0.967045	1
eGEEAGPGDPLLEAVPk	3	ENSRNOP00000051248	N-Term(TMT6plex); K17(TMT6plex)	8.185e-07	76.8	5.08744e-07	3	2166.17	-1.52916	0	1.07949	3	0.684719	1.03341	3	1.94015	1.00561	3	0.732226	0.981718	3	3.71605	0.961405	3	2.58518	0.981386	3	2.42693
iSDAVAALDPVDLR	17	ENSRNOP00000015908	N-Term(TMT6plex)	6.035e-08	76.79	4.8374e-07	3	1683.95	0.518042	0	1.02089	17	5.48559	1.05417	17	9.86991	1.05336	17	10.2093	0.933788	17	5.42841	0.971836	17	5.42919	0.941952	17	10.3707
vGSDASSQQEFTScLk	4	ENSRNOP00000070539	N-Term(TMT6plex); C14(Carbamidomethyl); K16(TMT6plex)	3.447e-11	76.77	3.54487e-07	2	2202.11	-0.205193	0	1.10285	4	2.90092	0.969094	4	8.99872	1.06226	4	8.88621	0.900936	4	5.02602	0.968025	4	3.30189	1.0194	4	5.25874
gFGHIGIAVPDVYEAck	20	ENSRNOP00000000650	N-Term(TMT6plex); C16(Carbamidomethyl); K17(TMT6plex)	5.885e-11	76.75	4.73422e-07	2	2291.23	1.89545	0	1.01834	20	7.26491	1.17962	20	9.46531	1.00438	20	4.83722	0.950064	20	3.9489	0.942091	20	6.07523	0.965944	20	4.08087
vSVGTPEVSVEALEGGVk	3	ENSRNOP00000069026	N-Term(TMT6plex); K18(TMT6plex)	1.216e-11	76.74	5.12643e-07	2	2215.26	-0.262299	0	1.00357	3	0.627542	1.0967	3	6.79841	0.966814	3	1.32326	1.03318	3	0.585176	0.9764	3	0.151774	0.971499	3	2.45003
nQVAMNPTNTVFDAk	21	ENSRNOP00000058593;ENSRNOP00000065828;ENSRNOP00000042159	N-Term(TMT6plex); K15(TMT6plex)	6.48e-09	76.74	4.82986e-07	2	2108.12	0.00761282	0
sFcSMAGPNLIAIGSSESAQk	1	ENSRNOP00000044971	N-Term(TMT6plex); C3(Carbamidomethyl); K21(TMT6plex)	2.717e-09	76.74	4.19436e-07	3	2613.34	0.156098	0	0.955746	1		0.791148	1		1.07717	1		1.02873	1		1.0168	1		1.12276	1
lFLEYTDTSYEDkk	14	ENSRNOP00000025939	N-Term(TMT6plex); K13(TMT6plex); K14(TMT6plex)	3.852e-09	76.73	5.71153e-07	2	2439.32	-1.4208	1	0.850845	14	2.97726	0.836189	14	2.35984	0.963734	14	2.96009	1.1143	14	4.67254	1.06014	14	2.92333	1.14027	14	3.93979
vDYGGVTVDELGk	31	ENSRNOP00000001500	N-Term(TMT6plex); K13(TMT6plex)	4.559e-11	76.71	5.85521e-07	2	1810	-0.466444	0	1.02619	31	5.37632	0.902954	31	7.38068	1.05233	31	5.52982	0.928759	31	6.86504	1.00036	31	3.28391	1.10316	31	6.92246
lNIISNLDcVNEVIGIR	2	ENSRNOP00000015019	N-Term(TMT6plex); C9(Carbamidomethyl)	3.809e-10	76.7	5.81526e-07	3	2171.21	3.12691	0	0.924608	2	22.4589	0.852212	2	14.8524	1.06338	2	5.64453	0.93662	2	6.58658	1.13325	2	12.1455	0.988549	2	7.48578
iSQAEEDDQQLLGHLLLVAk	8	ENSRNOP00000021387	N-Term(TMT6plex); K20(TMT6plex)	2.101e-12	76.69	4.93936e-07	3	2678.51	0.102102	0	1.08362	8	5.32918	0.994504	8	4.77624	1.0296	8	1.45173	1.0093	8	2.34094	0.960235	8	1.78898	0.954502	8	2.02595
gGENIYPAELEDFFHk	18	ENSRNOP00000004673	N-Term(TMT6plex); K16(TMT6plex)	4.392e-09	76.66	3.98104e-07	3	2324.2	1.78097	0	1.02794	18	4.28784	1.16182	18	3.06015	1.01383	18	4.09608	0.990818	18	4.29676	0.972587	18	3.69486	0.879535	18	8.52977
tEcFVPDDkEEYVk	74	ENSRNOP00000023301	N-Term(TMT6plex); C3(Carbamidomethyl); K9(TMT6plex); K14(TMT6plex)	7.39e-11	76.63	4.20418e-07	2	2446.27	-3.02742	1	1.02115	74	4.36367	0.91435	74	6.4417	1.58392	74	5.22506	0.555324	74	11.7756	1.0967	74	2.80008	0.622816	74	9.79324
qADVMIVAGTLTNk	19	ENSRNOP00000037256	N-Term(TMT6plex); K14(TMT6plex)	6.478e-11	76.63	6.26824e-07	2	1919.1	-0.890516	0	0.992387	19	4.45254	0.947765	19	6.56652	1.11776	19	5.14067	0.917838	19	3.43064	1.07759	19	3.77591	0.865193	19	6.57575
kADIGVAMGIVGSDVSk	10	ENSRNOP00000045650	N-Term(TMT6plex); K1(TMT6plex); K17(TMT6plex)	1.694e-13	76.62	4.86718e-07	2	2334.37	1.94585	1	0.991109	10	11.7234	0.948119	10	9.29302	1.02833	10	5.33932	1.00541	10	9.13367	1.03648	10	4.24433	0.966783	10	6.65919
iDNSQVESGSLEDDWDFLPPk	5	ENSRNOP00000004091	N-Term(TMT6plex); K21(TMT6plex)	1.503e-10	76.62	3.44078e-07	3	2849.42	-1.79914	0	1.04481	5	3.55233	0.990765	5	6.17603	0.960217	5	2.82656	1.05711	5	0.109269	0.972955	5	2.06238	1.02286	5	3.00702
vDGNDVFAVYNATk	5	ENSRNOP00000027995	N-Term(TMT6plex); K14(TMT6plex)	1.854e-10	76.62	4.51875e-07	2	1971.06	1.20723	0	1.00334	5	1.59027	0.888167	5	4.75698	1.12865	5	1.42525	0.864921	5	4.5985	1.04681	5	4.12973	1.03096	5	3.96735
tIEEYTIcPDLR	7	ENSRNOP00000020763	N-Term(TMT6plex); C8(Carbamidomethyl)	2.634e-08	76.61	3.29592e-07	2	1738.89	-0.283123	0	0.978483	7	5.70613	0.940518	7	12.7008	0.973319	7	5.80715	1.077	7	2.26667	1.05068	7	6.4531	0.999544	7	2.11867
tTQQNISNVSYk	13	ENSRNOP00000069994	N-Term(TMT6plex); K12(TMT6plex)	3.685e-10	76.61	5.55505e-07	2	1841.02	1.04351	0	0.710603	13	9.95692	0.540406	13	32.4895	1.28087	13	6.83563	0.716752	13	9.01679	1.24583	13	3.72652	1.25521	13	4.61654
lLEAGDFIcQALNR	4	ENSRNOP00000012853	N-Term(TMT6plex); C9(Carbamidomethyl)	5.049e-10	76.61	4.9548e-07	2	1848.98	0.0871604	0	0.996978	4	12.3306	1.04521	4	2.43563	1.00165	4	3.11687	0.910257	4	2.55006	1.11245	4	1.8822	0.888318	4	7.2343
aMYDYSAQDEDEVSFR	13	ENSRNOP00000069994	N-Term(TMT6plex)	5.635e-09	76.6	3.50042e-08	3	2154.94	-1.77399	0	1.04136	13	8.71969	1.09495	13	1.87544	0.949522	13	2.88698	1.06632	13	6.01566	0.948222	13	10.3146	0.97328	13	3.65297
aTIAGGGVIPHIHk	4	ENSRNOP00000013919	N-Term(TMT6plex); K14(TMT6plex)	3.332e-10	76.6	3.87234e-07	2	1829.11	-1.51679	0	0.93539	4	3.06786	0.828116	4	19.8701	1.06467	4	4.02262	0.989881	4	24.0371	1.09487	4	7.94547	0.975707	4	4.32951
nADGYIDLDELk	39	ENSRNOP00000025606	N-Term(TMT6plex); K12(TMT6plex)	3.135e-09	76.59	5.32852e-07	2	1823.98	1.13678	0	0.920657	39	6.99108	0.723096	39	29.6909	1.17444	39	9.79968	0.820901	39	8.65119	1.05605	39	5.29814	1.22822	39	10.7674
aAGTTVVEVEEIVDIGSFAPEDIHIPk	16	ENSRNOP00000063646	N-Term(TMT6plex); K27(TMT6plex)	1.124e-13	76.58	5.06607e-07	3	3294.79	0.949144	0	1.06177	16	14.3267	1.22299	16	5.95943	0.914116	16	8.63027	1.0387	16	6.7552	0.956277	16	2.81827	0.918805	16	6.21881
gGVIAGSLAPPELIR	15	ENSRNOP00000004673	N-Term(TMT6plex)	2.635e-09	76.58	5.98917e-07	2	1679	-1.01464	0	0.961599	15	5.0548	1.02554	15	10.153	1.0265	15	6.32853	0.944801	15	9.15088	1.00877	15	3.44202	1.00361	15	8.86935
aTSNVFAMFDQSQIQEFk	4	ENSRNOP00000021048;ENSRNOP00000027445	N-Term(TMT6plex); K18(TMT6plex)	1.976e-11	76.56	3.70945e-07	3	2549.31	0.217455	0
tATEEWGTEDWNEDLSETk	1	ENSRNOP00000070602	N-Term(TMT6plex); K19(TMT6plex)	1.614e-09	76.54	1.36419e-07	3	2699.28	1.13089	0	0.977964	1		0.766855	1		1.08028	1		0.837028	1		1.10379	1		1.17792	1
tYGGcEGPDAMYVk	4	ENSRNOP00000067410	N-Term(TMT6plex); C5(Carbamidomethyl); K14(TMT6plex)	2.267e-11	76.53	1.83423e-07	2	2005.98	2.65095	0	0.927172	4	3.40487	0.873082	4	6.87198	1.1193	4	2.67992	0.972805	4	8.34764	1.05789	4	2.3159	1.01939	4	9.21816
aLAAAGYDVEk	35	ENSRNOP00000066786;ENSRNOP00000073681;ENSRNOP00000065338	N-Term(TMT6plex); K11(TMT6plex)	2.294e-08	76.52	6.27304e-07	2	1565.9	0.768826	0
vcLLGcGISTGYGAAVNTAk	3	ENSRNOP00000017252	N-Term(TMT6plex); C2(Carbamidomethyl); C6(Carbamidomethyl); K20(TMT6plex)	5.581e-13	76.52	5.69365e-07	3	2470.32	0.39779	0	0.92263	3	9.65359	0.741756	3	5.45644	1.11231	3	4.91143	0.881962	3	8.61338	1.13445	3	1.71719	1.10534	3	5.00452
iNVYYNEAAGNk	13	ENSRNOP00000023611	N-Term(TMT6plex); K12(TMT6plex)	1.894e-09	76.51	4.93619e-07	2	1813.99	0.137664	0	0.966854	13	3.87868	0.907624	13	17.1529	1.02641	13	5.73065	0.934624	13	5.91914	1.03505	13	3.70294	1.06443	13	3.47011
iLNPAAIPEGQFIDSR	135	ENSRNOP00000024186;ENSRNOP00000023301	N-Term(TMT6plex)	7.374e-06	76.5	5.55203e-07	4	1970.09	-1.71981	0
ySALILGMAYGAk	2	ENSRNOP00000000072	N-Term(TMT6plex); K13(TMT6plex)	1.765e-10	76.48	5.97124e-07	2	1816.04	0.00210468	0	0.93536	2	9.3232	0.813675	2	9.75215	1.12125	2	4.9509	0.853717	2	11.206	1.16768	2	7.21646	0.986519	2	4.77374
gPGLGSTQGQTIALPAQGLIEFR	2	ENSRNOP00000025756	N-Term(TMT6plex)	3.943e-12	76.48	5.70135e-07	3	2540.4	0.39003	0	1.00355	2	3.90336	0.97326	2	3.23169	1.02979	2	0.484915	0.947783	2	1.10001	1.03564	2	1.2815	0.998278	2	3.86301
aAMLGDAIMVAk	10	ENSRNOP00000036948	N-Term(Acetyl); K12(TMT6plex)	6.184e-06	76.46	6.10048e-07	2	1461.8	0.959995	0	1.14075	10	6.50458	1.1332	10	9.7701	0.977836	10	2.8333	0.94839	10	8.36658	0.937756	10	7.53332	0.923637	10	2.76979
sYQMASVSSPSLVVEcGGQTVQScVIR	1	ENSRNOP00000074138	N-Term(TMT6plex); C16(Carbamidomethyl); C24(Carbamidomethyl)	4.089e-10	76.46	2.59835e-07	3	3158.55	0.0455055	0	1.05182	1		1.19481	1		0.968474	1		1.03336	1		0.913993	1		0.906369	1
tVLImELINNVAk	5	ENSRNOP00000003965	N-Term(TMT6plex); M5(Oxidation); K13(TMT6plex)	3.925e-10	76.44	4.66457e-07	2	1932.16	-0.390616	0	0.890375	5	13.4747	0.628639	5	12.4758	1.23059	5	10.6071	0.625973	5	12.8655	1.16319	5	19.8725	1.08248	5	18.6788
lTGADGTPPGFLLk	14	ENSRNOP00000005144	N-Term(TMT6plex); K14(TMT6plex)	5.881e-09	76.42	6.04291e-07	2	1845.09	0.455175	0	0.974518	14	5.02596	0.980313	14	2.38943	1.05681	14	2.81762	0.973551	14	4.95272	1.06474	14	3.18586	0.902806	14	9.06602
lEPGSGAEAQAVR	4	ENSRNOP00000027237	N-Term(TMT6plex)	5.758e-09	76.41	4.17122e-07	3	1513.82	2.50047	0	0.833881	4	8.64316	0.8453	4	26.8055	0.951186	4	2.94954	1.15247	4	6.29188	1.05958	4	8.33642	1.13287	4	7.68256
eEQAEPDGTEEADk	52	ENSRNOP00000024186	N-Term(TMT6plex); K14(TMT6plex)	5.699e-11	76.41	1.55421e-07	2	2005.96	0.0296353	0	0.896164	50	12.8427	0.831232	51	26.2746	0.846939	51	10.9958	1.18252	51	12.7909	1.06408	52	9.49368	1.24834	51	14.1583
dLMVGDEASELR	5	ENSRNOP00000006607	N-Term(TMT6plex)	2.606e-09	76.4	2.70322e-07	2	1563.79	-1.82832	0	0.99171	5	2.74183	0.947	5	7.79839	1.04617	5	5.48948	0.912792	5	13.3697	1.04286	5	2.30608	1.02125	5	1.05079
iEDLSQQAQLAAAEk	13	ENSRNOP00000066181	N-Term(TMT6plex); K15(TMT6plex)	2.267e-12	76.4	6.13953e-07	2	2073.16	1.2674	0	1.02529	13	1.75636	0.976877	13	8.59245	0.955268	13	4.71336	1.0564	13	3.01856	1.00919	13	5.25361	1.00724	13	4.18479
rPGGAGGLPIGDEDEGEEALAEHPAVEPR	2	ENSRNOP00000073139	N-Term(TMT6plex)	1.848e-15	76.39	3.22609e-07	4	3154.56	1.39694	0	0.98206	2	3.64449	0.926604	2	1.61235	0.990444	2	11.5307	1.11809	2	10.1321	1.02371	2	3.32192	0.963838	2	2.9431
tIEGIVMAADSAR	24	ENSRNOP00000039064	N-Term(TMT6plex)	3.028e-10	76.35	4.57685e-07	2	1562.84	-1.04952	0	1.00367	24	8.25681	0.927164	24	17.3314	1.02112	24	9.27688	0.977066	24	7.26799	1.04432	24	9.05447	1.01674	24	9.94843
lQNEIEDLMVDVER	81	ENSRNOP00000024186;ENSRNOP00000023301	N-Term(TMT6plex)	3.997e-11	76.34	3.2286e-07	2	1931.99	-0.556642	0
dGIcTLLITEFSk	8	ENSRNOP00000073506	N-Term(TMT6plex); C4(Carbamidomethyl); K13(TMT6plex)	2.871e-10	76.34	5.16809e-07	2	1955.1	1.44399	0	1.02106	8	5.44383	0.947947	8	5.64411	1.05879	8	3.24379	0.984057	8	3.61681	1.02778	8	1.12003	0.964453	8	6.10229
qDLGSPEGIALDHLGR	8	ENSRNOP00000003349	N-Term(TMT6plex)	1.739e-10	76.3	5.13386e-07	3	1907.02	-0.558007	0	1.0139	8	4.18921	0.993366	8	5.02813	0.97347	8	3.63904	1.00506	8	7.0269	0.963812	8	4.96154	1.03457	8	4.19547
vPVENVLGEVGGGFk	13	ENSRNOP00000019108	N-Term(TMT6plex); K15(TMT6plex)	5.62e-11	76.29	6.35576e-07	2	1959.13	0.131812	0	1.03044	13	2.71317	1.04636	13	3.08294	0.934263	13	3.79315	1.016	13	5.96058	1.03337	13	2.10528	1.0259	13	5.0402
lYTLVTYVPVTTFk	3	ENSRNOP00000031078	N-Term(TMT6plex); K14(TMT6plex)	4.909e-09	76.26	6.17505e-07	2	2103.24	-3.64094	0	0.842559	3	8.58111	0.78588	3	5.10107	0.982551	3	0.283168	0.919429	3	0.567324	1.21657	3	8.04972	1.11353	3	6.52719
eGFYDLSAEDPFGck	7	ENSRNOP00000008321	N-Term(TMT6plex); C14(Carbamidomethyl); K15(TMT6plex)	6.985e-10	76.25	2.22909e-07	2	2193.06	1.95885	0	1.02807	7	3.54087	1.07203	7	4.73562	0.991906	7	5.40158	1.08985	7	3.1943	0.901832	7	1.26588	0.974536	7	3.28533
fNVSATPEQYVPYSTTR	16	ENSRNOP00000070804	N-Term(TMT6plex)	7.368e-10	76.25	3.09464e-07	2	2189.11	-0.534642	0	0.936749	16	4.45342	0.811372	16	23.5813	1.26442	16	13.0579	0.85351	16	18.3615	1.10577	16	6.18584	0.972277	16	6.35715
ySSAGTVEFLVDSQk	11	ENSRNOP00000072844	N-Term(TMT6plex); K15(TMT6plex)	1.624e-11	76.23	5.43169e-07	2	2089.12	-0.556326	0	0.971513	11	4.54617	0.840174	11	13.7482	1.08369	11	8.33548	0.934626	11	3.80978	1.05182	11	8.14939	1.04897	11	4.23096
vHINPNSLFDVQVk	2	ENSRNOP00000028636	N-Term(TMT6plex); K14(TMT6plex)	8.119e-11	76.23	6.17021e-07	2	2068.2	0.240413	0	1.16904	2	5.03375	1.24121	2	5.68526	0.962971	2	8.31509	1.04147	2	10.9626	0.906342	2	13.9811	0.758691	2	8.39204
sPFPVHVAEAcNPNAcR	4	ENSRNOP00000027237	N-Term(TMT6plex); C11(Carbamidomethyl); C16(Carbamidomethyl)	2.677e-10	76.21	1.36419e-07	3	2155.03	-1.65269	0	0.9591	4	6.41158	0.972874	4	20.1089	1.03188	4	5.3255	0.98355	3	4.84332	1.09023	4	12.5235	1.05521	4	14.7696
tEQDLALGTDAEGQR	2	ENSRNOP00000027666	N-Term(TMT6plex)	6.047e-12	76.2	2.50678e-07	2	1832.91	-3.30947	0	0.946811	2	13.9773	0.854998	2	5.34234	1.14634	2	1.25927	0.945987	2	3.63612	1.0083	2	1.70919	1.06025	2	7.3701
aITDAAmMAEELk	101	ENSRNOP00000024186;ENSRNOP00000004147;ENSRNOP00000025859;ENSRNOP00000071422;ENSRNOP00000072943;ENSRNOP00000023301;ENSRNOP00000004236	N-Term(TMT6plex); M7(Oxidation); K13(TMT6plex)	4.052e-08	76.2	4.74969e-07	2	1867.99	-0.667352	0
vQLPTETLQELLDLHR	4	ENSRNOP00000046300	N-Term(TMT6plex)	5.447e-09	76.18	6.31395e-07	3	2134.21	1.88331	0	0.9697	3	7.89953	1.0097	3	14.9466	1.02821	3	0.490829	1.0769	3	0.323151	1.00005	3	4.4544	0.975011	3	4.28793
lEVDAIVNAANNSLLGGGGVDGcIHR	7	ENSRNOP00000028749	N-Term(TMT6plex); C23(Carbamidomethyl)	1.92e-10	76.18	4.72341e-07	4	2850.48	1.0088	0	1.02362	5	1.49545	1.02861	5	2.06003	0.957611	5	6.09208	0.992157	5	7.12569	0.9947	5	9.53171	1.0131	5	4.77858
aDDVDQQQTTNTVEEPLDLIR	1	ENSRNOP00000011557	N-Term(Acetyl)	1.122e-08	76.17	1.66667e-07	3	2442.16	-0.622831	0
aVASQLDcNFLk	4	ENSRNOP00000009649	N-Term(TMT6plex); C8(Carbamidomethyl); K12(TMT6plex)	4.476e-10	76.17	6.4372e-07	2	1824.01	-0.244944	0	0.982574	4	1.11812	0.96768	4	1.42447	0.967312	4	5.51358	1.05154	4	3.77931	1.00033	4	0.645759	1.04433	4	2.13892
qASGEEEAPAP	1	ENSRNOP00000073276	N-Term(TMT6plex)	2.086e-06	76.12	1.11176e-07	2	1314.64	0.608504	0	0.89555	1		1.08037	1		0.916668	1		0.997072	1		1.04538	1		1.05555	1
aVTELNEPLSNEDR	10	ENSRNOP00000075701	N-Term(TMT6plex)	1.285e-09	76.11	3.33073e-07	2	1815.93	-0.081999	0	1.06964	10	7.62753	1.25014	10	9.91746	0.991423	10	3.74961	0.983193	10	9.7957	0.889945	10	5.52942	0.874145	10	6.56722
nPSAQQQLVQSck	7	ENSRNOP00000024885	N-Term(TMT6plex); C12(Carbamidomethyl); K13(TMT6plex)	1.241e-10	76.1	5.14262e-07	2	1946.05	-3.25832	0	0.752032	7	8.36608	0.51198	7	24.9433	1.28584	7	5.21996	0.685125	7	2.44892	1.19769	7	4.96888	1.22468	7	14.6463
eGVMEFLLANHPLDcPIcDQGGEcDLQDQSMMFGSDR	1	ENSRNOP00000015851	N-Term(TMT6plex); C15(Carbamidomethyl); C18(Carbamidomethyl); C24(Carbamidomethyl)	6.217e-13	76.09	2.45454e-08	4	4500.96	1.40291	0	1.21037	1		1.11285	1		0.984518	1		1.00755	1		0.884584	1		0.91422	1
lAADGTVMNTFAHk	8	ENSRNOP00000042240	N-Term(TMT6plex); K14(TMT6plex)	2.24e-09	76.09	6.33545e-07	3	1934.06	-0.990872	0	0.972063	8	12.2872	0.807605	8	11.4636	0.935978	8	4.43137	1.22186	8	9.18559	1.04763	8	5.54938	1.04451	8	4.36506
eTQTEYEWTVDSSk	13	ENSRNOP00000018649	N-Term(TMT6plex); K14(TMT6plex)	2.655e-11	76.08	2.614e-07	2	2161.07	-1.49147	0	0.972366	13	7.35909	1.02405	13	10.4085	0.973186	13	7.51319	1.07675	13	7.94315	0.983973	13	4.74942	0.969741	13	9.08219
sSNAGHQGVWVFEIGSPATAk	2	ENSRNOP00000003349	N-Term(TMT6plex); K21(TMT6plex)	1.605e-10	76.08	5.95548e-07	3	2601.38	-1.05265	0	1.14765	2	8.4265	1.24143	2	8.71704	0.883808	2	6.07939	1.12711	2	10.3161	0.846958	2	12.1482	0.886386	2	8.98092
eVQSEFVEVmNEIWANDQIR	10	ENSRNOP00000038073	N-Term(TMT6plex); M10(Oxidation)	6.893e-09	76.07	2.60767e-07	3	2681.32	4.52546	0	1.12849	10	10.9941	1.15358	10	3.82347	0.92598	10	11.3096	1.04879	10	5.02168	0.884168	10	13.4981	0.932633	10	3.45164
aASADSTTEGAPTDGFTVLSTk	4	ENSRNOP00000015632	N-Term(TMT6plex); K22(TMT6plex)	2.404e-09	76.06	5.25213e-07	2	2585.34	2.1716	0	0.99926	4	5.43111	1.38895	4	16.7914	0.838992	4	4.84036	1.22019	4	16.6626	0.856311	4	9.68382	0.798467	4	20.083
tSIAIDTIINQk	68	ENSRNOP00000022892	N-Term(TMT6plex); K12(TMT6plex)	2.334e-09	76.05	6.40648e-07	2	1775.07	-1.58542	0	0.89657	68	10.6895	0.737077	68	29.55	1.21548	68	13.3716	0.805256	68	16.7885	1.13752	68	8.8929	1.10113	68	7.05882
tGQAAGFSYTDANk	33	ENSRNOP00000041521	N-Term(TMT6plex); K14(TMT6plex)	1.071e-11	76.05	4.45722e-07	2	1888.98	0.297197	0	0.942108	33	10.7966	0.73995	33	26.0691	1.41725	33	8.05185	0.613967	33	16.4124	1.00667	33	8.78285	1.20877	33	7.71492
tAPYVVTGSVDQTVk	4	ENSRNOP00000075779	N-Term(TMT6plex); K15(TMT6plex)	2.846e-10	76.04	6.45858e-07	2	2023.15	-0.907373	0	0.900771	4	7.78632	0.866583	4	8.76119	1.09624	4	2.76586	0.909853	4	4.70143	1.07796	4	3.21623	1.09902	4	2.34411
dSSTcPGDYVLSVSENSR	2	ENSRNOP00000002552	N-Term(TMT6plex); C5(Carbamidomethyl)	4.363e-08	76.03	8.48162e-08	2	2202.02	0.923684	0	1.00911	2	7.44893	1.08756	2	27.0532	0.9361	2	0.892101	1.12398	2	1.93637	0.941587	2	15.9828	0.931957	2	18.676
dVLNALAEVEQLSk	6	ENSRNOP00000008321	N-Term(TMT6plex); K14(TMT6plex)	6.925e-11	76.02	6.47589e-07	2	1987.15	-0.0738565	0	1.01036	6	2.99441	1.00875	6	5.67464	0.974707	6	2.56489	1.01722	6	3.3354	1.00595	6	4.59434	1.0547	6	4.4671
vEDYEPYPDDGMGYGDYPMLPNR	7	ENSRNOP00000019039	N-Term(TMT6plex)	1.111e-06	76	2.50594e-08	2	2922.28	-0.33637	0	1.05559	7	6.06273	1.0481	7	12.7889	1.00855	7	8.64441	1.05207	7	8.58954	0.962608	7	9.09254	0.97353	7	10.4682
gIHcAIDASQTPDVVFASILAAFSk	3	ENSRNOP00000000134	N-Term(TMT6plex); C4(Carbamidomethyl); K25(TMT6plex)	5.937e-12	76	6.31739e-07	3	3076.65	0.073077	0	1.06882	3	0.908318	1.14699	3	9.22265	0.958119	3	1.08441	0.974209	3	0.896293	0.930179	3	1.61056	0.827447	3	6.1139
vPAANILSQESk	20	ENSRNOP00000013829	N-Term(TMT6plex); K12(TMT6plex)	3.546e-09	75.99	5.08571e-07	2	1715.01	0.431891	0	1.0721	20	3.87218	1.05552	20	7.95055	1.06741	20	4.44335	0.901663	20	7.49074	1.00971	20	5.17019	0.924559	20	5.05987
aFVDScLQLHETk	29	ENSRNOP00000017686	N-Term(TMT6plex); C6(Carbamidomethyl); K13(TMT6plex)	5.759e-11	75.99	5.38783e-07	2	2006.08	0.848562	0	1.35532	29	9.19759	2.04967	29	17.4929	0.563361	29	29.3819	1.37618	29	7.7695	0.559871	29	38.9037	0.56838	29	37.4267
eAFSLFDkDGDGTITTk	22	ENSRNOP00000022603	N-Term(TMT6plex); K8(TMT6plex); K17(TMT6plex)	1.588e-12	75.99	6.99914e-07	2	2532.39	2.5213	1	1.1424	22	5.04202	1.04245	22	3.79147	1.00006	22	2.68288	0.995098	22	3.68051	0.912259	22	3.35509	0.981134	22	5.00009
aAPTEPAEAPEATAAGGVASk	2	ENSRNOP00000028102	N-Term(TMT6plex); K21(TMT6plex)	2.267e-10	75.98	6.34655e-07	2	2354.26	0.954699	0	1.04296	2	0.0147854	1.12793	2	6.01958	1.03591	2	0.611398	1.05661	2	14.6611	0.848514	2	0.142126	0.969132	2	8.56636
aHGGYSVFAGVGER	25	ENSRNOP00000003965	N-Term(TMT6plex)	1.316e-09	75.97	4.1607e-07	2	1635.85	2.33193	0	1.09316	25	16.0298	1.11012	25	23.3259	0.925153	25	18.8379	1.05615	25	18.1353	0.935386	25	24.1119	0.957718	25	15.5967
vDIIADAAYSIFk	6	ENSRNOP00000056213	N-Term(TMT6plex); K13(TMT6plex)	7.555e-10	75.96	5.4632e-07	2	1884.1	7.04569	0	1.0849	6	5.22972	0.906313	6	4.55729	1.05667	6	8.72593	0.887019	6	3.75521	1.05238	6	2.63041	1.00789	6	5.67491
vIGSGcNLDSAR	43	ENSRNOP00000017468;ENSRNOP00000017965	N-Term(TMT6plex); C6(Carbamidomethyl)	2.824e-06	75.95	3.3922e-07	2	1477.76	0.0838379	0
cDIIAQGIVMAVk	7	ENSRNOP00000060229	N-Term(TMT6plex); C1(Carbamidomethyl); K13(TMT6plex)	4.858e-10	75.95	7.43235e-07	2	1876.08	-0.777377	0	0.849704	7	15.839	0.793697	7	14.4404	1.24885	7	6.74461	0.766944	7	15.3841	1.12678	7	5.95245	1.03488	7	5.43327
dTGTYEDFVEGLR	117	ENSRNOP00000028458	N-Term(TMT6plex)	3.507e-09	75.94	1.97379e-07	2	1730.84	0.581636	0	1.05931	112	7.46899	0.976118	115	14.3893	0.991424	115	7.09221	0.980529	113	6.72947	0.969573	116	7.49529	1.05086	114	10.3254
mISSYVGENAEFER	30	ENSRNOP00000063646	N-Term(TMT6plex)	2.485e-11	75.94	2.22848e-07	2	1860.9	-0.881441	0	0.988989	30	6.17469	1.00967	30	9.1836	1.06186	30	8.69021	0.94018	30	9.39273	1.00414	30	5.05817	0.990393	30	5.49693
iPAFLNVVDIAGLVk	5	ENSRNOP00000026040	N-Term(TMT6plex); K15(TMT6plex)	1.872e-11	75.94	2.6487e-07	2	2027.27	0.672257	0	0.991802	5	11.0557	1.09008	5	3.30284	0.887698	5	2.3986	0.962479	5	6.85955	1.04663	5	11.6387	0.972976	5	14.239
nQSSLVLIGDAFR	7	ENSRNOP00000015908	N-Term(TMT6plex)	1.778e-10	75.93	7.2752e-07	2	1648.92	0.95716	0	0.81658	7	11.8317	0.708644	7	31.0344	1.26843	7	12.1915	0.729754	7	14.2129	1.157	7	8.08773	1.13472	7	7.76814
lLQYSDALEHLLSTGQGVVLER	5	ENSRNOP00000022089;ENSRNOP00000076258	N-Term(TMT6plex)	5.903e-12	75.91	7.3216e-07	3	2670.47	0.697857	0
lVkPGNQNTQVTEAWNk	3	ENSRNOP00000006578	N-Term(TMT6plex); K3(TMT6plex); K17(TMT6plex)	4.246e-08	75.89	5.86113e-07	3	2614.5	1.12908	0	0.961493	3	4.82466	0.779968	3	8.19415	1.05421	3	1.19034	0.921186	3	4.63837	1.10014	3	5.3019	1.03628	3	9.63713
gAPTTSLVSIAVTk	4	ENSRNOP00000020325	N-Term(TMT6plex); K14(TMT6plex)	1.623e-10	75.89	6.11876e-07	2	1803.08	-10.1921	0	0.929997	4	5.64572	1.0049	4	5.99911	1.04583	4	3.07661	0.893156	4	4.0246	1.04644	4	2.72952	1.01212	4	2.58688
gYDVIAQAQSGTGk	8	ENSRNOP00000049419;ENSRNOP00000002484	N-Term(TMT6plex); K14(TMT6plex)	6.535e-11	75.88	6.14578e-07	2	1853.02	1.94283	0
sQASGIEVIQLFPEk	7	ENSRNOP00000074241	N-Term(TMT6plex); K15(TMT6plex)	1.573e-09	75.88	6.79134e-07	2	2104.2	-0.64449	0	1.01131	7	4.7023	0.851057	7	13.9793	1.06559	7	7.97299	0.913166	7	3.09228	1.06645	7	5.04546	1.04144	7	3.67744
eGVcPEGSIDSAPVk	22	ENSRNOP00000045637;ENSRNOP00000012725	N-Term(TMT6plex); C4(Carbamidomethyl); K15(TMT6plex)	1.768e-07	75.87	4.78819e-07	2	2003.05	0.0610679	0
aITQELPSLLGSIGLGk	11	ENSRNOP00000039064	N-Term(TMT6plex); K17(TMT6plex)	1.123e-12	75.87	4.89172e-07	2	2155.29	-10.0652	0	0.970303	11	6.0744	0.975635	11	7.24336	0.962003	11	5.17395	1.00964	11	4.79126	1.06873	11	6.98781	0.989816	11	2.95154
ySGcLTESNLIk	9	ENSRNOP00000018328	N-Term(TMT6plex); C4(Carbamidomethyl); K12(TMT6plex)	2.393e-09	75.87	6.27642e-07	2	1843	-0.536204	0	0.806393	9	8.80457	0.7405	9	17.5869	1.01536	9	3.58312	1.09672	9	3.94952	1.08401	9	3.36806	1.22069	9	5.73282
fLDTAFDLDAFk	19	ENSRNOP00000068674	N-Term(TMT6plex); K12(TMT6plex)	4.01e-09	75.86	6.62813e-07	2	1861.02	0.772508	0	1.04777	19	5.91958	0.90905	19	5.32222	1.08023	19	3.69087	0.845496	19	6.62208	1.07385	19	5.10848	0.989081	19	2.57628
vDIQTEDLEDGTck	1	ENSRNOP00000061198	N-Term(TMT6plex); C13(Carbamidomethyl); K14(TMT6plex)	1.206e-09	75.85	3.79623e-07	2	2081.05	0.381539	0	1.05191	1		0.99814	1		0.961668	1		1.0345	1		0.990304	1		1.0067	1
iFGYPVGIIGNNGVLFSESAk	1	ENSRNOP00000023900	N-Term(TMT6plex); K21(TMT6plex)	7.084e-12	75.84	7.01055e-07	3	2640.48	-0.202938	0	0.968761	1		0.85618	1		1.06285	1		0.828985	1		1.19977	1		0.972546	1
dNcFATEGPNLVAR	16	ENSRNOP00000003921	N-Term(TMT6plex); C3(Carbamidomethyl)	1.313e-07	75.8	2.72233e-07	2	1792.88	-0.800264	0	1.24553	16	9.02281	1.31201	16	6.70863	1.09285	16	8.51244	0.810781	16	15.5867	0.744382	16	16.6316	0.97484	16	12.1556
dSYLILETLPTEYDSR	4	ENSRNOP00000015757	N-Term(TMT6plex)	1.045e-08	75.8	3.76128e-07	2	2144.1	1.77129	0	1.00145	4	3.36096	1.25586	4	7.98375	0.930316	4	9.43599	1.01889	4	4.95849	0.955101	4	5.13824	0.892436	4	11.9545
mVQQHQMVNQALk	5	ENSRNOP00000030813	N-Term(TMT6plex); K13(TMT6plex)	3.944e-11	75.8	7.4042e-07	2	2013.12	0.946272	0	0.959699	5	11.2152	0.988491	5	5.06569	1.0365	5	3.14001	0.837388	5	7.03678	1.0749	5	6.03927	0.92004	5	11.2558
sPLkPLPLEDQVEWNPk	4	ENSRNOP00000044125	N-Term(TMT6plex); K4(TMT6plex); K17(TMT6plex)	1.369e-07	75.8	4.80024e-07	3	2677.55	0.463575	0	1.00301	4	9.18478	0.960058	4	1.88312	1.13289	4	0.320288	0.90315	4	6.72233	1.06104	4	7.42335	0.968136	4	4.42356
sEEASSLPNGDVAGEAEGAAEGTEk	3	ENSRNOP00000063900	N-Term(TMT6plex); K25(TMT6plex)	2.41e-09	75.79	2.09588e-07	3	2863.38	-0.336719	0	0.995206	3	0.741107	1.24757	3	28.3669	0.91627	3	13.4699	0.978053	3	14.7582	0.950443	3	17.0715	0.882056	3	2.50609
sAHSQVVAGMNYk	6	ENSRNOP00000073812;ENSRNOP00000069578	N-Term(TMT6plex); K13(TMT6plex)	3.442e-11	75.79	6.59083e-07	2	1850	1.07413	0
lGLGIDEDEVTAEEPSAAVPDEIPPLEGDEDASR	4	ENSRNOP00000026920	N-Term(TMT6plex)	4.639e-15	75.78	2.0875e-07	3	3764.81	-0.105486	0	0.927299	4	4.58717	1.19157	4	4.72755	0.980994	4	3.0155	1.00941	4	20.4993	0.939341	4	4.6639	1.03442	4	6.21539
vVNSETPVVVDFHAQWcGPck	9	ENSRNOP00000074086	N-Term(TMT6plex); C17(Carbamidomethyl); C20(Carbamidomethyl); K21(TMT6plex)	2.704e-09	75.78	4.32034e-07	3	2887.47	2.31231	0	1.37405	9	10.0629	0.868704	9	5.18212	1.08928	9	2.10565	0.960122	9	2.59523	0.943157	9	4.969	0.87946	9	6.85988
fLQELQAQDVDEGTTAR	4	ENSRNOP00000072721;ENSRNOP00000069172	N-Term(TMT6plex)	7.512e-11	75.74	4.13363e-07	2	2150.09	-3.04828	0
kLVIIESDLER	58	ENSRNOP00000048499;ENSRNOP00000024617;ENSRNOP00000047134	N-Term(TMT6plex); K1(TMT6plex)	1.682e-07	75.74	5.88042e-07	2	1773.09	-1.37955	1
mEAVLNELVSVEDLk	4	ENSRNOP00000001924	N-Term(Acetyl); K15(TMT6plex)	6.2e-08	75.72	6.33623e-07	2	1960.05	1.4144	0	1.04943	4	1.46368	1.28536	4	8.35784	0.963302	4	7.75416	0.939881	4	14.2422	0.933458	4	3.44103	0.834522	4	0.223267
lNSIDLNDQVEGDDR	2	ENSRNOP00000072721;ENSRNOP00000069172	N-Term(TMT6plex)	1.663e-11	75.69	1.75353e-07	2	1931.94	-5.31276	0
eIAGATPYITAAEEk	13	ENSRNOP00000069486	N-Term(TMT6plex); K15(TMT6plex)	7.081e-12	75.68	7.38181e-07	2	2022.12	0.723964	0	1.08003	13	4.76785	1.11214	13	5.78276	1.0432	13	4.31741	1.00929	13	5.34938	0.934722	13	5.13495	0.845994	13	3.84307
dNHLLGTFDLTGIPPAPR	14	ENSRNOP00000025064	N-Term(TMT6plex)	4.142e-13	75.67	7.77825e-07	3	2163.17	-1.32787	0	1.09801	14	7.96353	1.16798	14	13.1516	0.914078	14	7.59613	1.01732	14	5.18588	0.951728	14	8.4029	0.890273	14	9.06282
nPDDITQEEYGEFYk	19	ENSRNOP00000026920	N-Term(TMT6plex); K15(TMT6plex)	6.797e-09	75.62	2.46742e-07	2	2306.12	-1.51897	0	1.09168	19	2.36685	0.936724	19	8.12764	1.02811	19	5.29598	0.984425	19	3.92487	0.983291	19	5.1295	0.972366	19	4.74077
kSEIGIAmGSGTAVAk	13	ENSRNOP00000024347;ENSRNOP00000001738	N-Term(TMT6plex); K1(TMT6plex); M8(Oxidation); K16(TMT6plex)	7.796e-07	75.62	6.37416e-07	3	2223.3	0.968426	1
sGVAYIVAPSGSTADk	3	ENSRNOP00000021105	N-Term(TMT6plex); K16(TMT6plex)	7.776e-10	75.62	8.12877e-07	2	1981.1	-2.37264	0	0.879026	3	12.1631	0.65282	3	0.107938	1.19043	3	2.05462	0.863381	3	5.48453	1.16286	3	1.16585	1.10518	3	6.47897
iESLNEEIAFLk	19	ENSRNOP00000026860	N-Term(TMT6plex); K12(TMT6plex)	1.25e-09	75.61	7.72158e-07	2	1864.08	-0.369174	0	0.972946	19	3.70773	0.783526	19	9.21126	0.948363	19	1.79759	1.01503	19	3.37268	1.07949	19	4.2351	1.16981	19	5.973
tVTAMDVVYALk	32	ENSRNOP00000066622	N-Term(TMT6plex); K12(TMT6plex)	1.529e-09	75.6	7.25739e-07	2	1769.03	-1.52227	0	0.83311	32	7.26002	0.760796	32	20.8005	1.04944	32	9.0694	1.00507	32	8.06995	1.15884	32	5.19295	1.08369	32	9.11907
aTAVMPDGQFk	16	ENSRNOP00000023132	N-Term(TMT6plex); K11(TMT6plex)	1.192e-06	75.6	7.29871e-07	2	1622.89	-1.70081	0	0.997729	16	7.95944	0.991516	16	7.59453	0.992166	16	3.89387	1.0321	16	3.24262	1.00133	16	5.64901	0.994997	16	9.2022
sDAEAEIDMENSk	4	ENSRNOP00000024885	N-Term(TMT6plex); K13(TMT6plex)	7.679e-10	75.59	2.19466e-07	2	1896.93	2.84188	0	0.99914	4	6.25411	0.959528	4	7.52697	1.02148	4	5.79279	1.03642	4	5.7207	0.950646	4	5.33916	1.05172	4	1.73911
sEQGEELEEEPGVVk	4	ENSRNOP00000065494	N-Term(TMT6plex); K15(TMT6plex)	8.992e-10	75.59	4.90003e-07	2	2117.1	1.54864	0	1.03516	4	13.592	0.921843	4	4.80188	1.06678	4	0.648403	0.965519	4	5.80673	1.01959	4	3.40056	1.04208	4	2.95401
lPMGMTAENLAAk	22	ENSRNOP00000060140	N-Term(TMT6plex); K13(TMT6plex)	1.829e-10	75.58	8.0103e-07	2	1805	-1.07425	0	1.15258	22	10.0081	1.09617	22	9.45949	1.11531	22	2.71884	0.80102	22	7.19015	0.95106	22	5.53135	0.858821	22	10.2417
lTFDSSFSPNTGk	31	ENSRNOP00000008477	N-Term(TMT6plex); K13(TMT6plex)	5.29e-09	75.58	6.12878e-07	2	1859	0.399091	0	1.09093	31	6.76104	1.04835	31	9.02055	1.07884	31	2.99457	0.928186	31	5.98286	0.992046	31	7.15211	0.864578	31	11.9929
fVFSLVDAMNGk	12	ENSRNOP00000001958	N-Term(TMT6plex); K12(TMT6plex)	4.493e-09	75.57	7.44636e-07	2	1786	-1.12899	0	0.970653	12	8.5889	0.974175	12	6.48059	1.0822	12	3.92747	0.873599	12	5.40776	1.07971	12	5.53436	0.98024	12	4.32312
fFEAYNETPDGTQcHR	19	ENSRNOP00000064246	N-Term(TMT6plex); C14(Carbamidomethyl)	1.667e-10	75.57	6.23997e-08	2	2200.99	-0.33565	0	1.03599	19	3.74075	1.03054	19	10.0407	1.01318	19	3.76788	1.03081	19	5.75639	0.957581	19	6.42873	0.942936	19	5.85261
vEcYDYDNDGSHDLIGTFQTTMTk	2	ENSRNOP00000008281	N-Term(TMT6plex); C3(Carbamidomethyl); K24(TMT6plex)	1.205e-07	75.56	1.0146e-07	3	3268.52	-0.124845	0	1.02219	2	3.10637	1.15508	2	7.81854	1.02252	2	1.38959	0.882417	2	2.01936	0.951281	2	1.89172	0.987549	2	10.0637
sSVSGVVATVFGATGFLGR	1	ENSRNOP00000072757	N-Term(TMT6plex)	7.717e-10	75.55	7.22998e-07	3	2041.13	-0.881104	0	1.06777	1		1.02305	1		0.978541	1		0.891727	1		1.06751	1		0.964607	1
dGLLDVVEALQSPLVDk	27	ENSRNOP00000013515	N-Term(TMT6plex); K17(TMT6plex)	2.755e-08	75.55	6.12947e-07	2	2269.32	8.10237	0	1.02662	24	6.35531	0.935484	27	16.4481	1.05619	27	12.4284	0.95688	27	11.032	1.05497	27	7.55822	1.03138	27	11.634
aTTLSNAVSSLASTGLSLTk	1	ENSRNOP00000075591	N-Term(TMT6plex); K20(TMT6plex)	1.995e-11	75.54	7.34439e-07	3	2380.37	-1.78481	0	0.985026	1		0.87723	1		0.969974	1		0.945214	1		1.15706	1		1.00952	1
rGTGGVDTAAVADVYDISNIDR	17	ENSRNOP00000069574	N-Term(TMT6plex)	1.016e-08	75.53	5.486e-07	2	2494.28	1.70644	1	1.009	17	4.7968	1.19123	17	22.2042	1.00235	17	19.7717	1.00912	17	20.1027	0.932906	17	13.2733	0.955716	17	10.5053
tLNLTcTVFGNPDPEVVWFk	3	ENSRNOP00000015908	N-Term(TMT6plex); C6(Carbamidomethyl); K20(TMT6plex)	3.089e-09	75.51	7.80302e-07	2	2795.49	1.16156	0	0.887442	3	3.99507	0.791215	3	2.79673	1.19059	3	0.582628	0.815662	3	2.98937	1.15502	3	1.0101	1.05575	3	9.18465
iPADVDPLTITSSLSSDGVLTVNGPR	71	ENSRNOP00000055901	N-Term(TMT6plex)	1.373e-11	75.49	6.5396e-07	3	2853.54	0.852885	0	1.11787	67	12.4289	1.2883	69	22.8061	0.909782	70	20.365	1.03504	66	16.7859	0.934076	69	16.173	0.885448	65	19.7539
ykPAPLAALPNTLDPAEYDVSPETR	17	ENSRNOP00000003674	N-Term(TMT6plex); K2(TMT6plex)	3.402e-09	75.49	6.55372e-07	3	3186.71	0.274457	0	0.992328	17	6.20254	0.941021	17	11.8315	1.0746	17	9.27771	0.966304	17	7.58486	1.06141	17	5.75571	0.934185	17	4.96877
lSSVNLESAVPYPTDR	7	ENSRNOP00000070049	N-Term(TMT6plex)	2.113e-11	75.44	5.8152e-07	2	1977.05	0.255353	0	0.997646	7	2.33744	0.862567	7	5.84557	1.07182	7	6.05476	0.978708	7	4.74345	1.00436	7	3.18223	1.08546	7	2.99331
sETAPAAPAAPAPAEk	6	ENSRNOP00000066786	N-Term(Acetyl); K16(TMT6plex)	4.988e-07	75.43	6.31551e-07	2	1749.92	0.225524	0	1.07081	6	5.70497	1.07872	6	12.4869	0.873885	6	3.5577	1.14662	6	7.22244	0.978262	6	9.29259	0.950699	6	10.1322
yMTISGFQIEETIDR	7	ENSRNOP00000019552	N-Term(TMT6plex)	1.977e-08	75.4	3.92228e-07	3	2032.03	2.51311	0	0.946145	7	3.26893	1.04177	7	8.18722	0.924186	7	3.80009	1.037	7	4.69182	1.00236	7	8.60635	1.02945	7	2.75537
eEIIGSGEQQYVYIEDGDLIk	2	ENSRNOP00000010369	N-Term(TMT6plex); K21(TMT6plex)	7.054e-11	75.39	7.0099e-07	3	2856.49	-2.37449	0	1.08943	2	0.120603	1.13112	2	13.9796	0.838937	2	8.2171	1.065	2	0.311479	0.92029	2	8.03431	1.06053	2	3.37166
nQLTSNPENTVFDAk	9	ENSRNOP00000025064	N-Term(TMT6plex); K15(TMT6plex)	1.062e-08	75.36	6.33081e-07	2	2136.13	-2.0332	0	0.925516	9	14.6197	0.776089	9	53.4174	1.13636	9	12.7526	0.904382	9	8.37939	1.06207	9	14.4901	1.07574	9	20.4053
lSGISMDVAVPENTGQDPAR	9	ENSRNOP00000034954	N-Term(TMT6plex)	1.15e-09	75.36	5.21018e-07	2	2286.17	3.04105	0	0.993545	9	6.22752	1.20455	8	13.5095	1.00104	9	5.99465	1.04164	9	7.78159	0.929022	9	7.03579	0.98724	9	4.68371
tcAYTNHTVLPEALER	16	ENSRNOP00000028636;ENSRNOP00000010158	N-Term(TMT6plex); C2(Carbamidomethyl)	1.39e-11	75.35	4.33238e-07	2	2104.07	0.284524	0
fLAWITEAETTANVLQDASR	2	ENSRNOP00000029969	N-Term(TMT6plex)	4.763e-11	75.35	6.24329e-07	3	2465.28	-1.09932	0	0.980961	2	2.66963	0.869118	2	4.00478	1.14774	2	1.82617	0.833294	2	11.8467	1.07756	2	2.00219	1.02013	2	2.30716
iIAEGANGPTTPEADk	7	ENSRNOP00000075032	N-Term(TMT6plex); K16(TMT6plex)	4.285e-11	75.32	7.30006e-07	2	2042.12	1.92152	0	1.05245	7	8.70351	1.07778	7	11.827	1.00348	7	3.44921	0.933147	7	15.9845	0.98457	7	9.77273	0.951277	7	5.2017
lFYGMSSDTAMk	7	ENSRNOP00000023613	N-Term(TMT6plex); K12(TMT6plex)	8.248e-08	75.29	4.33349e-07	2	1808.93	-1.74262	0	1.01118	7	4.18437	0.807408	7	3.70329	1.03018	7	1.7806	0.914001	7	6.08823	1.08577	7	1.72471	1.0791	7	4.26978
tGVAcSVSQAQk	5	ENSRNOP00000070224	N-Term(TMT6plex); C5(Carbamidomethyl); K12(TMT6plex)	8.468e-09	75.27	7.77091e-07	2	1693.93	-0.544374	0	0.773717	5	6.73312	0.540297	5	6.00149	1.32438	5	2.86933	0.743036	5	3.49797	1.24936	5	1.66152	1.1939	5	1.15169
vEPSTSWWPVSSAEk	8	ENSRNOP00000058370	N-Term(TMT6plex); K15(TMT6plex)	2.511e-10	75.26	6.07617e-07	2	2148.14	-1.17022	0	1.02386	8	4.70728	0.914033	8	2.7859	1.02512	8	5.21007	0.972363	8	7.4799	1.01539	8	2.21551	1.00271	8	7.42519
aITLVGSTIQNSk	7	ENSRNOP00000023657	N-Term(TMT6plex); K13(TMT6plex)	6.903e-10	75.25	7.5978e-07	2	1790.08	-2.00125	0	0.996428	7	10.6765	1.02606	7	5.31544	1.07885	7	6.0301	0.910242	7	14.6224	1.01722	7	12.9731	0.926933	7	6.09902
rNENLVITGNNQPIVFQQGTTk	5	ENSRNOP00000002921	N-Term(TMT6plex); K22(TMT6plex)	1.836e-08	75.25	7.34404e-07	3	2929.63	1.20715	1	0.926693	5	8.97828	0.717943	5	4.49884	1.09713	5	0.823121	0.957823	5	5.88348	1.06228	5	3.97397	1.15973	5	0.161542
lAPDYDALDVANk	13	ENSRNOP00000036391	N-Term(TMT6plex); K13(TMT6plex)	1.334e-09	75.22	7.51519e-07	2	1863.03	1.41438	0	1.01383	13	3.72885	0.973701	13	11.4598	0.919416	13	4.79905	1.15063	13	3.00781	1.01681	13	1.96777	0.976182	13	5.31585
mFTSGIDLMDMASDILQPPGDDVAR	4	ENSRNOP00000027537	N-Term(TMT6plex)	1.238e-12	75.22	2.64535e-07	3	2924.41	1.44958	0	0.935485	4	7.96276	1.01621	4	6.39047	0.983057	4	7.78866	0.963011	4	7.97096	1.04921	4	4.78425	0.991543	4	9.25841
vVIFQEDVPcPASLSVVk	6	ENSRNOP00000010561	N-Term(TMT6plex); C10(Carbamidomethyl); K18(TMT6plex)	1.927e-11	75.19	7.83971e-07	2	2445.39	2.00525	0	1.00887	6	7.39625	0.852045	6	4.31185	1.02684	6	3.20583	0.999969	6	0.986784	1.02666	6	4.24889	1.08737	6	1.16725
iMVALGEEDLSIk	6	ENSRNOP00000005641	N-Term(TMT6plex); K13(TMT6plex)	6.77e-10	75.18	9.31405e-07	2	1876.08	-1.45804	0	1.10708	6	4.53899	1.07018	6	23.7832	0.957468	6	13.0311	1.01231	6	7.94748	0.962455	6	9.13062	0.910458	6	14.7557
[truncated: 27,690 more rows]

## Sheet: Differential protein
Accession	Description	Coverage	Unique Peptides	Peptides	PSMs	AAs	MW [kDa]	calc. pI	B-1/REF	B-2/REF	B-3/REF	average B	A-1/REF	A-2/REF	A-3/REF	average A	B/A	t test p value
[truncated: 3,727 more rows]

## Sheet: statistical significance
Accession	Description	Coverage	Unique Peptides	Peptides	PSMs	AAs	MW [kDa]	calc. pI	B-1/REF	B-2/REF	B-3/REF	average B	A-1/REF	A-2/REF	A-3/REF	average A	Fold change	t test p value
[truncated: 278 more rows]
